# Supplementary material for: Enhancing genomic predictive ability of yield and yield-related traits in spring wheat by integrating major plant adaptation genes as a fixed effect
Source: Theor Appl Genet. 2025 Nov 4;138(11):290. doi: 10.1007/s00122-025-05075-8 (PMC12586419; doi:10.1007/s00122-025-05075-8)
Supplement: Supplementary file 1 — Supplementary file1 (XLSX 4530 kb) [file 122_2025_5075_MOESM1_ESM.xlsx]

## Sheet: Title and author list
Title：Enhancing Genomic Prediction Accuracy of Yield and Yield-Related Traits in Spring Wheat by Integrating Major Plant Adaptation Genes as Fixed Effect
Author list	Yaotian Gao1, Guriqbal Singh Dhillon1, Pabitra Joshi1, Justin Wheeler1, Amandeep Kaur1, Jianli Chen1* 1Department of Plant Sciences, University of Idaho Aberdeen Research and Extension Center, Aberdeen, ID, USA ∗Corresponding author: J. Chen (jchen@uidaho.edu)

## Sheet: Supplemental Table 1
Supplemental Table 1 Line information and Phenotypic data of heading date(HD), plant height (PHT), thousand kernel weight (TKW), total spikelet number per spike (tSNS) and yield (YLD) across five environments and BLUPs across environments
ENTa	Line Numbers	Source	HD_2021	HD_2022	HD_2023	HD_BLUPs	PHT_2021	PHT_2022	PHT_2023	PHT_BLUPs	TKW_2021	TKW_2022	TKW_2023	TKW_BLUPs	tSNS_2021	tSNS_2022	tSNS_2023	tSNS_BLUPs	YLD_2017	YLD_2022	YLD_2023	YLD_BLUPs
52001	H0800080	WSU	168.63	178.35	169.95	172.96	71.9667	98.5704	81.6921	87.0661	45.1289	37.5402	47.5022	43.502	15.2192	14.53	17.0346	15.5969	5593.81	6023.54	6003.36	5860.12
52002	H0800103L	WSU	170.39	180.13	173.67	175.67	59.2667	88.2532	78.9042	79.0738	45.3858	38.6662	47.0747	43.9055	15.0495	14.486	16.7307	15.4014	5666.44	5997.98	6079.35	5907.87
52003	H0800310	WSU	166.79	176.21	169.13	171.27	60.1133	78.8774	78.8766	75.3364	50.158	43.1704	50.4942	48.8377	14.6676	14.354	16.3509	15.0927	5613.99	6216.54	6613.99	6190.99
52004	H0800314	WSU	167.12	177.64	166.23	170.81	64.3467	80.3681	77.4964	75.8182	45.863	36.7895	44.9376	42.6052	16.28	14.8382	16.9207	16.0232	5404.17	6077.34	6392.74	5957.63
52005	H0900009	WSU	170.06	180.13	172.02	174.93	72.8133	87.8216	85.9155	85.225	49.0934	39.4169	48.7845	46.3118	15.0495	15.4984	17.9462	16.2187	5847.34	6137.19	6836.58	6336.25
52006	H0900081	WSU	170.05	180.13	169.13	173.72	75.3533	86.8409	76.1162	79.4566	47.4048	39.4169	49.6393	45.9232	14.1584	13.8698	16.7687	14.9104	5462.68	6375.25	6376.6	6110.96
52007	Hollis	WSU	168.88	179.06	167.47	172.31	87.2067	91.7838	78.9042	85.0887	51.8099	42.4197	52.6313	49.9586	15.1343	14.9262	16.6928	15.5734	5337.59	5774.71	5942.84	5619.37
52008	HR07005-3	WSU	168.55	177.99	172.84	173.98	77.8933	95.7852	85.9155	89.3452	46.2301	40.543	43.6553	43.8009	14.1584	14.9262	16.9586	15.3323	5837.93	5949.56	6558.84	6139.88
52009	HR07024-5	WSU	166.11	174.43	162.1	167.36	69.4267	83.3103	74.6808	76.2302	45.496	39.0416	49.2119	44.8471	13.9462	14.0899	14.9456	14.2004	5377.27	5693.34	6067.92	5646.94
52010	HW080169	WSU	171.98	182.62	175.73	178.02	56.7267	81.8196	71.8929	71.9039	44.9453	36.4141	47.0747	42.8294	14.5403	12.7693	15.8951	14.3371	5499.66	5850.03	6352.39	5877.61
52011	HW090006M	WSU	171.31	181.2	174.08	176.52	68.58	88.8024	83.0999	83.3027	45.2023	39.0416	47.9296	44.2792	15.8133	14.1779	16.4649	15.4558	5887.69	5903.83	6767.99	6219.91
52012	HW090071M	WSU	167.37	180.13	164.58	171.37	67.7333	90.8031	73.273	78.2206	49.3871	37.9155	47.0747	45.2357	13.9462	14.2659	15.8571	14.6032	5630.13	5991.26	6284.47	5968.39
52013	Kelse	WSU	170.31	180.49	172.84	175.49	74.5067	88.0178	85.9155	85.5835	47.5516	42.0444	47.5022	46.2819	17.0863	16.2467	17.969	17.1831	5601.88	5794.22	6884.33	6098.86
52014	Macon	WSU	167.53	177.99	162.1	169.33	73.66	84.3695	74.7084	77.3284	47.3314	38.2909	49.2119	45.2955	13.3946	13.5176	16.275	14.3327	5521.86	5689.31	6276.4	5784.13
52015	Otis	WSU	171.56	180.49	173.26	175.88	90.5933	95.7852	88.7311	93.0535	45.6428	38.6662	47.0747	44.0102	16.6619	15.1463	17.8322	16.6024	5851.38	5848.69	7057.83	6291.86
52016	Scarlet	WSU	170.47	179.42	172.02	174.66	77.0467	91.823	87.3233	88.3849	47.5149	39.7923	45.7925	44.7724	15.007	14.53	17.1637	15.5778	5549.43	5860.12	6799.6	6074.65
52017	Tara2002	WSU	167.95	176.21	166.23	170.26	71.9667	84.8402	74.6808	77.2603	46.6706	41.2937	48.7845	46.0727	14.7949	14.0899	15.9331	14.8854	5086.08	6063.21	5877.61	5622.73
52018	WA8016	WSU	170.81	180.13	172.84	175.4	75.3533	90.2931	84.5077	85.843	46.9643	40.1676	46.6473	44.9966	14.5827	13.4736	16.4307	14.8002	5434.43	5969.07	7116.34	6199.06
52019	WA8034	WSU	170.47	178.35	173.26	174.66	76.2	93.7845	90.1112	90.7192	49.901	40.543	46.2199	46.1922	14.71	14.2659	17.2245	15.4146	5563.55	5912.58	7116.34	6225.96
52020	WA8074	WSU	165.28	176.57	161.28	167.91	69.4267	81.8196	71.8929	73.9641	49.7542	39.7923	47.5022	46.2819	12.8429	13.4296	14.9944	13.5709	5515.13	5753.87	5993.95	5702.08
52021	WA8099	WSU	166.45	174.43	166.65	169.31	70.2733	80.8388	77.4964	76.9845	44.5048	40.1676	46.2199	43.8457	14.9222	14.31	16.5788	15.2441	5303.3	6188.3	6159.38	5876.93
52022	WA8100	WSU	172.48	182.62	175.32	177.93	82.1267	92.333	88.7035	90.239	44.3947	36.7895	47.9296	43.0536	17.3833	15.8506	18.8957	17.5123	5576.33	6058.51	6879.62	6206.46
52023	WA8123	WSU	168.37	175.5	166.23	169.99	74.5067	83.8595	78.8766	79.7324	43.6238	37.1648	42.3731	40.9463	15.5162	14.442	16.161	15.3191	5814.39	6203.77	6792.87	6336.25
52024	WA8133	WSU	168.21	176.21	167.47	170.82	66.8867	81.3488	78.8766	77.4663	45.5327	41.2937	47.9296	45.3104	16.1527	14.354	16.5788	15.6954	5418.96	6110.29	6388.7	5976.46
52025	LOUISE	WSU	171.56	179.77	176.97	177.08	75.3533	85.3502	81.6921	82.1348	48.3225	40.9183	50.0667	47.0442	14.2008	13.8698	16.8067	14.931	5675.18	5910.56	6915.94	6193.68
52026	PENAWAWA	WSU	172.74	181.91	177.39	178.49	62.6533	84.8402	83.0999	80.6927	41.9719	36.0388	44.5102	40.5726	14.7524	14.2219	16.9207	15.2985	6051.78	6014.79	7277.07	6533.96
52027	Treasure	UI	171.23	181.55	173.26	176.34	66.8867	84.3302	78.9042	78.7023	46.1567	36.4141	43.6553	42.127	15.5162	16.2027	18.364	16.7803	5592.47	6236.72	7207.8	6420.31
52028	Jubilee	UI	171.4	182.27	176.15	177.92	71.9667	91.313	80.2844	83.2346	44.0643	34.162	43.6553	40.3783	15.5587	16.6429	18.8578	17.1154	5778.75	6077.34	6575.66	6180.23
52029	UI Pettit	UI	166.12	177.64	164.17	169.77	66.8867	73.856	73.273	71.0799	43.8808	36.0388	41.0908	40.1541	13.3946	13.8698	16.9207	14.709	5447.88	6110.96	7115	6269
52030	IDO629	UI	172.82	181.55	178.21	178.68	75.3533	87.3116	88.7035	87.0791	45.3858	37.5402	44.5102	42.5604	13.7765	13.2095	16.8827	14.5973	5641.56	5984.53	6945.53	6224.61
52031	IDO851	UI	171.23	179.42	175.73	176.34	73.66	85.8602	78.9042	80.4186	45.8263	37.5402	41.5182	41.6935	13.6916	14.442	15.9711	14.6267	6010.09	6106.93	7162.07	6513.79
52032	IDO852	UI	167.63	177.28	169.13	171.93	71.9667	89.7831	80.312	82.6166	43.2567	34.9127	41.9456	39.7506	14.7524	14.7941	16.8447	15.4543	5322.8	6053.8	6630.13	6005.38
52033	UI Winchester	UI	166.45	177.28	160.45	168.11	65.1933	77.8574	69.0773	69.9801	45.3124	39.0416	46.2199	43.7262	12.5035	13.6497	14.2619	13.2714	5523.2	5997.98	6127.1	5867.52
52034	Jerome	UI	166.11	177.64	161.28	168.57	70.2733	86.1348	74.6808	77.5198	46.4871	39.7923	49.6393	45.699	14.7524	13.6937	16.199	14.8325	5596.5	6157.36	6359.78	6059.85
52035	IDO702	UI	170.31	180.84	172.43	175.49	77.8933	88.8024	84.5077	85.637	42.963	34.5374	43.6553	40.0794	14.9222	15.6745	16.8143	15.7777	5624.75	6402.15	6788.84	6347.68
52036	Jefferson	UI	167.96	179.42	168.3	172.67	73.66	81.3488	77.4964	77.7404	44.9453	39.4169	44.0828	42.9789	15.1768	14.486	16.3129	15.275	5737.05	6313.38	6479.49	6234.03
52037	Alturas	UI	170.05	178.35	171.19	173.72	78.74	85.8602	73.273	77.9464	44.0643	37.1648	43.6553	41.574	15.1343	14.53	15.9711	15.1692	5561.53	5915.94	6667.11	6053.8
52038	Cataldo	UI	168.05	177.99	170.36	172.86	77.8933	85.664	74.6808	78.5499	42.4491	37.5402	43.6553	41.0658	16.0679	14.486	16.0091	15.4823	5604.57	6149.29	6620.71	6160.05
52039	Lolo	UI	170.06	180.13	172.02	174.93	82.9733	85.5463	80.312	82.6296	43.4036	39.7923	50.4942	44.7425	16.2376	14.7061	17.0156	15.9924	5319.44	5890.38	6786.82	5989.91
52040	UI Lochsa	UI	168.04	177.28	168.3	171.65	71.12	81.8588	73.3006	75.0623	45.1656	40.9183	47.5022	44.8621	15.007	13.9138	15.9331	14.8957	5240.08	6026.23	6360.46	5855.41
52041	SY Capstone	Other	166.62	177.99	166.23	170.89	68.58	80.1719	77.4964	76.4216	43.9909	38.2909	48.7845	43.786	15.0495	14.7061	17.1106	15.6263	6181.57	6123.07	6675.18	6404.17
52042	IDO686	UI	171.73	179.77	174.91	176.25	78.74	91.823	81.6921	85.3629	42.2289	38.6662	47.5022	42.7696	16.6619	14.7061	16.3509	15.8909	5640.89	6022.19	6651.65	6128.45
52043	IDO671	UI	171.06	178.7	175.73	175.96	78.74	83.8595	80.312	81.2426	42.3023	35.6634	44.0828	40.4082	17.0863	14.7061	17.2245	16.3848	5785.47	6317.42	6669.8	6328.85
52044	UI Stone	UI	168.88	178.35	168.3	172.31	76.2	88.2924	76.0886	80.2126	41.7517	37.1648	46.2199	41.5291	17.0863	15.0583	17.4524	16.573	5735.04	6491.59	6921.32	6484.2
52045	IDO644	UI	169.97	179.77	172.02	174.74	71.12	84.8402	77.4964	78.7705	40.0263	37.5402	44.0828	40.2289	16.5771	13.5176	15.4659	15.1236	5607.26	6110.29	7084.73	6321.45
52046	IDO377s	UI	171.4	180.84	174.91	176.71	80.4333	85.3502	84.5077	84.607	42.1922	36.7895	41.9456	40.0645	18.6987	16.2467	18.7818	18.0562	5418.29	6243.44	7055.82	6293.88
52047	Pomerelle	UI	174.07	183.69	176.15	179.06	76.2	85.8602	78.9042	80.8306	41.2377	37.1648	42.3731	39.9748	19.2079	14.7061	17.4524	17.1904	5505.04	6429.72	7059.18	6414.93
52048	IDO696	UI	167.79	176.21	165.41	169.89	75.3533	84.6441	74.6808	77.7258	46.5238	40.543	48.357	45.5645	16.7044	13.8698	15.7812	15.4161	5168.8	6105.58	6172.83	5789.51
52049	IDO854	UI	169.97	179.06	172.84	174.74	59.2667	92.333	78.9042	80.7625	42.6694	39.0416	44.5102	42.0522	17.0014	15.7625	17.7943	16.9199	5851.38	5965.03	6543.38	6146.6
52050	IDO858	UI	166.95	177.99	165	170.43	55.88	87.8216	78.9042	78.3585	42.596	36.4141	43.6553	40.6772	15.6435	14.53	16.7307	15.6175	5344.99	6139.21	6696.03	6078.68
52051	IDO868	UI	167.04	176.92	166.65	170.62	64.3467	90.8031	77.4964	80.1444	43.9175	38.2909	43.2279	41.8131	15.4738	14.7061	16.6928	15.594	5379.29	6001.34	6121.72	5808.34
52052	IDO687	UI	171.06	178.35	176.15	175.96	60.1133	81.3488	83.0999	78.8386	44.4681	39.0416	45.365	43.0835	16.5771	14.7061	17.0346	16.1085	5675.86	6019.5	7100.2	6314.06
52053	IDO440	UI	167.37	176.92	168.3	171.37	60.96	83.8595	85.8879	81.6547	45.6795	39.7923	45.365	43.8756	13.9462	13.8258	16.4269	14.6855	5147.95	6058.51	7160.73	6140.55
52054	IDO488	UI	172.32	182.62	177.39	178.76	61.8067	88.2924	85.9155	83.6466	44.7618	38.2909	44.0828	42.4558	17.1711	14.6621	16.6168	16.157	5743.78	6112.98	7432.41	6512.44
52055	IDO582	UI	169.88	177.99	170.78	173.35	61.8067	81.8588	77.4964	76.0242	46.7808	40.1676	44.5102	44.1746	16.4073	13.7817	15.4849	15.1486	5373.91	6000	6802.96	6067.92
52056	IDO560	UI	169.9	179.77	177.39	176.97	91.44	104.259	101.318	104.11	39.7694	32.2853	34.2519	34.5943	15.1343	13.9578	16.9586	15.3426	4893.75	6119.03	5603.23	5464.02
52057	WHITEBIRD	UI	172.48	180.84	177.39	177.93	58.42	94.8044	87.2957	86.5989	39.7327	34.9127	41.0908	38.0169	17.3409	16.3348	19.5414	17.9019	5288.5	5946.87	6979.83	6077.34
52058	CENTENNIAL	UI	168.8	177.99	171.19	173.33	56.7267	79.3481	80.312	75.8182	42.6694	37.1648	41.0908	40.1093	13.9038	13.3416	18.7058	15.3897	5165.43	5940.15	6763.28	5940.82
52059	Hahan-1RS	UCD	172.99	181.91	178.62	179.05	55.0333	72.8753	73.273	68.744	44.5782	35.6634	41.9456	40.5876	16.959	15.9386	17.1485	16.7127	6013.45	6304.64	6605.92	6391.39
52060	Hahan-1RSMA	UCD	174.08	184.76	177.8	180.27	51.6467	76.8767	76.0886	71.4919	44.2846	37.1648	41.5182	40.9164	17.2136	16.0266	18.1361	17.2007	5846	5880.3	6869.54	6232.01
52061	Attila-1RS	UCD	174.08	184.4	178.21	180.27	53.34	77.8574	76.0886	72.1781	41.0175	37.5402	41.5182	39.7356	17.8925	16.1587	18.5615	17.6593	5798.25	5966.38	6793.54	6221.92
52062	Attila-1RSMA	UCD	173.33	184.4	180.28	181	55.88	77.8574	73.273	70.942	42.963	38.2909	39.3811	40.0794	17.8501	15.4104	17.8094	17.1022	5554.14	6091.46	6743.11	6160.05
52063	UC1110	UCD	169.13	178.7	169.13	172.87	55.0333	74.876	76.0886	71.2162	43.7706	39.0416	47.5022	43.5468	16.0679	14.398	16.5788	15.6748	5156.02	6299.26	7078.01	6221.25
52064	PI610750	UCD	171.56	178.7	178.21	177.08	66.04	89.8223	90.1112	87.423	43.1833	39.4169	45.365	42.7099	16.8741	16.2467	18.1361	17.1698	5476.8	6229.99	6623.4	6145.26
52065	Lassik	UCD	168.38	178.35	168.71	172.4	62.6533	77.3474	71.8929	71.0101	43.22	34.9127	42.8005	40.0346	13.5219	13.2095	15.8571	14.1034	5478.14	6115.67	6416.95	6014.12
52066	UC1682	UCD	170.31	177.99	175.73	175.49	52.4933	68.8739	70.4851	65.0358	42.4858	36.0388	43.6553	40.4829	15.5162	15.1023	18.6678	16.5127	4904.51	6084.06	6798.25	5912.58
52067	Summit 515	UCD	169.89	179.06	172.43	174.55	56.7267	70.8746	66.2893	64.0755	41.0542	35.6634	42.3731	39.3022	16.0679	15.3664	17.9462	16.5274	5232.68	6240.08	6115	5854.74
52068	Expresso	UCD	170.56	179.77	174.91	176.05	61.8067	80.8388	78.9042	76.4362	41.7517	34.5374	41.5182	38.8389	17.0863	16.0266	18.1741	17.1757	5405.51	6517.15	6491.59	6195.7
52069	RSI5 Yr5 Yr15 Gpc HMW 1	UCD	170.98	179.06	177.8	176.98	66.04	82.8395	81.7197	79.5945	45.863	37.9155	44.5102	42.9042	15.8557	15.2783	17.3385	16.1761	5733.69	6112.31	6669.13	6214.53
52070	UC1679	UCD	167.21	176.92	170.36	172.2	66.8867	81.8196	77.4964	76.8482	39.1453	35.6634	41.0908	38.0767	16.3225	15.6305	17.969	16.7127	5412.91	6174.18	6324.82	5979.15
52071	Blanca Grande 515	UCD	164.94	175.14	161.28	167.16	60.1133	73.856	71.8653	69.156	42.2289	36.4141	44.5102	40.8267	13.9462	14.486	15.0975	14.3915	5389.37	6164.76	6190.32	5913.25
52072	UC896 5+10 Lr34/Yr18 Yr5 Gpc	UCD	169.3	180.13	168.3	173.25	77.8933	88.1355	85.8879	86.1723	42.2656	35.6634	42.3731	39.7954	16.5346	14.6181	17.1865	16.1408	5250.17	6029.59	6774.71	6020.17
52073	UC1603	UCD	169.55	177.28	172.84	173.81	63.5	73.856	73.273	70.53	42.2289	33.7867	43.6553	39.4816	14.2857	13.9578	16.199	14.7723	5404.17	6228.65	6574.31	6096.17
52074	Blanca Fuerte	UCD	168.79	176.92	169.54	172.13	53.34	69.8546	70.4851	65.5857	47.2213	37.5402	45.7925	43.7561	16.6195	15.1463	17.5702	16.4848	5724.28	6081.37	6501.68	6131.81
52075	UC1395	UCD	172.74	182.98	176.15	178.49	67.7333	80.3681	81.7197	78.8386	44.5415	33.036	38.0988	38.1813	18.6987	17.0391	17.9234	17.9827	5862.14	5738.4	7121.72	6271.02
52076	UC1396	UCD	168.88	177.99	168.71	172.31	71.12	83.3495	81.7197	80.6246	44.6884	34.9127	41.5182	40.184	16.4498	15.3664	17.0346	16.3084	5531.27	6065.23	6800.27	6160.73
52077	UC1551	UCD	171.81	179.42	175.73	176.44	72.8133	85.3502	81.7197	81.7228	46.6339	36.4141	44.9376	42.7696	15.6011	15.0583	18.288	16.3951	5474.78	6008.07	6683.25	6066.58
52078	UC1552	UCD	172.32	181.55	175.73	177.56	73.66	84.3695	83.0999	82.2727	44.2479	37.5402	42.8005	41.4993	16.28	14.486	16.8067	15.8718	5952.25	5928.72	6628.11	6203.77
52079	UC1554	UCD	174.32	182.27	176.21	178.41	65.1933	79.8581	74.7084	74.1003	42.2656	38.6662	42.3731	40.9911	18.0622	15.2783	17.8322	17.1404	5447.21	5989.24	6029.59	5794.89
52080	UC1599	UCD	175.08	182.27	179.86	180.1	63.5	79.8581	78.9042	76.2983	41.3479	35.2881	43.2279	39.5712	17.8501	15.2783	17.6727	17.0023	5757.23	5921.99	6913.92	6231.34
52081	UC1601	UCD	169.97	177.28	174.91	174.74	68.58	81.6626	78.9042	77.8637	47.6985	44.6718	52.6313	49.1814	16.8317	15.4984	17.6423	16.723	5615.33	5854.07	6698.05	6059.18
52082	UC1602	UCD	172.4	181.2	176.56	177.74	66.04	80.8388	73.273	73.8262	41.2377	34.9127	39.8085	38.1813	18.0622	16.1147	17.7563	17.3859	4987.9	6009.41	6246.13	5700.07
52083	UC1616	UCD	170.14	177.64	175.32	175.11	55.88	64.441	64.8815	60.4354	44.7251	34.9127	44.9376	41.3946	15.9406	14.8382	17.1485	15.9938	5437.12	5975.79	6041.02	5789.51
52084	UC1618	UCD	168.63	177.28	171.19	172.96	68.58	81.8588	77.4964	77.1224	40.8339	34.9127	40.6633	38.3158	13.5219	15.2343	17.4144	15.3941	5746.47	5913.92	6455.95	6047.07
52085	UC1642	UCD	171.65	178.35	179.04	177.27	72.8133	81.3488	80.312	79.2506	45.7896	39.0416	44.0828	43.1732	17.4682	15.8946	17.9842	17.1904	5630.13	5644.92	6709.48	5975.12
52086	UC1643	UCD	169.88	179.42	169.13	173.35	74.5067	78.8381	77.4964	76.8482	43.1833	39.4169	44.9376	42.5604	17.8076	15.1463	17.3005	16.8156	5714.86	5600.54	6570.95	5936.11
52087	10010/20	UCD	170.89	180.84	172.43	175.59	68.58	75.8567	77.4964	74.6502	44.2479	35.2881	45.365	41.4993	16.8741	15.1023	17.4524	16.5318	5659.05	5812.37	6782.11	6090.79
52088	11010-9, 10013-1	UCD	173.75	184.05	179.86	180.73	71.12	79.8581	84.5077	80.8306	43.1466	35.6634	43.6553	40.6025	19.7171	15.8136	18.5466	18.5724	4883.66	5544.72	7420.31	5899.13
52089	UC1683	UCD	168.46	176.21	168.71	171.38	65.1933	72.8753	71.8929	69.5681	42.7795	36.4141	40.2359	39.5563	14.8373	14.1779	16.161	15.003	5006.72	5862.81	6562.21	5763.28
52090	10014/7	UCD	170.98	177.28	176.97	175.78	51.6467	63.931	71.8653	63.6635	41.5314	35.2881	42.3731	39.3471	16.0679	13.8698	17.0346	15.6748	5706.12	5813.72	7092.8	6229.99
52091	RIL203	UCD	170.81	181.55	171.19	175.4	60.1133	69.8546	71.8653	67.5079	40.6137	36.4141	41.9456	39.2723	16.5771	14.9702	16.085	15.8468	5496.3	5927.37	7190.99	6234.03
52092	RIL29	UCD	169.64	178.7	171.6	173.99	58.42	67.8932	67.6695	63.9376	40.5403	33.7867	41.5182	38.0468	15.8557	14.398	17.2245	15.838	5333.56	6095.49	6572.97	6006.05
52093	Thatcher	MSU	174.91	182.98	181.1	180.93	110.913	100.767	105.542	108.298	41.1276	31.5346	35.9617	35.4462	18.3593	15.1903	18.402	17.4447	5067.92	5726.29	6340.28	5640.89
52094	Fortuna	MSU	171.23	179.42	175.73	176.34	97.3667	100.61	91.519	97.7788	43.6238	39.4169	44.9376	42.7398	14.4978	13.2535	15.5913	14.3709	5172.83	5703.43	6124.41	5589.78
52095	McNeal	MSU	172.4	181.55	176.15	177.74	88.0533	92.8037	81.6921	87.2851	42.4491	37.5402	42.3731	40.6175	15.0919	13.4296	15.6672	14.6429	5076.66	5806.99	6525.22	5751.85
52096	Choteau	MSU	170.81	179.42	173.67	175.4	75.3533	83.8595	78.9042	79.8687	43.4036	36.0388	42.8005	40.5577	15.6011	13.9138	16.5408	15.3279	5331.54	5864.83	6587.76	5906.52
52097	Vida	MSU	171.65	180.13	176.97	177.27	90.5933	86.8409	83.0999	86.049	41.0542	35.2881	41.0908	38.7044	14.4978	12.2411	15.4014	13.9461	5641.56	5776.06	6817.75	6081.37
52098	MT0802	MSU	172.48	181.55	173.67	176.72	84.6667	95.7852	87.3233	91.2691	47.7719	40.1676	48.7845	46.0727	15.7708	14.0899	16.123	15.2838	5255.55	5934.1	6540.69	5888.37
52099	Duclair	MSU	169.38	176.21	170.36	172.23	83.82	85.311	80.312	82.6847	45.3858	35.6634	41.5182	40.7669	14.7524	12.8574	17.3764	15.0045	4850.71	5897.78	6549.43	5710.83
52100	MT1002	MSU	171.64	180.49	170.78	174.86	83.82	85.8209	77.4964	81.2426	41.8251	36.0388	41.5182	39.4666	16.7468	13.1655	15.9331	15.2485	4982.52	6056.49	6523.2	5825.82
52101	MT1016	MSU	171.56	180.13	173.67	175.88	80.4333	83.8595	77.4964	79.8687	43.6605	37.5402	46.6473	42.6052	17.6803	14.1779	15.9711	15.9203	5181.57	5954.94	6275.72	5765.97
52102	MT1020	MSU	169.8	177.64	170.78	173.16	80.4333	82.3295	74.7084	77.6025	41.2377	37.1648	44.0828	40.5726	16.9165	12.8133	15.8116	15.1383	5295.23	5792.2	6410.89	5790.18
52103	MT1027	MSU	172.74	181.2	178.21	178.49	82.1267	82.8787	80.312	81.3805	40.6137	36.4141	41.9456	39.2723	17.4257	13.3856	16.161	15.6454	5121.72	6131.81	6874.92	6052.45
52104	MT1053	MSU	170.22	179.77	170.36	174.1	74.5067	84.8402	78.9042	80.1444	41.9719	37.1648	47.5022	42.0672	16.28	13.0775	16.0091	15.0912	5628.11	5814.39	6511.77	5975.12
52105	MTHW1060	MSU	169.47	178.35	171.19	173.62	81.28	84.3695	78.9042	81.0366	42.8162	38.2909	46.2199	42.4109	16.0254	14.31	15.4773	15.2	5092.8	6193.68	6538.67	5939.48
52106	MTHW1069	MSU	170.56	180.49	174.08	176.05	75.3533	79.8581	80.312	79.0446	44.1744	37.9155	44.5102	42.2167	18.232	13.3856	16.6928	16.1364	5330.2	6197.71	6844.65	6156.02
52107	MT0861	MSU	171.06	180.49	173.67	175.96	77.0467	84.3302	78.9042	80.3504	41.2377	35.6634	41.0908	38.9286	17.2984	15.4984	17.7183	16.8979	5440.48	5901.82	6609.28	5975.79
52108	MT0921	MSU	172.56	178.7	174.49	175.7	80.4333	79.8581	84.5077	82.3408	40.6871	36.0388	41.5182	39.0033	17.3409	13.4736	15.7812	15.4984	5499.66	6040.35	6899.13	6174.85
52109	MT0945	MSU	171.9	181.2	174.08	176.62	88.0533	90.2931	78.9042	84.607	42.596	36.7895	46.2199	41.7234	18.7836	15.9386	17.9538	17.6667	5533.96	6071.28	6464.69	6034.97
52110	CAP151-3	MSU	169.55	179.06	170.78	173.81	70.2733	84.6441	81.7197	81.022	42.7061	31.9099	37.2439	36.6867	15.2192	14.1339	16.5788	15.2926	5080.03	6133.15	6597.18	5929.39
52111	CAP34-1	MSU	171.4	179.42	176.56	176.71	76.2	83.8202	80.312	80.8306	41.7149	32.6606	40.2359	37.6283	15.8133	13.8258	16.3889	15.3191	5589.11	5922.66	6644.25	6059.18
52112	MTHW0771	MSU	166.79	176.21	166.23	170.06	69.4267	73.856	77.4964	73.9641	43.1833	35.6634	41.0908	39.7207	14.8373	12.5492	15.3254	14.1372	5174.18	6105.58	6423.67	5888.37
52113	MT0415	MSU	169.05	177.28	170.36	172.69	80.4333	93.7845	78.8766	84.813	42.4491	34.9127	41.0908	39.1229	13.0551	11.7569	14.3758	12.8921	5485.54	5841.29	6164.09	5794.89
52114	MT0813	MSU	164.69	174.43	160.87	166.6	81.28	83.3495	78.8766	80.6246	45.0187	37.5402	43.2279	41.9626	14.413	13.2095	15.4773	14.2798	5201.75	5751.85	6169.47	5640.89
52115	MTHW0867	MSU	170.98	180.84	172.84	175.78	78.74	91.7838	80.312	84.5388	42.9263	37.5402	46.2199	42.1569	18.9109	15.8066	17.1485	17.3462	5022.86	6098.86	6478.82	5844.65
52116	Newana	MSU	172.57	181.91	176.56	178.12	75.3533	87.8216	78.9042	81.5168	40.5403	33.7867	41.9456	38.1962	17.2136	15.0583	17.6423	16.7038	5503.7	5933.42	6303.97	5898.45
52117	Hi-Line	MSU	169.38	177.28	172.02	173.43	74.5067	84.3302	83.1275	82.4106	42.9998	37.9155	42.8005	41.1406	15.3041	13.7377	16.3623	15.1015	5544.05	6007.4	6601.21	6063.21
52118	9263	CIMMYT	170.22	179.77	173.26	175.3	72.8133	81.6626	83.1275	81.022	42.9998	33.4113	39.8085	38.3008	15.9406	14.53	16.8067	15.763	5511.1	5942.17	6920.65	6142.57
52119	9223	CIMMYT	171.06	180.13	176.97	177.17	79.5867	92.2938	87.2957	89.003	43.9909	37.5402	46.6473	42.7398	16.7892	15.3664	17.4486	16.5759	5595.83	6131.81	7063.21	6318.09
52120	9225	CIMMYT	170.47	179.42	172.02	174.66	78.74	80.8781	77.4964	78.3585	43.4403	38.2909	46.6473	42.8145	17.8925	14.9262	17.5664	16.8611	5622.73	5977.81	6232.01	5939.48
52121	9228	CIMMYT	171.98	181.91	173.67	176.81	74.5067	92.2938	87.2957	88.1789	42.5225	38.2909	43.2279	41.2452	15.0495	14.9262	16.9586	15.6396	5242.77	6019.5	6858.1	6044.38
52122	9229	CIMMYT	170.06	179.06	173.26	174.93	67.7333	85.6248	80.2844	80.198	45.3124	37.9155	46.6473	43.4273	15.1768	14.2659	17.1485	15.5337	5339.61	6114.32	6511.1	5993.28
52123	9232	CIMMYT	170.56	179.42	175.32	176.05	73.66	83.8595	81.6921	81.2426	43.2934	37.1648	44.9376	41.7085	17.0438	15.2343	17.9842	16.8406	5983.19	6003.36	6583.73	6233.36
52124	9233	CIMMYT	170.73	179.42	176.15	176.42	74.5067	88.3316	85.8879	85.7068	44.5048	37.1648	46.6473	42.7995	13.6916	13.9138	16.2446	14.5473	5622.73	5572.29	6523.87	5867.52
52125	9245	CIMMYT	171.4	180.13	175.73	176.71	71.12	85.8209	80.2844	80.8306	40.2833	34.162	44.9376	39.2873	15.1343	14.31	17.1485	15.5425	5896.44	6340.95	6555.48	6340.95
52126	9242	CIMMYT	169.22	177.99	170.36	173.06	66.04	82.8395	74.6808	75.4743	46.6339	39.0416	47.9296	44.8621	15.8981	14.7501	16.8827	15.8512	6129.12	6183.59	6287.16	6260.93
52127	9240	CIMMYT	170.9	180.84	175.32	176.8	65.1933	83.8202	80.2844	79.0446	44.9453	37.9155	46.2199	43.1283	14.7524	14.442	16.9207	15.3661	5659.05	6285.14	6380.63	6151.31
52128	9241	CIMMYT	168.64	177.99	173.26	174.17	68.58	84.8402	84.5077	82.4787	43.1466	37.5402	46.2199	42.2465	15.3041	14.31	17.5664	15.7542	5952.25	5924.68	6538.67	6167.45
52129	9262	CIMMYT	169.13	178.35	169.54	172.87	60.96	79.3481	69.0773	69.912	45.0187	42.7951	48.7845	45.9979	14.0311	13.0775	15.2114	13.9932	5742.43	5968.39	6389.37	6044.38
52130	9246	CIMMYT	170.06	177.99	174.49	174.93	62.6533	81.8588	83.0999	79.4566	44.1744	39.0416	47.5022	43.7112	15.8557	15.2343	17.6043	16.2702	5520.51	6094.82	6907.87	6211.16
52131	9254	CIMMYT	171.73	181.2	176.15	177.46	49.1067	86.8017	81.7197	78.4963	41.5681	37.5402	46.2199	41.6039	17.256	17.6993	18.6678	17.9901	5638.87	6043.04	6798.92	6193.68
52132	9256	CIMMYT	169.38	176.92	172.43	173.43	59.2667	84.3302	80.2844	78.2903	39.9162	36.0388	46.2199	40.3335	15.3889	14.8382	16.8067	15.6616	5626.77	6180.9	6683.93	6207.13
52133	9252	CIMMYT	170.64	181.55	173.26	176.23	66.8867	91.313	78.9042	81.5865	39.7694	35.6634	38.9536	37.5835	16.4498	18.0074	17.9462	17.5462	5470.75	6062.54	6029.59	5837.93
52134	9248	CIMMYT	171.06	180.84	176.15	177.17	69.4267	94.7652	85.8879	87.5609	41.7149	38.2909	44.0828	41.2153	15.6435	16.2467	17.5284	16.5142	5371.22	5999.33	6707.46	6020.85
52135	9247	CIMMYT	168.97	179.42	170.36	173.71	67.7333	87.8216	80.312	81.1047	48.4694	43.9211	56.0507	50.392	14.7524	14.7501	16.3129	15.2221	5851.38	5900.47	6306.66	6026.23
52136	9249	CIMMYT	170.64	179.42	175.73	176.23	68.58	90.6069	87.2957	86.5162	43.22	37.5402	45.365	41.9775	15.0495	14.31	17.3916	15.5999	5561.53	5985.21	6875.59	6165.43
52137	9261	CIMMYT	170.73	180.13	175.32	176.42	66.04	91.7838	78.9042	81.6547	38.8884	37.1648	45.365	40.0645	16.2376	15.5425	16.8827	16.2246	5346.33	5979.15	6080.03	5768.66
52138	Berkut	CIMMYT	170.39	179.77	174.08	175.67	61.8067	83.6633	78.8766	77.5896	43.9542	39.4169	44.5102	42.7248	15.8133	15.5425	17.1865	16.1996	5577.67	5816.41	6424.34	5921.32
52139	9258	CIMMYT	170.06	181.55	170.36	174.93	67.7333	96.7659	85.8879	88.1092	44.5048	43.1704	51.7764	46.9844	14.2857	15.9386	16.123	15.3911	5252.19	5868.86	6849.36	5976.46
52140	9259	CIMMYT	169.47	179.06	173.26	174.83	73.66	90.8423	88.7311	88.247	42.5225	37.5402	45.7925	41.843	13.734	13.4296	16.4649	14.4988	5760.59	6063.89	6652.99	6197.04
52141	9260	CIMMYT	170.14	181.2	171.19	175.11	71.9667	98.8058	77.4964	84.6767	43.8808	40.1676	46.2199	43.5917	14.8373	14.354	17.6043	15.6175	5599.87	5930.06	6289.85	5930.73
52142	9253	CIMMYT	170.14	179.06	176.56	176.32	71.12	87.8216	81.7197	82.4787	42.1922	39.7923	43.2279	41.7085	15.1768	14.53	16.8447	15.5131	5617.35	6129.79	6439.81	6086.08
52143	AC BARRIE	Other	170.39	177.64	173.67	174.47	84.6667	98.2958	80.2844	88.1789	42.3757	35.2881	41.9456	39.5414	15.5587	14.1339	15.5457	15.0016	5366.51	6034.97	6065.23	5796.91
52144	chewink	Other	171.14	180.49	174.08	176.15	71.12	88.8024	80.2844	82.0667	43.9175	40.543	49.2119	44.8023	13.3521	13.4296	16.161	14.2313	5688.63	6275.05	6517.15	6203.09
52145	SRRN-6019	USDA	167.79	176.21	168.3	171.09	80.4333	80.8388	77.4964	78.6326	48.2124	42.0061	51.7764	49.0917	13.6067	12.1531	15.5153	13.6565	5668.46	6117.01	5969.07	5919.97
52146	SpCB-3004	USDA	171.4	179.77	176.15	176.71	77.8933	91.7838	88.7035	89.3452	44.358	42.4197	50.4942	46.1773	15.5162	13.1655	16.4269	15.0089	5353.06	6061.87	6967.05	6150.64
52147	SRRN-6027	USDA	170.06	179.06	173.26	174.93	66.8867	77.8574	74.6808	73.552	42.963	37.1648	45.365	41.7234	16.1527	15.1023	17.0346	16.1158	5682.58	6056.49	6632.15	6153.33
52148	SRRN-6028	USDA	170.56	180.49	174.08	176.05	74.5067	82.3295	80.312	79.9384	48.0656	39.4169	48.357	45.7439	15.8557	14.1339	16.5788	15.5058	5787.49	5985.21	6626.77	6162.07
52149	SRRN-6029	USDA	170.06	177.64	174.91	174.93	69.4267	79.8581	80.312	78.0843	43.4036	36.7895	45.365	41.7533	17.3409	15.8506	18.25	17.2404	5587.09	6129.12	7125.08	6337.59
52150	SRRN-6030	USDA	169.89	179.06	172.43	174.55	76.2	83.3495	81.7197	81.4486	43.1466	36.7895	44.0828	41.2003	17.5106	15.8946	17.7183	17.1154	5312.04	6129.79	6222.6	5878.28
52151	SRRN-6032	USDA	170.81	180.13	175.73	176.61	76.2	86.1348	80.2844	81.7779	43.5504	40.1676	47.5022	43.9055	16.4073	15.8066	16.8067	16.3334	5688.63	6078.01	6607.94	6156.69
52152	SRRN-6037	USDA	170.22	180.13	172.84	175.3	69.4267	78.3674	70.4851	71.6979	44.7985	38.6662	48.357	44.1148	15.6435	14.6621	16.4649	15.5631	5108.94	6059.18	5995.29	5675.86
52153	SRRN-6038	USDA	172.48	182.62	175.32	177.93	78.74	78.8774	77.4964	77.5344	43.2934	38.2909	46.6473	42.7547	16.28	13.6497	15.8571	15.2191	5625.42	6110.96	6455.28	6086.75
52154	SRRN-6042	USDA	166.37	174.43	166.23	169.13	71.9667	80.3288	78.9042	77.8783	44.4314	38.6662	47.9296	43.8159	17.1711	14.2219	16.4497	15.9483	5673.17	6024.21	6378.61	6037.66
52155	SRRN-6044	USDA	171.23	180.13	174.91	176.34	79.5867	85.8209	81.7197	83.0286	40.9441	39.4169	49.6393	43.2928	17.0438	15.1023	17.8702	16.7538	5966.38	5640.89	6646.27	6086.08
52156	SRRN-6047	USDA	172.4	181.2	176.56	177.74	82.9733	87.3509	76.0886	80.8987	47.5149	40.543	47.9296	45.8186	17.256	14.2219	17.3005	16.3099	5932.08	5983.86	6190.32	6052.45
52157	SRRN-6049	USDA	171.9	181.2	176.97	177.83	72.8133	84.8402	84.5077	83.1649	47.1111	42.4197	54.7684	48.7928	15.3465	13.2975	16.161	14.8957	6058.51	5878.95	6958.31	6351.71
52158	SRRN-6050	USDA	171.4	179.77	176.15	176.71	71.9667	85.8602	88.7311	85.9128	45.4225	42.0444	49.6393	46.1623	18.6987	14.398	19.1996	17.6005	6004.71	6098.86	6735.71	6344.32
52159	SRRN-6097	USDA	170.06	180.13	174.91	176.13	68.58	89.3516	83.0999	83.5088	43.5504	40.9183	46.2199	43.7561	17.3833	15.9386	17.4524	16.9861	5806.99	6133.15	6520.51	6196.37
52160	SRRN-6098	USDA	167.54	176.57	166.65	170.53	63.5	82.3295	71.8653	73.2081	42.963	37.9155	44.0828	41.574	16.8741	16.1147	16.5408	16.5098	5333.56	6213.85	5926.03	5811.03
52161	SRRN-6099	USDA	169.64	180.13	172.84	175.2	52.4933	79.8581	77.4964	73.6883	43.477	37.5402	47.0747	42.68	17.2136	16.5549	17.8018	17.2654	5292.54	6110.96	6363.82	5915.94
52162	SRRN-6109	USDA	169.06	179.06	174.08	175.1	59.2667	81.8588	80.312	77.2603	46.12	34.9127	48.357	43.1582	17.0863	15.8946	17.6043	16.9332	5819.77	6186.28	6534.63	6231.34
52163	21TH HRWSN-2106	Other	167.21	178.7	168.3	172.2	57.5733	84.8402	80.2844	78.2206	42.3023	36.4141	45.365	41.1555	15.686	14.8382	16.9586	15.8321	5841.96	6181.57	6205.11	6110.96
52164	21TH HRWSN-2111	Other	167.88	179.42	167.89	172.49	66.04	81.3488	80.312	78.1524	44.0276	39.7923	44.9376	43.0536	14.3705	13.6057	16.7687	14.8957	5646.27	5949.56	6529.93	6050.44
52165	21TH HRWSN-2126	Other	168.05	178.35	169.95	172.86	57.5733	87.8216	83.1275	81.1047	41.6048	37.5402	45.365	41.3199	15.9406	15.0142	16.8447	15.9438	5751.85	6133.83	6439.14	6142.57
52166	28TH SAWSN-3045	Other	170.72	179.77	172.84	175.22	51.6467	84.3695	78.8766	76.2302	42.1187	40.543	47.116	43.1376	15.7284	14.7061	17.1379	15.8405	6022.86	5978.48	6423	6176.19
52167	28TH SAWSN-3046	Other	171.06	180.84	176.15	177.17	53.34	83.8595	81.7197	77.9464	42.0086	39.0416	44.5102	41.7832	16.3649	15.0583	16.3889	15.9203	5395.43	6090.11	6636.85	6053.8
52168	UI Platinum	UI	166.7	175.85	166.23	169.87	49.1067	74.366	74.6808	69.2258	41.3479	37.9155	46.2199	41.6637	14.4554	15.7185	16.8447	15.6601	5449.23	6201.75	6216.54	5964.36
52169	LCS Atomo	Other	167.46	178.35	167.06	171.55	52.4933	66.9125	70.4851	64.2117	40.1365	36.4141	41.5182	38.9286	16.6195	15.5865	17.9842	16.8156	5449.23	6159.38	6694.69	6129.12
52170	LCS-Star	Other	170.06	179.77	172.43	174.93	43.18	76.8374	74.6808	69.2939	39.7327	35.2881	38.0988	37.1201	17.9349	16.951	17.5664	17.5623	5887.02	6427.71	6692.67	6429.05
52171	IDO2102S	UI	NA	177.28	170.78	172.69	NA	78.8381	76.0886	74.4636	NA	37.9155	45.365	42.4618	NA	14.7061	16.8827	15.8405	NA	6314.06	6942.17	6367.18
52172	A11469S-3	UI	NA	179.77	170.78	174.15	NA	88.6062	84.5077	85.1845	NA	36.7895	41.9456	40.1168	NA	15.3664	17.4144	16.4381	NA	6094.82	6860.79	6216.54
52173	A11469S-5	UI	NA	179.06	174.08	175.39	NA	87.8216	87.3233	86.7587	NA	37.5402	41.9456	40.5432	NA	15.5425	17.6499	16.6505	NA	6210.49	7189.64	6423
52174	A15047S-1CL2	UI	NA	175.5	166.65	169.57	NA	79.8581	80.312	77.9062	NA	34.5374	40.6633	38.1982	NA	14.0899	17.6043	15.9322	NA	6206.46	6707.46	6207.8
52175	A11434S-17	UI	NA	177.99	170.36	172.9	NA	89.7831	76.0886	79.8734	NA	35.2881	39.8085	38.1982	NA	13.5617	15.4887	14.51	NA	6115.67	6453.26	6047.75
52176	A11489S-8	UI	NA	179.77	166.23	171.86	NA	84.8402	77.4964	78.398	NA	37.5402	43.2279	41.1827	NA	14.486	16.6928	15.6136	NA	6195.02	6704.77	6200.4
52177	IDO1405	UI	NA	179.06	167.89	172.27	NA	88.3316	78.9042	81.1029	NA	38.2909	46.6473	43.3145	NA	15.4984	17.6803	16.6401	NA	5893.75	6735.04	6056.49
52178	IDO1404	UI	NA	180.13	173.67	175.81	NA	84.801	74.6808	76.4308	NA	36.7895	41.0908	39.6904	NA	13.9578	15.8571	14.9181	NA	5870.21	6695.36	6026.23
52179	IDO1902S	UI	NA	177.99	171.19	173.31	NA	82.8395	71.8929	73.48	NA	37.5402	44.5102	41.8223	NA	14.53	16.613	15.5928	NA	5808.34	6736.38	6012.1
52180	IDO1802	UI	NA	177.99	169.54	172.48	NA	79.8581	77.4964	75.939	NA	36.7895	40.6633	39.4773	NA	14.9262	16.9207	15.9467	NA	5987.22	7260.93	6337.59
52181	IDO1702	UI	NA	175.5	160.45	166.45	NA	81.3488	80.2844	78.6439	NA	35.2881	39.3811	37.985	NA	14.442	15.4393	14.9119	NA	5935.44	6444.52	5949.56
52182	A0724S-4	UI	NA	177.28	171.6	173.11	NA	83.8202	83.0999	81.8407	NA	39.4169	44.0828	42.675	NA	13.8698	17.0346	15.5095	NA	5805.65	6993.28	6124.41
52183	A12025S-2	UI	NA	179.77	175.32	176.43	NA	86.8017	83.0999	83.3161	NA	40.543	47.9296	45.2332	NA	16.6869	18.3906	17.5916	NA	6124.41	6874.92	6238.74
52184	A12037S-5	UI	NA	179.42	176.56	176.85	NA	80.3681	77.4964	76.1849	NA	32.6606	39.8085	36.7059	NA	16.5108	19.4693	18.1018	NA	5829.19	6740.42	6024.88
52185	A12064S-1	UI	NA	179.42	172.02	174.56	NA	83.3495	67.6971	70.7751	NA	39.4169	46.6473	43.9541	NA	15.1903	17.1106	16.1883	NA	5755.88	5860.12	5597.18
52186	A12064S-2	UI	NA	180.84	164.17	171.44	NA	86.8409	70.4851	74.4636	NA	40.9183	46.6473	44.8068	NA	15.3224	18.2956	16.8941	NA	5776.06	6123.07	5723.6
52187	A12064S-11	UI	NA	180.13	165.41	171.65	NA	86.3309	76.0886	78.1521	NA	42.4197	51.349	48.0045	NA	13.3856	16.7307	15.1201	NA	6117.69	6429.72	6037.66
52188	A12084S-3	UI	NA	180.49	173.26	175.81	NA	86.3309	76.0886	78.1521	NA	35.6634	44.5102	40.7564	NA	16.0707	17.8702	17.0211	NA	6287.16	6903.83	6336.25
52189	IDO2101FHB	UI	NA	178.35	174.08	174.98	NA	83.8202	73.3006	74.9554	NA	33.7867	39.3811	37.1323	NA	14.6181	17.1865	15.953	NA	6267.65	6852.72	6303.3
52190	A12084S-6	UI	NA	178.7	174.91	175.6	NA	75.8567	80.312	75.939	NA	35.6634	41.9456	39.4773	NA	15.4104	17.7183	16.6193	NA	6424.34	7102.22	6495.63
52191	W14	UI	NA	177.64	165.41	170.19	NA	77.3867	69.1049	68.8079	NA	34.5374	35.9617	35.8532	NA	15.9826	17.1865	16.6047	NA	5958.31	5837.26	5692.67
52192	A12084S-7	UI	NA	182.27	176.15	178.31	NA	87.6255	81.7197	82.7255	NA	37.1648	44.5102	41.6091	NA	15.4544	18.8578	17.2731	NA	6075.32	7088.77	6307.33
52193	A12084S-8	UI	NA	179.06	174.91	175.81	NA	87.3116	84.5077	84.5456	NA	40.543	47.0747	44.8068	NA	15.7185	17.7563	16.7921	NA	6139.88	6909.89	6262.27
52194	A12086S-10	UI	NA	179.77	173.26	175.39	NA	84.8402	83.0999	82.3325	NA	35.6634	41.9456	39.4773	NA	14.6621	15.8571	15.2388	NA	6074.65	7047.75	6289.17
52195	A12086S-12	UI	NA	180.13	174.08	176.02	NA	87.8216	80.312	81.8407	NA	38.2909	44.5102	42.2486	NA	15.7185	18.1361	17.0003	NA	6105.58	6957.63	6264.96
52196	A12086S-13	UI	NA	177.28	169.95	172.27	NA	86.3309	78.9042	80.1193	NA	37.9155	44.5102	42.0354	NA	15.3224	17.8322	16.6422	NA	6148.62	6863.48	6246.13
52197	A12041S-1	UI	NA	181.55	175.73	177.68	NA	88.8024	77.4964	80.3652	NA	37.9155	45.365	42.4618	NA	13.9578	16.3889	15.1972	NA	6160.05	6698.72	6178.88
52198	A12089S-3	UI	NA	181.91	173.67	176.85	NA	84.8402	73.273	75.4472	NA	34.5374	42.8005	39.2641	NA	15.0142	15.9711	15.4678	NA	6024.88	6552.79	6044.38
52199	A12089S-6	UI	NA	181.55	176.15	177.89	NA	86.8409	77.4964	79.3816	NA	37.9155	44.5102	42.0354	NA	16.0707	17.6423	16.8962	NA	5974.45	6671.82	6070.61
52200	A12089S-7	UI	NA	181.2	175.73	177.47	NA	88.2924	88.7035	87.9882	NA	38.2909	46.6473	43.3145	NA	14.2659	16.3889	15.3492	NA	6158.04	7175.52	6389.37
52201	A12089S-9	UI	NA	176.57	173.67	173.73	NA	84.3302	81.7197	81.1029	NA	39.4169	45.365	43.3145	NA	14.0018	16.7687	15.4324	NA	6303.3	6911.23	6347.68
52202	A12089S-12	UI	NA	176.92	174.08	174.15	NA	82.1726	78.9042	78.0534	NA	36.0388	38.5262	37.985	NA	14.2219	15.9331	15.0722	NA	6157.36	6556.15	6114.32
52203	A12089S-13	UI	NA	180.84	177.8	178.31	NA	89.8223	78.9042	81.8407	NA	39.7923	44.5102	43.1013	NA	14.6181	15.6672	15.1076	NA	6020.85	6599.19	6062.54
52204	A12089S-19	UI	NA	184.4	177.8	180.39	NA	82.8395	76.0886	76.4308	NA	36.4141	42.8005	40.33	NA	15.4544	16.6928	16.0758	NA	5779.42	6808.34	6028.92
52205	A12039S-2	UI	NA	181.91	177.39	178.72	NA	89.8223	78.9042	81.8407	NA	42.4197	47.0747	45.8727	NA	13.9138	16.9966	15.5032	NA	5895.76	6844.65	6105.58
52206	A12039S-3	UI	NA	177.64	173.26	174.15	NA	77.3474	71.8929	70.7751	NA	38.2909	39.8085	39.9036	NA	15.5425	18.6299	17.1877	NA	6055.14	6488.9	6031.61
52207	A12058S-4	UI	NA	177.28	168.3	171.44	NA	85.6248	77.4964	78.7911	NA	36.7895	42.3731	40.33	NA	15.1903	16.7687	15.9884	NA	5971.08	6464.02	5976.46
52208	A12067S-3	UI	NA	180.13	175.73	176.85	NA	86.8409	84.5077	84.2997	NA	39.4169	46.6473	43.9541	NA	13.7817	16.8067	15.3554	NA	5986.55	6928.04	6189.64
52209	A12067S-4	UI	NA	180.13	171.19	174.56	NA	87.8216	78.9042	80.857	NA	39.4169	46.6473	43.9541	NA	14.2219	16.6928	15.4887	NA	5976.46	6815.74	6142.57
52210	A13318S-3	UI	NA	181.55	172.84	176.23	NA	82.8395	73.3006	74.4636	NA	31.5346	38.0988	35.2136	NA	17.1271	18.44	17.8186	NA	6071.96	6554.14	6069.27
52211	A12174S-8	UI	NA	176.57	170.78	172.27	NA	76.8374	78.9042	75.4472	NA	36.4141	38.0988	37.985	NA	15.4104	18.1475	16.8546	NA	6197.04	7125.08	6387.36
52212	IDO2103FHB	UI	NA	174.79	162.1	166.86	NA	75.8959	77.4964	73.9718	NA	37.5402	46.2199	42.675	NA	12.6373	15.7736	14.2477	NA	5934.77	6327.51	5897.11
52213	A12394S-18	UI	NA	178.7	177.39	176.85	NA	83.8202	80.312	79.8734	NA	36.7895	43.2279	40.7564	NA	14.7501	17.0346	15.9384	NA	6115.67	6966.38	6273.71
52214	A12394S-20	UI	NA	180.13	172.43	175.19	NA	87.8216	77.4964	79.8734	NA	34.162	42.3731	38.8377	NA	15.9826	16.0091	15.9613	NA	5787.49	6707.46	5988.57
52215	A12394S-26	UI	NA	177.99	170.36	172.9	NA	81.8588	76.0886	75.939	NA	37.5402	47.0747	43.1013	NA	14.8382	17.3005	16.1133	NA	6032.95	6584.4	6061.87
52216	A12394S-28	UI	NA	181.91	178.62	179.35	NA	84.8402	85.9155	84.2997	NA	35.2881	40.6633	38.6245	NA	15.4104	18.7818	17.2023	NA	6091.46	6883.66	6225.29
52217	A12204S-20	UI	NA	176.21	165.82	169.57	NA	76.8767	73.273	71.5128	NA	33.7867	43.6553	39.2641	NA	15.1903	16.4269	15.8031	NA	6072.63	6860.12	6205.11
52218	A12204S-22	UI	NA	177.28	169.95	172.27	NA	75.8567	78.9042	74.9554	NA	39.0416	44.9376	42.8882	NA	14.1339	16.8865	15.5657	NA	6002.69	6839.95	6159.38
52219	IDO1604	UI	NA	176.21	167.47	170.4	NA	78.8381	81.7197	78.398	NA	37.5402	44.9376	42.0354	NA	14.9702	17.7943	16.4652	NA	5732.35	6888.37	6039.68
52220	IDO1602S	UI	NA	179.42	169.54	173.31	NA	85.3502	77.4964	78.6439	NA	36.7895	46.2199	42.2486	NA	16.7749	18.25	17.55	NA	5512.44	6619.37	5805.65
52221	A11388S-6	UI	NA	176.92	165.41	169.78	NA	80.8781	77.4964	76.4308	NA	42.0444	47.0747	45.6595	NA	13.3416	15.8951	14.6475	NA	5785.47	6452.59	5874.24
52222	A11469S-9	UI	NA	179.77	173.26	175.39	NA	85.6248	80.312	80.7583	NA	37.1648	45.7925	42.2486	NA	14.7061	17.1485	15.9738	NA	5811.03	7145.26	6194.35
52223	A11520S-7	UI	NA	177.99	169.95	172.69	NA	84.3695	81.6921	81.1029	NA	45.0472	53.9136	50.7759	NA	15.5425	18.7058	17.2231	NA	5804.98	7003.36	6128.45
52224	A12097S-9QHF	UI	NA	176.57	165.82	169.78	NA	79.662	76.0886	74.8567	NA	38.6662	42.3731	41.3959	NA	13.5176	15.2494	14.3768	NA	5912.58	6240.75	5847.34
52225	A12173S-5	UI	NA	174.79	165.41	168.53	NA	75.386	73.3006	70.7751	NA	39.4169	47.9296	44.5936	NA	15.2783	16.7687	16.0425	NA	5813.05	6131.14	5747.14
52226	A12339S-9	UI	NA	180.84	174.08	176.43	NA	79.8581	74.6808	73.9718	NA	37.5402	42.8005	40.9695	NA	15.4104	16.8181	16.1279	NA	5636.18	6507.06	5820.44
52227	A13283S-2	UI	NA	178.7	167.89	172.07	NA	86.3309	76.0886	78.1521	NA	35.2881	40.2359	38.4114	NA	15.2783	17.1485	16.2507	NA	5582.38	6650.3	5856.09
52228	A13270S-6	UI	NA	177.28	167.47	171.02	NA	74.876	76.0886	72.4964	NA	37.1648	46.2199	42.4618	NA	15.5425	17.4904	16.5506	NA	5928.72	6775.39	6092.13
52229	A13270S-9	UI	NA	177.64	165.41	170.19	NA	77.8574	71.8929	71.021	NA	39.7923	47.5022	44.5936	NA	14.8822	16.7307	15.8281	NA	5817.08	6581.04	5947.55
52230	A13256S-1	UI	NA	178.7	168.71	172.48	NA	76.8374	76.0886	73.48	NA	39.0416	47.9296	44.3804	NA	16.5989	18.2272	17.4542	NA	5878.28	6540.01	5960.32
52231	A13252S-2	UI	NA	180.49	176.56	177.47	NA	84.801	80.2844	80.3652	NA	41.2937	51.349	47.365	NA	14.53	17.4144	16.0363	NA	5793.54	6943.51	6096.17
52232	A13247S-3	UI	NA	180.49	175.73	177.06	NA	79.8581	77.4964	75.939	NA	36.4141	39.8085	38.8377	NA	15.4544	17.4524	16.4881	NA	5997.31	6948.22	6204.44
52233	A13236S-1	UI	NA	176.21	169.95	171.65	NA	79.3481	70.4851	70.7751	NA	37.1648	43.6553	41.1827	NA	13.2535	15.6444	14.4559	NA	5689.31	6442.5	5819.77
52234	A13236S-5	UI	NA	177.64	172.02	173.52	NA	85.8209	77.4964	78.8898	NA	35.6634	41.5182	39.2641	NA	13.3416	16.3509	14.8786	NA	5951.58	6782.11	6106.93
52235	A13086S-4	UI	NA	182.27	172.43	176.43	NA	80.3288	77.4964	76.1849	NA	36.4141	43.2279	40.5432	NA	16.5989	18.1741	17.4376	NA	5845.33	6925.35	6115
52236	A13050S-2	UI	NA	180.84	176.56	177.68	NA	84.3302	76.0886	77.1685	NA	38.6662	46.6473	43.5277	NA	16.0266	18.5159	17.3501	NA	5932.08	6482.85	5964.36
52237	IDO1701	UI	NA	176.57	167.89	170.82	NA	80.3681	80.312	78.1521	NA	34.9127	40.6633	38.4114	NA	13.9578	17.1106	15.6053	NA	5889.04	6420.98	5914.59
52238	IDO2105S	UI	NA	178.35	169.95	172.9	NA	81.3488	78.9042	77.6603	NA	36.0388	36.8165	37.1323	NA	14.0899	16.2826	15.218	NA	5711.5	6971.08	6065.23
52239	IDO1805	UI	NA	179.06	174.49	175.6	NA	84.8402	77.4964	78.398	NA	36.4141	43.2279	40.5432	NA	15.2343	17.9462	16.6734	NA	6484.2	6574.98	6293.88
52240	A11453S-5	UI	NA	179.77	170.36	173.94	NA	79.8581	78.9042	76.9226	NA	37.1648	46.2199	42.4618	NA	15.3664	17.5284	16.5006	NA	5943.51	6652.32	6045.73
52241	A11478S-15	UI	NA	179.06	173.67	175.19	NA	78.8774	76.0886	74.4636	NA	38.2909	43.6553	41.8223	NA	17.1711	18.2121	17.7187	NA	5887.02	6697.38	6035.64
52242	A11474S-5	UI	NA	179.06	169.13	172.9	NA	80.3681	71.8929	72.2505	NA	37.5402	42.3731	40.7564	NA	15.1903	17.4524	16.3632	NA	5868.86	6603.9	5985.21
52243	A11474S-7	UI	NA	183.69	177.8	179.97	NA	86.8017	81.6921	82.3325	NA	37.9155	44.9376	42.2486	NA	16.5989	16.6168	16.5839	NA	6127.1	7201.75	6384.67
52244	A11474S-22	UI	NA	179.77	166.65	172.07	NA	82.8787	77.4964	77.4144	NA	36.0388	40.6633	39.0509	NA	15.1023	16.8067	15.98	NA	6094.15	6577.67	6091.46
52245	A11489S-9	UI	NA	177.28	166.65	170.61	NA	81.8588	78.9042	77.9062	NA	36.0388	39.8085	38.6245	NA	14.1779	17.2017	15.7531	NA	6006.72	6897.78	6186.95
52246	A13250S-6	UI	NA	181.2	174.49	176.85	NA	83.8595	83.0999	81.8407	NA	38.6662	45.7925	43.1013	NA	15.4104	18.5919	17.1107	NA	5941.49	7264.29	6340.28
52247	A13236S-11	UI	NA	176.57	165.82	169.78	NA	76.8767	76.0886	73.48	NA	38.2909	42.3731	41.1827	NA	13.6497	16.123	14.9119	NA	5947.55	6583.73	6017.48
52248	A13236S-14	UI	NA	175.85	167.89	170.4	NA	75.3467	76.0886	72.7423	NA	37.1648	42.3731	40.5432	NA	13.1215	15.8192	14.4975	NA	5775.39	6665.77	5963.69
52249	A13042S-3	UI	NA	179.42	174.49	175.81	NA	79.3873	78.9042	76.6767	NA	36.4141	41.9456	39.9036	NA	13.5617	16.8143	15.2617	NA	5973.77	6932.08	6184.94
52250	A13042S-7	UI	NA	180.49	170.78	174.56	NA	87.3116	78.9042	80.6111	NA	36.0388	41.9456	39.6904	NA	13.8258	16.2863	15.0972	NA	5975.12	6671.15	6070.61
aENT refers to the unique identifier assigned to each wheat variety in the study, PHT in centimeters (cm), TKW in grams (g), YLD in kilograms per hectare (kg/ha),NA means not applicable ,lines from multiple sources including University of Idaho (UI), University of California, Davis (UCD), Washington State University (WSU), International Maize and Wheat Improvement Center (CIMMYT), Montana State U…

## Sheet: Supplemental Table 2
Supplemental Table 2 Summary of Annual Environmental and Management Conditions at Aberdeen, ID
Year	Planting Date	Soil Organic Matter (%)	Soil pH	Total N Applied (lbs/A) (Hard Spring / Soft Spring)	Chemicals Applied	Disease Conditions
2017	2025-04-13	0.9	8.1	362 / 253	Brox-M (1 ½ pt/A), Starane Ultra (6 oz/A), Quilt Xcel (12 oz/A)	Stripe rust was present late in the season, causing some yield impacts in susceptible varieties.
2021	2025-04-02	0.9	8.2	366 / 256	Huskie (15 oz./A), Starane Ultra (6 oz./A)	Stripe rust was not present, and overall disease pressure was very low.
2022	2025-04-06	1.3	8.1	333 / 253	Huskie (15 oz./A), Starane Ultra (6 oz./A)	Stripe rust was present at very low levels late in the season; overall disease pressure was very low.
2023	2025-04-21	1.5	8.2	312 / 272	Brox M (16 oz./A), Stave (6 oz./A)	Stripe rust was present at very low levels late in the season; overall disease pressure was very low.

## Sheet: Supplemental Table 3
Supplemental Table 3 Primer Sequence for markers in this paper
Locus	Primers name	Gene Function / Marker Description	Primer Sequence	Reference
FT	FTA2	FT-A2 gene is a key regulator of grain number in wheat, and the marker allows breeders to select for the favorable allele to increase spikelet number and grain yield without negatively impacting fertility or significantly altering flowering time.	GAAGGTGACCAAGTTCATGCTgacctaggggatctccatgattA	Glenn et al. (2022) Theor Appl Genet 135(2), 679-692.
			GAAGGTCGGAGTCAACGGATTgacctaggggatctccatgattC
			gtcatgggggtcgagttcg
	FTB1	FT-B1 is a FLOWERING LOCUS T gene on wheat chromosome 7B, and its associated marker detects a non-synonymous mutation that changes an amino acid from aspartic acid to histidine, which functions to increase the total number of spikelets per spike with only a minor effect on flowering time.	GAAGGTGACCAAGTTCATGCTAATGGCCGGTAGGGATAGGG	Brassac et al. (2021) Scientific Reports, 11(1), 1585.
			GAAGGTCGGAGTCAACGGATTAATGGCCGGTAGGGATAGGC
			GAGGTTGGTGGTCCGGACG
	FTD1	FT-D1 is a flowering-related gene in wheat that acts as a candidate gene for quantitative trait loci (QTLs) affecting kernel traits, and its associated KASP marker functions to detect a 1 bp insertion/deletion that significantly impacts thousand kernel weight (TKW) and kernel width (KW).	gaaggtgaccaagttcatgctGCACGAAGCGATGGATCCCC	Liu et al. (2020) BMC plant biology 20 (2020): 1-15
			gaaggtcggagtcaacggattGCACGAAGCGATGGATCCCA
			TATCCCCGGTACAACTGGTGCATCC
Ppd	PpdA1a	PpdA1a (Ppd-A1prodel) is a molecular marker used to assay for the photoperiod-insensitive allele by detecting a characteristic deletion of Ppd-A1, which in turn affects the heading date in wheat.	gaaggtcggagtcaacggattGCGGCGAGCCGGTTAATCG	Grogan et al. (2016) PloS one, 11(4), e0152852.
			gaaggtgaccaagttcatgctTTTCGGTGTTTGACTTCAGGCG
			GTGGCGTACTCCCTCCGTTTCTT
	PpdD1_1	PpdD1_1 (Ppd-D1a Ciano67 promoter deletion) is a molecular marker used to test Ppd-D1a. Ppd-D1a is caused by a 2089 bp deletion upstream of the coding region , which confers a photoperiod-insensitive phenotype and has a significant effect on the heading date in wheat.	gaaggtcggagtcaacggattCAAGGAAGTATGAGCAGCGGTT	Grogan et al. (2016) PloS one, 11(4), e0152852.
			gaaggtgaccaagttcatgctAAGAGGAAACATGTTGGGGTCC
			GCCTCCCACTACACTGGGC
	PpdD1_2	a Mariner-type transposable element insertion within the Ppd-D1 gene that results in a predicted loss of protein function	GAAGGTCGGAGTCAACGGATTtgacttatacacccggacggag	Shaw et al. (2013) PLoS One, 2013 Nov 14;8(11):e79459
			GAAGGTGACCAAGTTCATGCTgaacatgacacacaaccaacgc
			tgttaattaatttgtactggctcggta
Rht	Rht25b	Rht25 is a gibberellic acid (GA)-sensitive dwarfing locus in wheat, and the underlying causative gene, PLATZ-A1, encodes a PLATZ transcription factor that reduces plant height. The Rht25b marker identifies a specific allele characterized by a 13-base pair deletion in the PLATZ-A1 gene. The function of this marker is to detect this mutation, which leads to a loss-of-function in the gene and is ass…	GAAGGTGACCAAGTTCATGCTGCCGAGGCCTCAGTCCA	Zhang et al.(2023) Proceedings of the National Academy of Sciences, 120(19), e2300203120
			GAAGGTCGGAGTCAACGGATTGCCGAGGCCTCAGTCGG
			TCCGACGGGACAATTAGGC
	Rht25f	The Rht25f marker identifies a specific allele characterized by a 384-base pair insertion in the promoter region of the PLATZ-A1 gene. The function of this marker is to detect this insertion, which is associated with a 38% decrease in the gene's transcript levels and a small reduction in plant height.	GAAGGTGACCAAGTTCATGCTccatgcacgcgaaagatcaa	Zhang et al.(2023) Proceedings of the National Academy of Sciences, 120(19), e2300203120
			GAAGGTCGGAGTCAACGGATTgaaaacaaaagagagatcaaacc
			GCAATTCTCCTCTTGGTTGGT
	RhtB1	Rht-B1 (also known as Rht1) is a major semi-dwarfing gene in wheat located on chromosome 4B that confers insensitivity to gibberellic acid (GA).	GAAGGTGACCAAGTTCATGCTCCCATGGCCATCTCSAGCTG	Ellis et al. 2002. Theor Appl Gen 105:1038-1042.
			GAAGGTCGGAGTCAACGGATTCCCATGGCCATCTCSAGCTA
			TCGGGTACAAGGTGCGGGCG
	RhtD1	Rht-D1 (also known as Rht2) is a major semi-dwarfing gene in wheat located on chromosome 4D, homoeologous to Rht-B1, which also confers insensitivity to gibberellic acid (GA).	GAAGGTGACCAAGTTCATGCTCATGGCCATCTCGAGCTRCTC	Ellis et al. 2002. Theor Appl Gen 105:1038-1042.
			GAAGGTCGGAGTCAACGGATTCATGGCCATCTCGAGCTRCTA
			CGGGTACAAGGTGCGCGCC
Vrn	VrnA1_1	upstream gene variant, affect the Vrn-A1 gene	GAAGGTGACCAAGTTCATGCTGCCACAAACACACACCACAGAGA	Variants from the the Watkins Collection which is a diverse assortment of heritage wheat varieties from the 1930s, preserved for its unique genetic potential in modern breeding
			GAAGGTCGGAGTCAACGGATTCCACAAACACACACCACAGAGC
			GAAAGGAAAAATTCTGCTCGTTTTTTT
	VrnA1_2	Vrn-A1 gene in polyploid wheat controls the transition from vegetative to reproductive growth, and mutations, such as insertions or deletions in its promoter region, create dominant alleles that result in a spring growth habit, eliminating the requirement for vernalization.	GAAGGTGACCAAGTTCATGCTCAACTCCTTGAGATTCAAAGATTCAAG	Yan et al. (2004) Theor Appl Genet 109(8):1677-1686
			GAAGGTCGGAGTCAACGGATTGCAACTCCTTGAGATTCAAAGATTCAAA
			CATCCTGCATCTGCAGGCATCTC
	VrnA1_3	Vrn-A1b is a spring allele of the vernalization gene Vrn-A1 that confers a spring growth habit	gaaggtcggagtcaacggattGTTTTGGCCTGGCCATCCTCA	Grogan et al. (2016) PloS one, 11(4), e0152852.
			gaaggtgaccaagttcatgctGTTTTGGCCTGGCCATCCTCC
			TATCAGGTGGTTGGGTGAGGACGT
	VrnA1_4	Vrn-A1a is a spring allele of the vernalization gene Vrn-A1 that confers a spring growth habit	gaaggtcggagtcaacggattGAGTTTTCCAAAAAGATAGATCAATGTAAAC	Grogan et al. (2016) PloS one, 11(4), e0152852.
			gaaggtgaccaagttcatgctAGAGTTTTCCAAAAAGATAGATCAATGTAAAT
			GTTAGTAGTGATGGTCCAATAATGCCAAA
	VrnB1_1	Vrn-B1 allele, characterized by a large deletion within its first intron, is associated with the spring growth habit in wheat, eliminating the need for a cold period (vernalization) to flower	GAAGGTCGGAGTCAACGGATTGGCAGCTAATGTGGGGTAGTCT	Fu et al. (2005) Mol Genet Genomics 273(1):54-65
			GAAGGTGACCAAGTTCATGCTGGCAGCTAATGTGGGGTAGTCA
			CACAGGCTTTCCTATCATTCGT
	VrnB1_2	Vrn-B1b is identified as a spring allele of the vernalization gene Vrn-B1, which confers a spring growth habit	GAAGGTCGGAGTCAACGGATTGCGCAAGCGGGAGCTACATC	Grogan et al. (2016) PloS one, 11(4), e0152852.
			GAAGGTGACCAAGTTCATGCTGCGCAAGCGGGAGCTACATG
			GCGCAAGCGGGAGCTACATC

## Sheet: Supplemental Table 4
Supplemental Table 4 Phenotypic variation of heading date (HD), plant height (PHT), thousand kernel weight (TKW), total spikelets number per spike (tSNS), and yield (YLD) across different environments and BLUPs across environments.
Trait	Env	Mean	Range	IQR	CV	Skewness	Kurtosis
YLDa	2017	5529	4851-6182	356	0.05	-0.18	-0.21
	2022	6012	5512-6517	216	0.03	-0.02	0.31
	2023	6631	5603-7432	429	0.05	-0.24	-0.11
	BLUPs	6072	5464-6534	266	0.03	-0.26	-0.13
	G×E	***
tSNS	2021	15.89	12.50-19.72	2.09	0.09	0.12	-0.36
	2022	14.75	11.76-18.01	1.39	0.07	0.12	0.06
	2023	16.99	14.26-19.54	1.29	0.06	0.05	-0.14
	BLUPs	15.91	12.89-18.57	1.4	0.06	0.02	-0.27
	G×E	***
TKW	2021	43.83	38.89-51.81	3.06	0.05	0.56	0.28
	2022	37.64	31.53-45.05	3	0.06	0.26	0.43
	2023	44.56	34.25-56.05	4.59	0.08	0.15	0.57
	BLUPs	41.91	34.59-50.78	3.5	0.07	0.39	0.48
	G×E	***
HD	2021	170.08	164.69-175.08	2.52	0.01	-0.24	0.01
	2022	179.21	174.43-184.76	2.85	0.01	0.06	-0.1
	2023	172.08	160.45-181.10	6.5	0.02	-0.55	-0.14
	BLUPs	174.47	166.45-181.00	4.08	0.02	-0.35	-0.2
	G×E	***
PHT	2021	70.09	43.18-110.91	12.7	0.14	0.23	1.03
	2022	83.89	63.93-104.26	7.23	0.07	-0.06	1.16
	2023	79.09	64.88-105.54	5.63	0.07	0.74	3.11
	BLUPs	79.05	60.44-108.30	6.07	0.08	0.47	2.99
	G×E	***
aPHT in centimeters (cm), TKW in grams (g), YLD in kilograms per hectare (kg/ha), Environments (Env), Inter-Quartile Range (IQR), Co-efficient of variation (CV). The G×E row indicates the significance level of the genotype-by-environment interaction effect on the BLUPs. *** Significant at the p < 0.001 probability level.

## Sheet: Supplemental Table 5
Supplemental Table 5 Genotypic data used in this study for 249 diverse wheat panel genotyped using the 90K iSelect SNP chip and filtered for missing data and MAF (total 5,219 SNPs )
Marker Name	alleles	chrom	pos	52001	52002	52003	52004	52005	52006	52007	52008	52009	52010	52011	52012	52013	52014	52015	52016	52017	52018	52019	52020	52021	52022	52023	52024	52025	52026	52027	52028	52029	52030	52031	52032	52033	52034	52035	52036	52037	52038	52039	52040	52041	52042	52043	52044	52045	52046
RAC875_c95364_259	G/A	1A	1232342	G	G	G	G	G	G	G	G	G	G	G	G	A	G	G	G	G	G	G	G	G	G	G	G	G	G	A	G	G	G	G	G	G	G	G	G	G	G	G	G	G	G	G	G	G	G
tplb0025b13_2687	C/T	1A	4380035	T	C	C	C	C	T	C	C	C	C	C	C	C	C	C	T	C	T	T	C	C	C	C	C	T	C	T	C	C	C	C	C	C	C	T	T	C	C	T	C	C	C	C	C	C	T
tplb0025b13_2054	A/G	1A	4381034	G	A	A	A	A	A	G	A	A	A	G	A	A	G	A	A	A	A	A	A	A	A	A	A	G	A	A	G	G	A	A	G	A	A	A	A	A	A	A	A	A	A	A	G	A	A
Kukri_c8390_1102	G/A	1A	7511354	G	G	G	G	G	G	G	G	G	G	G	G	G	G	G	G	G	G	G	G	G	G	G	G	G	A	G	G	A	A	A	A	G	G	G	G	A	A	G	G	G	A	A	A	A	G
BS00056550_51	G/A	1A	8635698	A	G	G	G	G	G	A	G	G	A	A	G	A	A	A	G	G	G	G	G	G	G	G	G	A	A	G	R	A	G	G	A	G	G	G	G	G	G	G	G	G	G	G	A	A	G
Excalibur_c71158_54	T/C	1A	9635708	T	T	T	T	T	T	T	T	T	T	T	T	C	T	T	T	T	T	T	T	T	T	T	C	T	T	T	T	C	T	T	C	T	T	T	T	T	T	T	T	T	T	T	C	T	T
Ex_c57982_980	G/A	1A	9668407	G	G	G	G	G	G	G	G	G	G	G	G	A	G	G	G	G	G	G	G	G	G	G	G	G	G	G	G	A	G	G	A	G	G	G	G	G	G	G	G	G	G	G	A	G	G
Tdurum_contig68827_61	C/T	1A	10949409	T	T	C	T	T	T	T	T	T	T	T	T	C	T	T	T	C	T	T	C	C	C	T	T	T	T	T	Y	C	C	C	C	C	T	C	C	C	C	C	T	T	C	C	C	T	C
BS00022943_51	C/T	1A	10949509	T	T	C	T	T	T	T	T	T	T	T	T	C	T	T	T	C	T	T	C	C	C	T	T	T	T	T	Y	C	C	C	C	C	T	C	C	C	C	C	T	T	C	C	C	T	C
GENE_4832_103	T/C	1A	11013413	C	T	T	T	T	T	T	T	T	T	T	T	T	T	T	T	T	T	T	T	T	T	T	T	T	T	T	T	T	T	T	T	T	T	T	T	T	T	T	T	T	T	T	T	T	T
BS00108351_51	C/T	1A	11350479	C	C	T	C	C	C	C	C	C	C	C	C	C	C	C	C	T	C	C	T	T	T	C	T	C	C	C	T	C	T	T	C	T	C	T	T	T	T	T	C	C	T	T	C	C	T
tplb0053o08_2004	A/G	1A	11418330	G	G	A	G	G	G	G	G	G	G	G	G	A	G	G	G	A	G	G	A	A	A	G	A	G	G	G	R	A	A	A	A	A	G	A	A	A	A	A	G	G	A	A	A	G	A
CAP11_c2581_302	C/T	1A	11439443	T	C	C	T	T	T	T	T	T	T	T	T	C	T	C	T	C	T	T	C	C	C	C	C	C	T	T	Y	C	C	C	C	C	T	C	C	C	C	C	T	T	C	C	C	T	C
RAC875_c57939_78	T/C	1A	12956880	C	T	T	C	C	C	C	C	C	C	C	C	T	C	T	C	T	C	C	T	T	T	T	T	T	C	C	C	T	T	T	T	T	C	T	T	T	T	T	C	C	T	T	T	C	T
Excalibur_c11848_919	T/C	1A	13049724	T	T	T	T	T	T	T	T	T	T	T	T	T	T	T	T	T	T	T	T	T	T	T	T	T	T	C	T	C	T	T	C	T	T	T	T	T	T	T	C	T	T	T	C	T	T
IAAV6115	T/A	1A	13310358	T	T	A	T	T	T	T	T	T	T	T	T	T	T	T	T	A	T	T	A	A	A	T	A	T	T	T	W	T	A	A	T	A	T	A	A	A	A	A	T	T	A	A	T	T	A
TA002993-0179-w	G/A	1A	13310365	G	G	A	G	G	G	G	G	G	G	G	G	G	G	G	G	A	G	G	A	A	A	G	A	G	G	G	R	G	A	A	G	A	G	A	A	A	A	A	G	G	A	A	G	G	A
Excalibur_c12789_1184	C/T	1A	13317911	C	C	T	C	C	C	C	C	C	C	C	C	C	C	C	C	T	C	C	T	T	T	C	T	C	C	C	N	C	T	T	C	T	C	T	T	T	T	T	C	C	T	T	C	C	T
Kukri_c45607_199	A/G	1A	13540858	A	A	G	A	A	A	A	A	A	A	A	A	A	A	A	A	G	A	A	G	G	G	A	G	A	A	A	A	A	G	G	A	G	A	G	G	G	G	G	A	A	G	G	A	A	G
Ku_c4823_673	C/T	1A	13850474	C	C	C	C	C	C	C	C	C	C	C	C	T	C	C	C	C	C	C	C	C	C	C	C	C	C	C	C	C	C	C	C	C	C	C	C	C	C	C	C	C	C	C	C	C	C
Tdurum_contig42479_3800	T/C	1A	13943924	T	T	T	T	T	T	T	T	T	C	T	T	C	T	T	T	T	T	T	T	T	T	T	T	C	C	C	C	C	T	T	C	T	T	T	T	T	T	T	T	T	T	T	C	C	T
RAC875_c23587_548	C/T	1A	15306073	C	N	T	T	T	T	C	C	C	C	T	T	C	T	C	T	T	T	T	T	T	T	C	C	C	C	C	N	C	C	T	C	T	C	C	C	T	C	C	T	T	T	T	C	C	C
RAC875_c23587_271	C/T	1A	15306447	C	C	C	C	C	C	C	C	C	T	C	C	T	C	C	C	C	C	C	C	C	C	C	C	C	T	T	N	T	C	C	T	C	C	C	C	C	C	C	C	C	C	C	T	T	C
CAP7_c3847_204	A/G	1A	15400113	A	A	G	G	G	G	G	G	G	A	A	G	G	A	G	A	G	A	G	G	G	G	A	A	A	G	A	A	A	G	A	A	G	G	G	A	A	A	A	A	G	A	A	A	G	A
Tdurum_contig83113_134	C/T	1A	15594498	T	C	C	T	T	C	T	C	T	C	T	T	T	T	T	C	C	C	C	C	C	C	T	C	T	C	C	C	C	C	C	C	C	T	C	C	C	C	C	T	T	C	C	C	C	C
BS00110358_51	C/T	1A	15899419	T	T	C	C	C	T	T	T	C	C	T	T	T	T	C	T	C	T	T	C	C	C	C	C	T	C	C	C	C	C	C	C	C	C	C	C	C	C	C	C	C	C	C	C	C	C
BobWhite_c1890_712	G/A	1A	17321194	A	A	G	G	G	A	A	A	G	G	A	A	A	A	G	A	G	A	A	G	G	G	G	G	A	G	G	G	G	G	G	G	G	G	G	G	G	G	G	G	G	G	G	G	G	G
BS00064536_51	C/T	1A	18270381	T	T	C	T	T	T	T	T	T	C	T	T	T	T	T	T	C	T	T	C	C	C	T	C	T	C	C	C	C	C	C	C	C	T	C	C	C	C	C	C	T	C	C	C	C	C
Excalibur_c24303_1145	C/A	1A	21988323	C	C	C	A	C	C	C	A	A	C	C	C	C	C	C	C	C	C	C	C	C	C	C	C	C	C	A	C	A	C	C	A	C	A	A	A	C	C	C	C	C	C	C	A	A	C
Tdurum_contig60037_441	C/T	1A	26026948	C	C	C	C	C	T	C	C	C	C	C	C	C	C	C	C	C	C	T	C	C	C	C	C	C	C	C	C	C	C	C	C	C	C	C	C	C	C	C	C	C	C	C	C	C	C
BS00084022_51	T/C	1A	33905409	T	C	T	C	C	T	T	T	T	C	T	C	C	C	C	T	T	C	C	T	T	T	C	T	T	T	T	N	T	T	T	T	T	T	T	T	T	T	C	T	T	T	T	T	C	C
Excalibur_c14806_1091	G/A	1A	34714219	G	G	G	G	G	G	G	G	G	G	G	G	G	G	A	G	G	G	G	G	G	A	A	A	A	G	A	G	A	G	G	A	G	G	G	A	G	G	A	G	G	G	G	A	G	A
Kukri_c46010_872	G/T	1A	35075813	G	T	G	G	G	G	G	G	G	G	G	G	G	G	G	G	G	T	T	G	G	G	G	G	G	G	G	G	G	G	G	G	G	G	G	G	G	G	G	G	G	G	G	G	G	G
Tdurum_contig13946_241	C/T	1A	35554000	C	T	T	T	T	T	T	C	C	T	C	C	C	C	C	T	C	T	T	C	C	T	C	T	T	T	C	T	C	C	T	C	C	C	C	C	T	T	C	C	C	T	T	C	C	C
Tdurum_contig77289_179	T/C	1A	35554841	T	T	C	C	C	C	C	T	T	C	T	T	T	T	T	C	T	T	T	T	T	C	T	C	C	C	T	C	T	T	C	T	T	T	T	T	C	C	T	T	T	C	C	T	N	N
Kukri_c82555_88	G/T	1A	35557270	G	G	T	T	T	T	T	G	G	T	G	G	G	G	G	T	G	G	G	G	G	T	G	T	T	T	G	T	G	G	T	G	G	G	G	G	T	T	G	G	G	T	T	G	G	G
Tdurum_contig47183_205	T/C	1A	44520684	C	T	C	C	C	C	T	C	C	T	C	C	T	C	T	C	C	T	T	C	C	C	T	C	C	C	T	T	T	T	T	T	C	C	C	C	T	T	T	C	C	T	T	T	C	T
Ku_c11769_252	G/A	1A	48355940	G	G	G	G	G	G	G	G	G	G	G	G	G	G	A	G	G	G	G	G	G	G	A	G	G	G	A	G	A	A	G	A	G	G	G	G	G	G	G	G	G	G	G	A	G	G
Excalibur_rep_c114535_55	C/T	1A	48359160	C	C	C	C	C	C	C	C	C	C	C	C	C	C	T	C	C	C	C	C	C	C	T	C	C	C	T	C	T	T	C	T	C	C	C	C	C	C	C	C	C	C	C	T	C	C
Excalibur_c12215_352	G/A	1A	48799091	G	G	G	G	G	G	A	G	G	A	G	G	A	G	G	G	G	G	G	G	G	G	G	G	G	G	G	N	G	G	G	G	G	G	G	G	G	G	A	G	G	G	G	G	G	A
Tdurum_contig5008_635	A/G	1A	50345401	A	A	A	A	A	A	G	A	A	G	A	A	G	A	A	A	A	A	A	A	A	A	A	A	A	A	A	R	A	A	A	A	A	A	A	A	A	A	G	A	A	A	A	A	A	G
Tdurum_contig69753_513	C/T	1A	50377204	C	C	C	C	C	C	T	C	C	T	C	C	T	C	C	C	C	C	C	C	C	C	C	C	C	C	C	Y	C	C	C	C	C	C	C	C	C	C	T	C	C	C	C	C	C	T
BS00022870_51	T/C	1A	51140770	T	T	T	T	T	T	C	T	T	C	T	T	C	T	T	T	T	T	T	T	T	T	T	T	T	T	T	N	T	T	T	T	T	T	T	T	T	T	C	T	T	T	T	T	T	C
Kukri_c23985_229	C/T	1A	51529528	C	C	C	C	C	C	T	C	C	T	C	C	T	C	C	C	C	C	C	C	C	C	C	C	C	C	C	N	C	C	C	C	C	C	C	C	C	C	T	C	C	C	C	C	C	T
BobWhite_c4646_119	A/G	1A	51703098	A	A	A	A	A	A	G	A	A	G	A	A	G	A	A	A	A	A	A	A	A	A	A	A	A	A	A	R	A	A	A	A	A	A	A	A	A	A	G	A	A	A	A	A	A	G
RAC875_c5544_4156	T/C	1A	51838134	T	T	T	T	T	T	C	T	T	C	T	T	C	T	T	T	T	T	T	T	T	T	T	T	T	T	T	Y	T	T	T	T	T	T	T	T	T	T	C	T	T	T	T	T	T	C
Kukri_c25500_879	C/T	1A	61324165	C	C	T	C	C	T	C	C	C	C	C	T	C	C	C	C	C	C	T	C	C	C	C	C	C	C	C	C	C	C	C	C	C	C	C	C	C	C	C	T	C	C	C	C	C	C
Kukri_c5299_341	T/C	1A	62821847	T	T	C	T	T	C	T	T	T	T	T	C	T	T	C	T	T	T	C	T	T	T	C	T	T	T	T	T	T	T	T	T	T	T	T	T	T	T	T	C	T	T	T	T	T	T
IACX6344	A/G	1A	94822159	G	G	G	G	G	A	A	G	G	G	G	A	G	G	G	A	G	A	A	G	G	A	G	A	G	A	G	A	G	A	A	G	G	G	G	G	A	A	G	G	A	A	A	G	A	G
Kukri_c48434_88	T/C	1A	100028290	C	C	C	C	C	T	T	C	C	T	C	T	C	C	T	T	C	T	T	C	C	T	T	T	C	T	C	T	C	T	T	C	C	C	C	C	T	T	T	C	T	T	T	C	T	T
BS00076668_51	G/A	1A	103512962	A	A	A	A	A	G	G	A	A	G	A	G	A	A	G	G	A	G	G	A	A	G	G	G	A	G	A	G	A	G	G	A	A	A	A	A	G	G	G	A	G	G	G	A	G	G
RAC875_rep_c76047_63	G/T	1A	103605132	T	T	T	T	T	G	G	T	T	G	T	G	T	T	G	G	T	G	G	T	T	G	G	G	T	G	T	G	T	G	G	T	T	T	T	T	G	G	G	T	G	G	G	T	G	G
Ku_c2449_578	A/G	1A	109899706	G	G	G	G	G	A	A	G	G	A	G	A	G	G	A	A	G	A	A	G	G	A	A	A	G	A	A	A	G	A	A	A	G	G	G	G	A	A	A	G	A	A	A	A	A	A
RAC875_c2202_1097	C/T	1A	109901077	T	T	T	T	T	C	C	T	T	C	T	C	T	T	C	C	T	C	C	T	T	C	C	C	T	C	C	C	T	C	C	C	T	T	T	T	C	C	C	T	C	C	C	C	C	C
BobWhite_c45409_389	G/A	1A	113731623	A	A	A	A	A	G	G	A	A	G	A	G	A	A	G	G	A	G	G	A	A	G	G	G	A	G	G	G	A	G	G	G	A	A	A	A	G	G	G	A	G	G	G	G	G	G
Ex_c801_555	C/T	1A	115016652	T	T	T	T	T	C	C	T	T	C	T	C	T	T	C	C	T	C	C	T	T	C	C	C	T	C	C	C	T	C	C	C	T	T	T	T	C	C	C	T	C	C	C	C	C	C
BS00092422_51	C/T	1A	116041966	T	T	T	T	T	C	C	T	T	C	T	C	T	T	C	C	T	C	C	T	T	C	C	C	T	C	C	C	T	C	C	C	T	T	T	T	C	C	C	T	C	C	C	C	C	C
IAAV2342	A/C	1A	117543943	C	C	C	C	C	A	A	C	C	A	C	A	C	C	A	A	C	A	A	C	C	A	A	A	C	A	A	A	C	A	A	A	C	C	C	C	A	A	A	C	A	A	A	A	A	A
BS00048117_51	T/C	1A	120456015	C	C	C	C	C	T	T	C	C	T	C	T	C	C	T	T	C	T	T	C	C	T	T	T	C	T	T	T	C	T	T	T	C	C	C	C	T	T	T	C	T	T	T	T	T	T
BS00037007_51	C/T	1A	121656224	T	T	T	T	T	C	C	T	T	C	T	C	T	T	C	C	T	C	C	T	T	C	C	C	T	C	C	C	T	C	C	C	T	T	T	T	C	C	C	T	C	C	C	C	C	C
BS00010004_51	C/T	1A	122167243	T	T	T	T	T	C	C	T	T	C	T	C	T	T	C	C	T	C	C	T	T	C	C	C	T	C	C	C	T	C	C	C	T	T	T	T	C	C	C	T	C	C	C	C	C	C
IAAV8824	A/G	1A	123195812	G	G	G	G	G	A	A	G	G	A	G	A	G	G	A	A	G	A	A	G	G	A	A	A	G	A	A	A	G	A	A	A	G	G	G	G	A	A	A	G	A	A	A	A	A	A
BS00026917_51	T/G	1A	128671780	G	G	G	G	G	T	T	G	G	T	G	T	G	G	T	T	G	T	T	G	G	T	T	T	G	T	T	T	G	T	T	T	G	G	G	G	T	T	T	G	T	T	T	T	T	T
Excalibur_c35312_109	T/C	1A	132117987	C	C	C	C	C	T	T	C	C	T	C	T	C	C	T	T	C	T	T	C	C	T	T	T	C	T	T	T	C	T	T	T	C	C	C	C	T	T	T	C	T	T	T	T	T	T
RAC875_c21620_1359	A/G	1A	134883233	G	G	G	G	G	A	A	G	G	A	G	A	G	G	A	A	G	A	A	G	G	A	A	A	G	A	A	A	G	A	A	A	G	G	G	G	A	A	A	G	A	A	A	A	A	A
BS00080438_51	G/T	1A	134889225	T	T	T	T	T	G	G	T	T	G	T	G	T	T	G	G	T	G	G	T	T	G	G	G	T	G	G	G	T	G	G	G	T	T	T	T	G	G	G	T	G	G	G	G	G	G
RAC875_rep_c72400_1791	C/A	1A	135513954	A	A	A	A	A	C	C	A	A	C	A	C	A	A	C	C	A	C	C	A	A	C	C	C	A	C	C	C	A	C	C	C	A	A	A	A	C	C	C	A	C	C	C	C	C	C
Ex_c23451_720	G/A	1A	137046584	A	A	A	A	A	G	G	A	A	G	A	G	A	A	G	G	A	G	G	A	A	G	G	G	A	G	G	G	A	G	G	G	A	A	A	A	G	G	G	A	G	G	G	G	G	G
BS00030644_51	T/C	1A	140310933	C	C	C	C	C	T	T	C	C	T	C	T	C	C	T	T	C	T	T	C	C	T	T	T	C	T	T	T	C	T	T	T	C	C	C	C	T	T	T	C	T	T	T	T	T	T
Excalibur_c43793_106	G/A	1A	142493160	A	A	A	A	A	G	G	A	A	G	A	G	A	A	G	G	A	G	G	A	A	G	G	G	A	G	G	G	A	G	G	G	A	A	A	A	G	G	G	A	G	G	G	G	G	G
Excalibur_c64855_328	C/T	1A	145375243	T	T	T	T	T	C	C	T	T	C	T	C	T	T	C	C	T	C	C	T	T	C	C	C	T	C	C	C	T	C	C	C	T	T	T	T	C	C	C	T	C	C	C	C	C	C
IAAV5581	C/A	1A	171636160	A	A	A	A	A	C	C	A	A	C	N	C	A	A	C	C	A	C	C	A	A	C	C	C	A	C	C	C	A	C	C	C	A	A	A	A	C	C	C	A	C	C	C	C	C	C
IAAV5756	T/G	1A	184191912	G	G	G	G	G	T	T	G	G	T	G	T	G	G	T	T	G	T	T	G	G	T	T	T	G	T	T	T	G	T	T	T	G	G	G	G	T	T	T	G	T	T	T	T	T	T
Ku_c2898_1284	A/C	1A	184192012	C	C	C	C	C	A	A	C	C	A	C	A	C	C	A	A	C	A	A	C	C	A	A	A	C	A	A	A	C	A	A	A	C	C	C	C	A	A	A	C	A	A	A	A	A	A
Ku_c2898_1247	C/A	1A	184192049	A	A	A	A	A	C	C	A	A	C	A	C	A	A	C	C	A	C	C	A	A	C	C	C	A	C	C	C	A	C	C	C	A	A	A	A	C	C	C	A	C	C	C	C	C	C
Ku_c2898_221	G/A	1A	184266834	A	A	A	A	A	G	G	A	A	G	A	G	A	A	G	G	A	G	G	A	A	G	G	G	A	G	G	G	A	G	G	G	A	A	A	A	G	G	G	A	G	G	G	G	G	G
BS00110039_51	G/A	1A	189083414	A	A	A	A	A	G	G	A	A	G	A	G	A	A	G	G	A	G	G	A	A	G	G	G	A	G	G	G	A	G	G	G	A	A	A	A	G	G	G	A	G	G	G	G	G	G
RAC875_rep_c72774_131	G/A	1A	205448846	A	A	A	A	A	G	G	A	A	G	A	G	A	A	G	G	A	G	G	A	A	G	G	G	A	G	G	G	A	G	G	G	A	A	A	A	G	G	G	A	G	G	G	G	G	G
IAAV839	T/C	1A	210821277	C	C	C	C	C	T	T	C	C	T	C	T	C	C	T	T	C	T	T	C	C	T	T	T	C	T	T	T	C	T	T	T	C	C	C	C	T	T	T	C	T	T	T	T	T	T
Excalibur_c44731_1000	T/C	1A	215887349	C	C	C	C	C	T	T	C	C	T	C	T	C	C	T	T	C	T	T	C	C	T	T	T	C	T	T	T	C	T	T	T	C	C	C	C	T	T	T	C	T	T	T	T	T	T
RAC875_c25442_231	A/C	1A	218393290	C	C	C	C	C	A	A	C	C	A	C	A	C	C	A	A	C	A	A	C	C	A	A	A	C	A	A	A	C	A	A	A	C	C	C	C	A	A	A	C	A	A	A	A	A	A
Ra_c7062_430	A/G	1A	224859564	G	G	G	G	G	A	A	G	G	A	G	A	G	G	A	A	G	A	A	G	G	A	A	A	G	A	A	A	G	A	A	A	G	G	G	G	A	A	A	G	A	A	A	A	A	A
IAAV9022	C/T	1A	224860018	T	T	T	T	T	C	C	T	T	C	T	C	T	T	C	C	T	C	C	T	T	C	C	C	T	C	C	C	T	C	C	C	T	T	T	T	C	C	C	T	C	C	C	C	C	C
Ex_c3567_1048	G/T	1A	224860779	T	T	T	T	T	G	G	T	T	G	T	G	T	T	G	G	T	G	G	T	T	G	G	G	T	G	G	G	T	G	G	G	T	T	T	T	G	G	G	T	G	G	G	G	G	G
BS00067330_51	A/G	1A	235801694	G	G	G	G	G	A	A	G	G	A	G	A	G	G	A	A	G	A	A	G	G	A	A	A	G	A	A	A	G	A	A	A	G	G	G	G	A	A	A	G	A	A	A	A	A	A
IACX7767	G/A	1A	238580841	A	A	A	A	A	G	G	A	A	G	A	G	A	A	G	G	A	G	G	A	A	G	G	G	A	G	G	G	A	G	G	G	A	A	A	A	G	G	G	A	G	G	G	G	G	G
BS00063063_51	A/G	1A	242155472	G	G	G	G	G	A	A	G	G	A	G	A	G	G	A	A	G	A	A	G	G	A	A	A	G	A	A	A	G	A	A	A	G	G	G	G	A	A	A	G	A	A	A	A	A	A
IAAV742	A/G	1A	247934756	G	G	G	G	G	A	A	G	G	A	G	A	G	G	A	A	G	A	A	G	G	A	A	A	G	A	A	A	G	A	A	A	G	G	G	G	A	A	A	G	A	A	A	A	A	A
IACX11112	G/C	1A	253485473	G	G	G	G	G	G	G	G	G	G	G	G	G	G	G	G	G	G	G	G	G	G	G	G	G	G	G	G	G	G	G	G	G	G	G	G	G	G	G	G	G	G	G	G	G	G
Ex_c14515_218	T/C	1A	253485891	C	C	C	C	C	T	T	C	C	T	C	T	C	C	T	T	C	T	T	C	C	T	T	T	C	T	T	T	C	T	T	T	C	C	C	C	T	T	T	C	T	T	T	T	T	T
Excalibur_c7692_139	T/C	1A	254215786	C	C	C	C	C	T	T	C	C	T	C	T	C	C	T	T	C	T	T	C	C	T	T	T	C	T	T	T	C	T	T	T	C	C	C	C	T	T	T	C	T	T	T	T	T	T
Excalibur_c62832_446	G/A	1A	254514126	A	A	A	A	A	G	G	A	A	G	A	G	A	A	G	G	A	G	G	A	A	G	G	G	A	G	G	G	A	G	G	G	A	A	A	A	G	G	G	A	G	G	G	G	G	G
IAAV3846	C/A	1A	259449412	A	A	A	A	A	C	C	A	A	C	A	C	A	A	C	C	A	C	C	A	A	C	C	C	A	C	C	C	A	C	C	C	A	A	A	A	C	C	C	A	C	C	C	C	C	C
BS00022207_51	G/T	1A	266090936	T	T	T	T	T	G	G	T	T	G	T	G	T	T	G	G	T	G	G	T	T	G	G	G	T	G	G	G	T	G	G	G	T	T	T	T	G	G	G	T	G	G	G	G	G	G
BS00086680_51	G/A	1A	283434604	A	A	A	A	A	G	G	A	A	A	A	G	A	A	A	G	A	G	G	A	A	G	A	G	A	G	A	G	A	G	G	A	A	A	A	A	G	G	A	A	G	G	G	A	G	A
BobWhite_c31155_350	G/T	1A	293856493	T	T	T	T	T	G	G	T	T	G	T	G	T	T	G	G	T	G	G	T	T	G	G	G	T	G	G	G	T	G	G	G	T	T	T	T	G	G	G	T	G	G	G	G	G	G
Kukri_c4318_101	A/C	1A	296622611	C	C	C	C	C	A	A	C	C	A	C	A	C	C	A	A	C	A	A	C	C	A	A	A	C	A	A	A	C	A	A	A	C	C	C	C	A	A	A	C	A	A	A	A	A	A
BS00022201_51	C/T	1A	299863223	T	T	T	T	T	C	C	T	T	C	T	C	T	T	T	C	T	C	C	T	T	C	T	C	T	C	C	C	T	C	C	C	T	T	T	T	C	C	C	T	C	C	C	C	C	C
Kukri_c362_91	G/A	1A	299863896	A	A	A	A	A	G	G	A	A	G	A	G	A	A	A	G	A	G	G	A	A	G	A	G	A	G	G	G	A	G	G	G	A	A	A	A	G	G	G	A	G	G	G	G	G	G
Tdurum_contig43360_1592	G/A	1A	302923580	A	A	A	A	A	G	G	G	A	G	A	G	A	A	G	G	A	G	G	A	A	G	G	G	A	G	G	G	A	G	G	G	A	A	A	A	G	G	G	A	G	G	G	G	G	G
Tdurum_contig43360_1381	T/G	1A	302923791	G	G	G	G	G	T	T	T	G	T	G	T	G	G	T	T	G	T	T	G	G	T	T	T	G	T	T	T	G	T	T	T	G	G	G	G	T	T	T	G	T	T	T	T	T	T
BS00031200_51	C/T	1A	303504800	T	T	T	T	T	C	C	C	T	C	T	C	T	T	C	C	T	C	C	T	T	C	C	C	T	C	C	C	T	C	C	C	T	T	T	T	C	C	C	T	C	C	C	C	C	C
Ra_c2322_1067	C/T	1A	303586332	T	T	T	T	T	C	C	C	T	C	T	C	T	T	C	C	T	C	C	T	T	C	C	C	T	C	C	C	T	C	C	C	T	T	T	T	C	C	C	T	C	C	C	C	C	C
RAC875_c41581_176	G/A	1A	306720206	A	A	A	A	A	G	G	G	A	G	A	G	A	A	G	G	A	G	G	A	A	G	G	G	A	G	G	G	A	G	G	G	A	A	A	A	G	G	G	A	G	G	G	G	G	G
Ra_c10580_1629	A/G	1A	309403750	G	G	G	G	G	A	A	A	G	A	G	A	G	G	A	A	G	A	A	G	G	A	A	A	G	A	A	A	G	A	A	A	G	G	G	G	A	A	A	G	A	A	A	A	A	A
RAC875_c49760_107	A/G	1A	309906580	G	G	G	G	G	A	A	A	G	A	N	A	G	G	A	A	G	A	A	G	G	A	A	A	G	A	A	A	G	A	A	A	G	G	G	G	A	A	A	G	A	A	A	A	A	A
BS00095100_51	G/A	1A	310268012	G	G	G	G	G	G	G	G	G	G	G	G	G	G	G	G	G	G	G	G	G	G	G	G	A	G	G	G	A	G	G	G	G	G	G	G	G	G	G	G	G	G	G	G	G	G
BS00064679_51	T/C	1A	313480474	C	C	C	C	C	T	T	T	C	T	C	T	C	C	T	T	C	T	T	C	C	T	T	T	C	T	T	T	C	T	T	T	C	C	C	C	T	T	T	C	T	T	T	T	T	T
BS00072686_51	T/C	1A	314831700	C	C	C	C	C	T	T	T	C	T	C	T	C	C	T	T	C	T	T	C	C	T	T	T	C	T	T	T	C	T	T	T	C	C	C	C	T	T	T	C	T	T	T	T	T	T
BS00101116_51	G/T	1A	314832114	T	T	T	T	T	G	G	G	T	G	T	G	T	T	G	G	T	G	G	T	T	G	G	G	T	G	G	G	T	G	G	G	T	T	T	T	G	G	G	T	G	G	G	G	G	G
IACX542	A/G	1A	315406399	G	G	G	G	G	A	A	A	G	A	G	A	G	G	A	A	G	A	A	G	G	A	A	A	G	A	A	A	G	A	A	A	G	G	G	G	A	A	A	G	A	A	A	A	A	A
GENE_0572_334	A/G	1A	315406499	G	G	G	G	G	A	A	A	G	A	G	A	G	G	A	A	G	A	A	G	G	A	A	A	G	A	A	A	G	A	A	A	G	G	G	G	A	A	A	G	A	A	A	A	A	A
BS00090634_51	C/T	1A	321854651	T	T	T	T	T	C	C	C	T	C	T	C	T	T	T	C	T	C	C	T	T	C	T	C	T	C	C	C	T	C	C	C	T	T	T	T	C	C	C	T	C	C	C	C	C	C
Kukri_c6622_763	G/A	1A	321855508	A	A	A	A	A	G	G	G	A	G	A	G	A	A	A	G	A	G	G	A	A	G	A	G	A	G	G	G	A	G	G	G	A	A	A	A	G	G	G	A	G	G	G	G	G	G
Excalibur_c11273_284	C/T	1A	343432525	C	C	C	C	C	C	C	C	C	T	C	C	C	C	C	C	C	C	C	C	C	C	C	C	C	C	T	C	C	C	C	T	C	C	C	C	C	C	T	C	C	C	C	T	C	T
BS00090408_51	A/G	1A	345235885	G	G	G	G	G	A	A	A	G	A	A	A	G	G	G	A	G	A	A	G	G	A	G	A	A	A	A	A	A	A	A	A	G	G	G	G	A	A	A	G	A	A	A	A	A	A
RAC875_c15998_53	C/T	1A	346856195	C	C	C	C	C	C	C	C	C	T	C	C	C	C	C	C	C	C	C	C	C	C	C	C	C	C	T	C	C	C	C	T	C	C	C	C	C	C	T	C	C	C	C	T	C	T
RAC875_c10506_434	A/G	1A	353411974	G	A	G	G	G	A	A	A	G	A	A	A	G	G	G	A	G	A	A	G	G	A	G	A	A	A	A	A	A	A	A	A	G	G	G	G	A	A	A	G	A	A	A	A	A	A
Kukri_c43730_841	T/G	1A	354778052	T	T	T	T	T	T	T	T	T	G	T	T	T	T	T	T	T	T	T	T	T	T	T	T	T	T	G	T	G	T	T	G	T	T	T	T	T	T	G	T	T	T	T	G	T	G
Excalibur_rep_c68424_255	C/T	1A	354778058	C	C	C	C	C	C	C	C	C	T	C	C	C	C	C	C	C	C	C	C	C	C	C	C	C	C	T	C	C	C	C	T	C	C	C	C	C	C	T	C	C	C	C	T	C	T
RAC875_c33300_141	G/A	1A	355822904	G	G	G	G	G	G	G	G	G	A	G	G	G	G	G	G	G	G	G	G	G	G	G	G	G	G	A	G	G	G	G	A	G	G	G	G	G	G	A	G	G	G	G	A	G	A
CAP12_c6266_339	C/A	1A	356340415	C	C	C	C	C	C	C	C	C	A	C	C	C	C	C	C	C	C	C	C	C	C	C	C	C	C	A	C	C	C	C	A	C	C	C	C	C	C	A	C	C	C	C	A	C	A
BobWhite_c46349_402	C/T	1A	356454970	T	T	T	T	T	C	C	C	T	C	C	C	T	T	T	C	T	C	C	T	T	C	T	C	C	C	C	C	T	C	C	C	T	T	T	T	C	C	C	T	C	C	C	C	C	C
Excalibur_c33881_618	C/A	1A	356838648	C	C	C	C	C	C	C	C	C	A	C	C	C	C	C	C	C	C	C	C	C	C	C	C	C	C	A	C	C	C	C	A	C	C	C	C	C	C	A	C	C	C	C	A	C	A
Excalibur_c59486_172	A/G	1A	357229931	A	A	A	A	A	A	A	A	A	G	A	A	A	A	A	A	A	A	A	A	A	A	A	A	A	A	G	A	A	A	A	G	A	A	A	A	A	A	G	A	A	A	A	G	A	G
Kukri_rep_c103147_745	C/T	1A	357984724	C	C	C	C	C	C	C	C	C	T	C	C	C	C	C	C	C	C	C	C	C	C	C	C	C	C	T	C	C	C	C	T	C	C	C	C	C	C	T	C	C	C	C	T	C	T
IACX2325	G/C	1A	357984765	G	G	G	G	G	G	G	G	G	C	G	G	G	G	G	G	G	G	G	G	G	G	G	G	G	G	C	G	C	G	G	C	G	G	G	G	G	G	C	G	G	G	G	C	G	C
RAC875_c38417_246	G/T	1A	360259537	G	G	G	G	G	G	G	G	G	T	G	G	G	G	G	G	G	G	G	G	G	G	G	G	G	G	T	G	G	G	G	T	G	G	G	G	G	G	T	G	G	G	G	T	G	T
Excalibur_c49588_76	A/G	1A	369626443	A	A	A	A	A	A	A	A	A	G	A	A	A	A	A	A	A	A	A	A	A	A	A	A	A	A	G	A	A	A	A	G	A	A	A	A	A	A	G	A	A	A	A	G	A	G
IAAV749	A/G	1A	370510822	A	A	A	A	A	A	A	A	A	G	A	A	A	A	A	A	A	A	A	A	A	A	A	A	A	A	G	A	A	A	A	G	A	A	A	A	A	A	G	A	A	A	A	G	A	G
BS00094681_51	G/A	1A	376079937	G	G	G	G	G	G	G	G	G	A	G	G	G	G	G	G	G	G	G	G	G	G	G	G	G	G	A	G	G	G	G	A	G	G	G	G	G	G	A	G	G	G	G	A	G	A
BS00077199_51	T/C	1A	376861295	T	T	T	T	T	T	T	T	T	C	T	T	T	T	T	T	T	T	T	T	T	T	T	T	T	T	C	T	T	T	T	C	T	T	T	T	T	T	C	T	T	T	T	C	T	C
BS00110766_51	T/C	1A	379128447	T	T	T	T	T	T	T	T	T	C	T	T	T	T	T	T	T	T	T	T	T	T	T	T	T	T	C	T	T	T	T	C	T	T	T	T	T	T	C	T	T	T	T	C	T	C
Excalibur_c3565_2673	G/A	1A	382462853	G	G	G	G	G	G	G	G	G	A	G	G	G	G	G	G	G	G	G	G	G	G	G	G	G	G	A	G	G	G	G	A	G	G	G	G	G	G	A	G	G	G	G	A	G	A
Kukri_c19389_97	G/T	1A	382771413	G	G	G	G	G	G	G	G	G	T	G	G	G	G	G	G	G	G	G	G	G	G	G	G	G	G	T	G	G	G	G	T	G	G	G	G	G	G	T	G	G	G	G	T	G	T
RAC875_c31168_238	C/T	1A	383720685	C	C	C	C	C	C	C	C	C	T	C	C	C	C	C	C	C	C	C	C	C	C	C	C	C	C	T	C	C	C	C	T	C	C	C	C	C	C	T	C	C	C	C	T	C	T
BS00065146_51	T/C	1A	384226595	T	T	T	T	T	T	T	T	T	C	T	T	T	T	T	T	T	T	T	T	T	T	T	T	T	T	C	T	T	T	T	C	T	T	T	T	T	T	C	T	T	T	T	C	T	C
Tdurum_contig102258_360	G/A	1A	396003577	A	G	A	A	A	G	G	G	A	G	G	G	A	A	G	G	A	G	G	A	A	G	G	G	G	G	G	G	G	G	G	G	A	A	A	A	G	G	G	A	G	G	G	G	G	G
Kukri_rep_c96140_621	T/G	1A	396528585	G	T	G	G	G	T	T	T	G	T	T	T	G	G	T	T	G	T	T	G	G	T	T	T	T	T	T	T	G	T	T	T	G	G	G	G	T	T	T	G	T	T	T	T	T	T
BS00012051_51	T/C	1A	403910677	T	T	C	C	T	T	T	T	T	T	T	C	T	T	T	T	T	T	T	T	T	C	T	T	C	T	T	T	T	T	T	T	T	T	T	T	T	C	C	C	T	T	T	T	T	C
Tdurum_contig92564_326	T/C	1A	434421108	C	T	C	C	C	T	T	T	C	T	T	T	C	C	T	T	C	T	T	C	C	T	T	T	C	C	T	C	T	T	T	T	C	C	C	C	T	T	T	C	T	T	T	T	C	T
Ex_c25689_1606	A/G	1A	434839411	G	A	G	G	G	A	A	A	G	A	A	A	G	G	A	A	G	A	A	G	G	A	A	A	G	G	A	R	A	A	A	A	G	G	G	G	A	A	A	G	A	A	A	A	G	A
Ex_c25689_1603	C/T	1A	434839414	T	C	T	T	T	C	C	C	T	C	C	C	T	T	C	C	T	C	C	T	T	C	C	C	T	T	C	Y	C	C	C	C	T	T	T	T	C	C	C	T	C	C	C	C	T	C
IAAV5939	C/T	1A	434843720	T	C	T	T	T	C	C	C	T	C	C	C	T	T	C	C	T	C	C	T	T	C	C	C	T	T	C	N	C	C	C	C	T	T	T	T	C	C	C	T	C	C	C	C	T	C
RAC875_c6664_63	A/G	1A	436733239	G	A	G	G	G	A	A	A	G	A	A	A	G	G	A	A	G	A	A	G	G	A	A	A	G	G	A	G	A	A	A	A	G	G	G	G	A	A	A	G	A	A	A	A	G	A
Kukri_c20672_360	G/A	1A	456093040	G	G	G	G	G	G	G	G	G	A	A	G	G	G	A	G	G	G	G	G	G	G	A	G	G	G	G	G	G	G	G	G	G	G	G	G	G	G	G	G	G	G	G	G	G	G
tplb0059e14_515	G/A	1A	460648184	G	G	G	G	G	G	G	G	G	G	G	G	G	G	G	G	G	G	G	G	G	G	G	G	G	G	G	G	G	G	G	G	G	G	G	G	G	G	G	G	G	G	G	G	G	G
JD_c17158_393	T/C	1A	463053278	C	T	C	C	C	T	T	T	C	T	T	T	C	C	T	T	C	T	T	C	C	T	T	T	T	T	T	T	T	T	T	T	C	C	C	C	T	T	T	C	T	T	T	T	T	T
Kukri_c22434_513	C/T	1A	464140812	C	C	C	C	C	C	C	C	C	T	T	C	C	C	T	C	C	C	C	C	C	C	T	C	T	T	C	Y	C	C	C	C	C	C	C	C	C	C	T	C	C	C	C	C	T	T
IAAV7203	T/C	1A	464141686	T	T	T	T	T	T	T	T	T	C	C	T	T	T	C	T	T	T	T	T	T	T	C	T	C	C	T	Y	T	T	T	T	T	T	T	T	T	T	C	T	T	T	T	T	C	C
Ra_c2895_591	T/G	1A	464142191	T	T	T	T	T	T	T	T	T	G	G	T	T	T	G	T	T	T	T	T	T	T	G	T	G	G	T	K	T	T	T	T	T	T	T	T	T	T	G	T	T	T	T	T	G	G
RFL_Contig2270_2610	G/T	1A	464498184	T	G	T	T	T	G	G	G	T	T	T	G	T	T	T	G	T	G	G	T	T	G	T	G	T	T	G	N	G	G	G	G	T	T	T	T	G	G	T	T	G	G	G	G	T	T
Excalibur_c59894_97	T/G	1A	465512906	G	T	T	T	T	T	T	T	T	T	T	T	T	T	T	T	T	T	T	T	T	T	T	T	G	G	T	K	T	T	T	T	T	T	T	T	T	T	G	T	T	T	T	T	G	G
BobWhite_c37935_124	T/C	1A	466489192	C	T	T	T	T	T	T	T	T	C	T	T	T	T	T	T	T	T	T	T	T	T	T	T	C	C	T	C	T	T	T	T	T	T	T	T	T	T	C	T	T	T	T	T	C	C
RAC875_c86680_391	G/A	1A	466503257	A	G	G	G	G	G	G	G	G	A	G	G	G	G	G	G	G	G	G	G	G	G	G	G	G	G	G	G	G	G	G	G	G	G	G	G	G	G	A	G	G	G	G	G	G	A
BS00021719_51	A/G	1A	466822028	G	A	A	A	A	A	A	A	A	G	A	A	A	A	A	A	A	A	A	A	A	A	A	A	A	A	A	A	A	A	A	A	A	A	A	A	A	A	G	A	A	A	A	A	A	G
BobWhite_c38865_319	G/T	1A	466970370	T	G	G	G	G	G	G	G	G	G	G	G	G	G	G	G	G	G	G	G	G	G	G	G	G	G	G	G	G	G	G	G	G	G	G	G	G	G	T	G	G	G	G	G	G	T
Ex_c28144_1843	C/T	1A	472965020	C	C	C	C	C	C	C	C	C	T	C	C	C	C	C	C	C	C	C	C	C	C	C	C	T	T	C	Y	C	C	C	C	C	C	C	C	C	C	C	C	C	C	C	C	T	C
IAAV213	C/T	1A	473782585	C	C	C	C	C	C	C	C	C	T	C	C	C	C	C	C	C	C	C	C	C	C	C	C	T	T	C	N	C	C	C	C	C	C	C	C	C	C	C	C	C	C	C	C	T	C
RAC875_c25507_551	T/C	1A	476941775	T	T	T	T	T	T	T	T	T	T	T	T	T	T	T	T	T	T	T	T	T	T	T	T	C	C	T	N	T	T	T	T	T	T	T	T	T	T	T	T	T	T	T	T	C	T
RAC875_c2734_135	C/T	1A	482202102	T	C	C	C	C	C	C	C	C	C	C	C	C	C	C	C	C	C	C	C	C	C	C	C	T	T	C	N	C	C	C	C	C	C	C	C	C	C	T	C	C	C	C	C	T	T
Excalibur_rep_c112145_271	C/T	1A	483251057	T	C	C	C	C	C	C	C	C	T	C	C	C	C	C	C	C	C	C	C	C	C	C	C	C	C	C	C	C	C	C	C	C	C	C	C	C	C	T	C	C	C	C	C	C	T
BS00087600_51	A/G	1A	483254573	G	A	A	A	A	A	A	A	A	A	A	A	A	A	A	A	A	A	A	A	A	A	A	A	A	A	A	A	A	A	A	A	A	A	A	A	A	A	G	A	A	A	A	A	A	G
Excalibur_c32167_59	A/G	1A	486922933	A	A	A	A	A	A	A	A	A	G	A	A	A	A	A	A	A	A	A	A	A	G	A	G	G	G	G	A	G	A	A	G	A	A	A	A	A	A	A	A	G	A	A	G	G	A
BS00022733_51	G/A	1A	491866950	G	G	G	G	G	G	G	G	G	G	G	G	G	G	G	G	G	G	G	G	G	A	G	G	G	G	G	G	A	G	G	G	G	G	G	G	G	G	G	G	G	G	G	G	G	G
BS00021864_51	A/G	1A	499014964	G	A	G	G	G	A	G	G	G	A	A	A	G	G	A	A	G	A	A	G	G	A	A	A	A	A	A	A	A	A	A	A	G	G	G	G	A	A	A	G	A	A	A	A	A	A
RAC875_rep_c112044_340	A/G	1A	500312850	A	A	A	A	A	A	A	A	A	G	A	A	A	A	A	A	A	A	A	A	A	A	A	A	A	A	A	A	A	G	A	G	A	A	A	A	A	A	A	A	A	A	A	G	A	A
BS00100120_51	C/A	1A	501301610	C	C	C	C	C	C	C	C	C	A	C	C	C	C	C	C	C	C	C	C	C	C	C	C	C	C	C	C	C	C	C	A	C	C	C	C	C	C	C	C	C	C	C	A	C	C
BS00065324_51	G/A	1A	504856901	A	G	G	G	G	G	G	G	G	G	G	G	G	G	G	G	G	G	G	G	G	A	G	G	A	A	A	A	A	A	G	G	G	G	G	G	G	G	A	G	G	G	G	G	A	A
RAC875_c29540_413	G/T	1A	505762602	G	G	G	G	G	G	G	G	G	G	G	G	G	G	G	G	G	G	G	G	G	G	G	G	G	G	G	G	G	G	G	G	G	G	G	G	G	G	G	G	G	G	G	G	G	G
RAC875_c29540_391	C/A	1A	505762622	C	C	C	C	C	C	C	C	C	C	C	C	C	C	C	C	C	C	C	C	C	C	C	C	A	A	C	A	C	A	C	C	C	C	C	C	C	C	C	C	C	C	C	C	C	C
BS00021728_51	T/C	1A	505766554	C	T	T	T	T	T	T	T	T	T	T	T	T	T	T	T	T	T	T	T	T	C	T	T	C	C	C	C	C	C	T	T	T	T	T	T	T	T	C	T	T	T	T	T	C	C
Ku_c13107_579	G/A	1A	507039693	G	G	G	G	G	G	G	G	G	G	G	G	G	G	G	G	G	G	G	G	G	G	G	G	A	A	G	A	G	A	G	G	G	G	G	G	G	G	G	G	G	G	G	G	G	G
BS00064638_51	G/A	1A	507040265	G	G	G	G	G	G	G	G	G	G	G	N	G	G	G	G	G	G	G	A	G	A	G	G	G	G	A	G	A	G	G	G	G	G	G	G	G	G	A	G	G	G	G	G	A	A
BS00022173_51	G/T	1A	510219504	G	G	G	G	G	G	G	G	G	G	G	G	G	G	G	G	G	G	G	G	G	G	G	G	T	T	G	T	G	T	G	G	G	G	G	G	G	G	G	G	G	G	G	G	G	G
BS00022220_51	A/G	1A	510221545	A	A	A	A	A	A	A	A	A	A	A	A	A	A	A	A	A	A	A	A	A	A	A	A	G	G	A	G	A	G	A	A	A	A	A	A	A	A	A	A	A	A	A	A	A	A
BS00079538_51	G/T	1A	510419825	G	G	G	G	G	G	G	G	G	G	G	G	G	G	G	G	G	G	G	G	G	G	G	G	T	T	G	T	G	T	G	G	G	G	G	G	G	G	G	G	G	G	G	G	G	G
BS00077432_51	A/G	1A	512573264	A	A	A	A	A	A	A	A	A	A	A	A	A	A	A	A	A	A	A	A	A	A	A	A	G	G	A	G	A	G	A	A	A	A	A	A	A	A	A	A	A	A	A	A	A	A
IAAV6234	T/C	1A	515395523	C	T	T	T	Y	T	T	T	T	C	T	T	T	T	T	T	T	T	T	C	T	T	T	T	C	C	C	C	C	T	T	T	T	T	T	T	T	T	C	T	T	T	T	T	C	C
Kukri_c12984_465	G/A	1A	517204111	A	G	G	G	R	G	G	G	G	A	G	G	G	G	G	G	G	G	G	A	G	G	G	G	A	A	A	A	A	G	G	G	G	G	G	G	G	G	A	G	G	G	G	G	A	A
Excalibur_c44668_382	G/A	1A	518143778	A	G	G	G	R	G	G	G	G	A	G	G	G	G	G	G	G	G	G	A	G	G	G	G	A	A	A	A	A	G	G	G	G	G	G	G	G	G	A	G	G	G	G	G	A	A
Excalibur_c52725_585	C/T	1A	519082255	C	C	C	C	Y	C	C	C	C	C	C	C	C	C	C	C	C	C	C	T	C	C	C	C	C	C	T	C	C	C	C	C	C	C	C	C	C	C	T	C	C	C	C	C	T	T
Excalibur_c1845_4911	C/T	1A	519161380	C	C	C	C	Y	C	C	C	C	C	C	C	C	C	C	C	C	C	C	T	C	C	C	C	C	C	T	C	C	C	C	C	C	C	C	C	C	C	T	C	C	C	C	C	T	T
Excalibur_c65755_51	T/C	1A	519161534	T	T	T	T	Y	T	T	T	T	T	T	T	T	T	T	T	T	T	T	C	T	T	T	T	T	T	C	T	T	T	T	T	T	T	T	T	T	T	C	T	T	T	T	T	C	C
Ra_c24793_726	C/T	1A	519162534	C	C	C	C	Y	C	C	C	C	C	C	C	C	C	C	C	C	C	C	T	C	C	C	C	C	C	T	C	C	C	C	C	C	C	C	C	C	C	T	C	C	C	C	C	T	T
Kukri_c28695_269	C/T	1A	519167721	C	C	C	C	C	C	C	C	C	C	C	C	C	C	C	C	C	C	C	T	C	C	C	C	C	C	T	C	C	C	C	C	C	C	C	C	C	C	T	C	C	C	C	C	T	T
RAC875_c12993_201	A/G	1A	519168135	A	A	A	A	R	A	A	A	A	A	A	A	A	A	A	A	A	A	A	G	A	A	A	A	A	A	G	A	A	A	A	A	A	A	A	A	A	A	G	A	A	A	A	A	G	G
RAC875_c12993_127	A/G	1A	519168209	A	A	A	A	R	A	A	A	A	A	A	A	A	A	A	A	A	A	A	G	A	A	A	A	A	A	G	A	A	A	A	A	A	A	A	A	A	A	G	A	A	A	A	A	G	G
Excalibur_c1845_718	C/T	1A	519168872	C	C	C	C	Y	C	C	C	C	C	C	C	C	C	C	C	C	C	C	T	C	C	C	C	C	C	T	C	C	C	C	C	C	C	C	C	C	C	T	C	C	C	C	C	T	T
RAC875_c45115_340	T/G	1A	519169287	T	T	T	T	K	T	T	T	T	T	T	T	T	T	T	T	T	T	T	G	T	T	T	T	T	T	G	T	T	T	T	T	T	T	T	T	T	T	G	T	T	T	T	T	G	G
RAC875_c45115_509	C/T	1A	519169608	C	C	C	C	Y	C	C	C	C	C	C	C	C	C	C	C	C	C	C	T	C	C	C	C	C	C	T	C	C	C	C	C	C	C	C	C	C	C	T	C	C	C	C	C	T	T
RAC875_c16149_298	A/C	1A	519766375	A	A	A	A	N	A	A	A	A	A	A	A	A	A	A	A	A	A	A	C	A	A	A	A	A	A	A	A	A	A	A	A	A	A	A	A	A	A	C	A	A	A	A	A	A	C
BobWhite_c104_89	A/C	1A	522145990	C	A	A	A	A	A	A	A	A	A	C	A	A	A	C	A	A	A	A	A	A	A	C	A	A	C	A	C	A	A	C	A	A	A	C	A	C	C	A	A	A	C	C	A	A	A
IAAV2694	T/G	1A	522146076	G	T	T	T	T	T	T	T	T	T	G	T	T	T	G	T	T	T	T	T	T	T	G	T	T	G	T	G	T	T	G	T	T	T	G	T	G	G	T	T	T	G	G	T	T	T
Excalibur_c29605_535	T/C	1A	522309246	C	T	T	T	Y	T	T	T	T	C	T	T	T	T	T	T	T	T	T	C	T	T	T	T	T	T	C	T	C	C	T	T	T	T	C	T	T	T	T	T	T	T	T	T	C	T
Excalibur_c29605_100	T/C	1A	522309681	T	T	T	T	T	T	T	T	T	T	T	T	T	T	T	T	T	T	T	T	T	T	T	T	T	T	T	T	T	T	T	T	T	T	T	T	T	T	T	T	T	T	T	T	T	T
Excalibur_c49946_169	G/A	1A	523004668	G	G	G	G	G	G	G	G	G	G	G	G	G	G	G	G	G	G	G	G	G	G	G	G	G	G	G	G	G	G	G	G	G	G	G	G	G	G	G	G	G	G	G	G	G	G
BS00039378_51	A/G	1A	524212509	A	A	A	A	R	A	A	A	A	G	A	A	A	A	A	A	A	A	A	G	A	A	A	A	G	A	G	G	A	G	G	G	A	A	A	A	G	G	G	A	A	G	G	G	G	G
BS00065430_51	G/A	1A	525814619	G	G	G	G	N	G	G	G	G	A	G	G	G	G	G	G	G	G	G	A	G	G	G	G	A	G	A	A	G	A	A	A	G	G	G	G	A	A	A	G	G	A	A	A	A	A
CAP12_c3602_91	A/G	1A	528862459	A	A	A	A	A	A	A	A	A	A	A	A	A	A	A	A	A	A	A	A	A	A	A	A	A	G	A	A	G	A	A	A	A	A	A	A	A	A	A	A	A	A	A	A	A	A
Tdurum_contig11896_550	C/T	1A	529633238	C	C	C	C	T	T	C	T	C	C	C	C	C	C	T	T	C	T	T	C	C	T	C	C	C	T	T	C	C	C	C	C	C	C	C	C	C	C	C	C	C	C	C	C	T	T
CAP7_c1891_230	G/T	1A	531841202	G	G	G	G	K	G	G	G	G	T	G	G	G	G	G	G	G	G	G	T	G	G	G	G	T	G	T	T	G	T	T	T	G	G	G	G	T	T	T	G	G	T	T	T	T	T
Excalibur_c7370_179	T/C	1A	532711487	T	T	T	T	Y	T	T	T	T	T	T	T	T	T	T	T	T	T	T	C	T	T	T	T	T	T	T	C	T	C	T	T	T	T	T	T	T	T	T	T	T	T	T	T	T	T
CAP7_c11581_78	T/C	1A	533763809	T	T	T	T	T	T	T	T	T	T	T	T	T	T	T	T	T	T	T	C	T	T	T	T	C	T	T	C	T	C	T	C	T	T	T	T	T	T	T	T	T	T	T	C	T	T
BS00087588_51	G/A	1A	533927234	A	A	A	A	N	A	A	A	A	A	A	A	A	A	G	A	A	A	A	G	A	G	G	A	G	G	G	G	G	G	G	G	A	A	A	A	G	G	G	A	A	A	G	G	G	G
Excalibur_c39257_634	G/A	1A	534848161	G	A	A	A	A	G	A	G	A	A	G	G	A	A	G	G	A	G	G	G	A	G	G	G	G	G	G	G	G	G	G	G	A	A	G	A	G	G	G	A	G	A	G	G	G	G
BS00022239_51	T/C	1A	536736734	T	T	T	T	T	T	T	T	T	T	C	C	T	T	T	T	T	T	T	C	T	T	T	T	C	T	T	C	T	C	T	T	T	T	T	T	T	T	T	T	T	T	T	T	C	T
RAC875_rep_c102893_780	C/T	1A	536772585	C	C	C	C	C	C	C	C	C	C	C	C	C	C	T	C	C	C	C	C	C	C	T	C	C	T	C	C	C	C	C	C	C	C	C	C	C	C	C	C	C	C	C	C	C	C
BS00081002_51	G/A	1A	537140472	G	G	G	G	G	G	G	G	G	G	A	A	G	G	G	G	G	G	G	A	G	G	G	G	A	G	G	A	G	A	G	G	G	G	G	G	G	G	G	G	G	G	G	G	A	G
Ex_c4060_510	G/A	1A	538128438	A	A	A	A	A	G	A	G	A	A	A	A	A	A	G	G	A	G	G	A	A	G	G	G	A	G	G	A	G	A	G	G	A	A	G	A	G	G	G	A	A	A	G	G	A	G
RAC875_c56690_320	A/G	1A	538645075	G	A	A	A	A	A	A	A	A	A	A	A	A	A	A	A	A	A	A	A	A	A	A	G	A	A	A	A	A	A	A	A	A	A	A	A	A	A	A	A	A	A	A	A	A	A
Excalibur_c47013_1503	C/A	1A	538649817	A	C	C	C	C	C	C	C	C	C	C	C	C	C	C	C	C	C	C	C	C	C	C	A	C	C	C	C	C	C	C	C	C	C	C	C	C	C	C	C	C	C	C	C	C	C
BS00073413_51	G/T	1A	538767629	T	G	G	G	G	G	G	G	G	G	G	G	G	G	G	G	G	G	G	G	G	G	G	T	G	G	G	G	G	G	G	G	G	G	G	G	G	G	G	G	G	G	G	G	G	G
RAC875_c23168_480	C/T	1A	539647039	C	C	C	C	C	C	C	C	C	C	C	C	C	C	C	C	C	C	C	C	C	C	C	T	C	C	C	C	C	C	C	C	C	C	C	C	C	C	C	C	C	C	C	C	C	C
GENE_0069_468	T/C	1A	539656354	T	T	T	T	T	T	T	T	T	T	T	T	T	T	T	T	T	T	T	T	T	T	T	C	T	T	T	T	T	T	T	T	T	T	T	T	T	T	T	T	T	T	T	T	T	T
Excalibur_c97157_65	C/T	1A	541458703	T	C	C	C	C	C	C	C	C	C	C	C	C	C	C	C	C	C	C	C	C	T	C	T	C	C	T	C	T	C	C	T	C	C	C	C	C	C	T	C	C	C	C	T	C	T
Tdurum_contig21114_255	C/A	1A	541655194	C	C	C	C	C	C	C	C	C	C	C	C	C	C	C	C	C	C	C	C	C	A	C	A	C	C	A	C	A	C	C	A	C	C	C	C	C	C	A	C	C	C	C	A	C	A
Kukri_c24570_282	T/G	1A	541719564	G	T	T	T	T	T	T	T	T	T	T	T	T	T	T	T	T	T	T	T	T	T	T	T	T	T	T	T	T	T	T	T	T	T	T	T	T	T	T	T	T	T	T	T	T	T
Kukri_c7119_392	A/G	1A	541805772	G	A	A	A	A	A	A	A	A	A	A	A	A	A	A	A	A	A	A	A	A	A	A	G	A	A	A	A	A	A	A	A	A	A	A	A	A	A	A	A	A	A	A	A	A	A
Ku_c8992_405	G/A	1A	542157385	G	G	G	G	G	A	G	A	G	G	G	G	G	G	G	A	G	A	A	G	G	G	G	A	G	G	G	G	G	A	G	G	G	G	A	G	G	G	G	G	G	G	G	G	G	G
RAC875_rep_c105766_652	C/T	1A	543216779	C	C	C	C	C	T	C	T	C	C	C	C	C	C	C	T	T	T	T	C	T	C	C	T	C	C	C	C	C	T	C	C	C	C	T	C	C	C	C	C	C	C	C	C	C	C
Tdurum_contig56158_60	T/C	1A	543378255	T	T	T	T	T	C	T	C	T	T	T	T	T	T	T	C	C	C	C	T	C	T	T	C	T	T	T	T	T	C	T	T	T	T	C	T	T	T	T	T	T	T	T	T	T	T
RAC875_c12348_720	A/G	1A	543379725	A	A	A	A	A	G	A	G	A	A	A	A	A	A	A	G	G	G	G	A	G	A	A	G	A	A	A	A	A	G	A	A	A	A	G	A	A	A	A	A	A	A	A	A	A	A
RFL_Contig5334_831	G/A	1A	543737099	G	G	G	G	G	A	G	A	G	G	G	G	G	G	G	A	A	A	A	G	A	G	G	A	G	G	G	G	G	A	G	G	G	G	A	G	G	G	G	G	G	G	G	G	G	G
GENE_0033_233	G/A	1A	543749576	G	G	G	G	G	G	G	G	G	G	G	G	G	G	G	G	A	G	G	G	A	G	G	A	G	G	G	G	G	G	G	G	G	G	A	G	G	G	G	G	G	G	G	G	G	G
Tdurum_contig96086_74	A/G	1A	544568455	A	A	A	A	A	A	A	A	A	A	A	A	A	A	A	A	G	A	A	A	G	A	A	G	A	A	A	A	A	A	A	A	A	A	G	A	A	A	A	A	A	A	A	A	A	A
BobWhite_c41272_159	C/T	1A	544568485	C	C	C	C	C	C	C	C	C	C	C	C	C	C	C	C	T	C	C	C	T	C	C	T	C	C	C	C	C	C	C	C	C	C	T	C	C	C	C	C	C	C	C	C	C	C
BS00095510_51	G/A	1A	545699001	G	A	A	A	A	G	A	G	A	A	A	A	A	A	G	G	A	G	G	A	A	G	G	A	G	G	G	G	G	G	G	G	A	A	A	A	G	G	G	A	A	A	G	G	G	G
BS00023935_51	C/T	1A	545792293	C	C	C	C	C	C	C	C	C	C	C	C	C	C	C	C	T	C	C	C	T	C	C	T	C	C	C	C	C	C	C	C	C	C	T	C	C	C	C	C	C	C	C	C	C	C
Ra_c29200_300	C/A	1A	547760260	A	C	C	C	C	A	C	A	C	C	C	C	C	C	A	A	C	A	A	C	C	A	A	C	A	A	A	A	A	A	A	C	C	C	C	C	A	A	A	C	C	C	A	A	A	A
IAAV3156	G/A	1A	549060569	A	G	G	G	G	A	G	A	G	G	G	G	G	G	A	A	G	A	A	G	G	A	A	G	A	A	A	A	G	A	A	G	G	G	G	G	A	A	A	G	G	G	A	A	A	A
Excalibur_c63671_90	G/A	1A	549062217	G	G	G	G	G	G	G	G	G	G	G	G	G	G	G	G	G	G	G	G	G	G	G	G	G	G	G	G	A	G	G	G	G	G	G	G	G	G	G	G	G	G	G	G	G	G
RAC875_c49433_308	A/G	1A	551732351	A	A	A	A	A	A	A	A	A	A	A	A	A	A	G	A	A	A	A	A	A	G	G	A	G	G	G	G	G	G	G	A	A	A	A	A	G	G	G	A	A	A	G	G	G	G
BobWhite_rep_c49755_131	T/C	1A	552238773	C	T	T	T	T	C	T	C	T	T	T	T	T	T	T	C	T	C	C	C	T	T	T	T	T	T	T	T	C	T	T	T	T	T	C	T	T	T	T	T	T	T	T	T	T	T
Jagger_c468_53	G/A	1A	552239928	A	G	G	G	G	A	G	A	G	G	G	G	G	G	G	A	G	A	A	A	G	G	G	G	G	G	G	G	A	G	G	G	G	G	A	G	G	G	G	G	G	G	G	G	G	G
BS00030043_51	C/A	1A	552336930	A	C	C	C	A	A	C	A	A	C	C	C	C	C	C	A	A	A	A	A	A	C	C	C	C	C	C	C	A	C	C	C	C	C	C	C	C	C	C	C	C	C	C	C	C	C
Kukri_c19653_1370	A/G	1A	552939789	A	A	A	A	A	G	A	G	A	A	A	A	A	A	A	G	A	G	G	G	A	A	A	A	A	A	A	A	A	A	A	A	A	A	A	A	A	A	A	A	A	A	A	A	A	A
IAAV3695	G/A	1A	553209718	G	G	G	G	G	G	G	G	G	G	G	G	G	G	A	G	G	G	G	G	G	A	A	G	A	A	A	A	G	A	A	G	G	G	G	G	A	A	A	G	G	G	A	A	A	A
Excalibur_rep_c68706_1084	G/A	1A	556535642	G	G	A	G	A	A	G	A	G	G	G	G	G	G	G	A	G	A	A	G	G	G	G	G	G	G	G	G	G	G	G	G	G	G	G	A	G	G	G	G	G	G	G	G	G	G
RAC875_rep_c69152_184	A/G	1A	560557925	A	A	A	A	G	A	A	A	A	A	A	A	A	A	G	A	G	A	A	A	G	G	G	A	G	G	G	G	G	G	G	A	A	A	A	A	G	G	G	A	A	A	G	G	G	G
Tdurum_contig13516_251	A/G	1A	565882847	A	A	A	A	A	A	A	A	A	A	A	A	A	A	A	A	A	A	A	A	A	A	A	A	A	A	A	G	A	G	A	A	A	A	A	G	A	A	A	A	A	A	A	A	A	A
Tdurum_contig51167_915	G/A	1A	568180690	G	G	G	G	G	G	G	G	G	G	G	G	G	G	G	G	G	G	G	G	G	G	G	G	G	G	G	G	G	G	G	G	G	G	G	G	G	G	G	G	G	G	G	G	G	G
Tdurum_contig51167_534	G/A	1A	568181464	G	G	G	G	G	G	G	G	G	G	G	G	G	G	G	G	G	G	G	G	G	G	G	G	G	G	G	G	G	G	G	G	G	G	G	G	G	G	G	G	G	G	G	G	G	G
Tdurum_contig51167_390	G/A	1A	568181608	G	G	G	G	G	G	G	G	G	G	G	G	G	G	G	G	G	G	G	G	G	G	G	G	G	G	G	G	G	G	G	G	G	G	G	G	G	G	G	G	G	G	G	G	G	G
CAP12_rep_c6128_120	C/T	1A	571866162	C	C	C	C	C	C	C	C	C	C	C	C	C	C	C	C	C	C	C	C	C	C	C	C	C	C	C	C	C	C	C	C	C	C	C	C	C	C	C	C	C	C	C	C	C	C
tplb0030a05_2386	A/G	1A	572958456	A	G	A	G	A	G	A	A	A	G	A	A	G	A	A	G	A	G	G	A	A	A	A	A	A	A	A	A	G	A	A	G	A	A	A	A	A	A	A	A	G	A	A	G	A	A
Kukri_c50467_1017	T/C	1A	573977125	C	T	C	T	T	T	T	C	C	T	T	C	T	T	T	T	C	T	T	T	C	T	T	T	C	T	T	T	T	T	T	T	C	C	C	C	T	T	T	C	T	T	T	T	T	T
IAAV7537	G/T	1A	574199052	G	G	G	G	G	G	G	G	G	G	G	G	G	G	G	G	T	G	G	G	T	G	G	G	T	G	T	K	G	G	G	G	G	G	G	G	G	G	G	G	G	G	G	G	T	G
Excalibur_c16947_114	C/T	1A	574281165	C	C	T	T	C	C	T	C	T	T	T	T	T	T	C	C	T	C	C	T	T	C	C	T	C	C	C	C	C	C	C	T	C	T	T	T	C	C	C	T	T	T	C	C	C	C
BobWhite_c6820_199	C/T	1A	575355753	C	C	C	C	C	C	C	C	C	C	C	C	C	C	C	C	C	C	C	C	C	C	C	C	C	C	C	C	C	C	C	C	C	C	C	C	C	C	C	C	C	C	C	C	C	C
Excalibur_c66_147	T/C	1A	576120612	C	T	T	T	T	T	T	T	T	T	T	T	T	T	C	T	T	T	T	T	T	C	C	T	C	C	C	C	T	C	C	T	T	T	T	T	C	C	C	T	T	T	C	C	C	C
Tdurum_contig81011_244	A/G	1A	576120707	G	A	A	A	A	A	A	A	A	A	A	A	A	A	G	A	A	A	A	A	A	G	G	A	G	G	G	G	A	G	G	A	A	A	A	A	G	G	G	A	A	A	G	G	G	G
BobWhite_c11692_148	A/C	1A	576826874	A	C	A	A	A	C	A	C	A	A	A	A	A	A	A	C	A	C	C	A	A	A	A	A	A	A	A	A	A	A	A	A	A	A	A	A	A	A	A	C	A	A	A	A	A	A
CAP7_c821_239	T/C	1A	576999541	T	T	C	C	C	T	C	T	C	T	C	C	C	T	T	T	C	T	T	C	C	T	T	C	T	T	T	T	T	T	T	C	C	C	T	C	T	T	T	T	C	C	T	T	T	T
RFL_Contig3683_1784	C/A	1A	578104320	C	C	C	C	C	C	C	C	C	A	C	C	C	A	C	C	C	C	C	C	C	C	C	C	C	C	C	C	A	C	C	C	C	C	A	C	C	C	C	C	C	C	C	C	C	C
RFL_Contig3683_668	C/T	1A	578106116	T	T	C	C	T	C	C	C	C	C	C	C	C	C	C	C	C	C	C	T	C	C	C	C	C	T	C	T	C	C	C	C	C	C	C	C	C	C	C	C	C	C	C	C	C	C
Ex_c3201_1046	C/T	1A	583420916	C	T	C	C	C	T	C	T	C	C	C	C	C	C	C	T	C	T	T	C	C	C	C	C	C	C	C	C	C	C	C	C	C	C	C	C	C	C	C	C	C	C	C	C	C	C
BS00068074_51	C/A	1A	583520358	C	C	C	A	C	C	C	C	C	A	C	C	C	A	C	C	C	C	C	C	C	C	C	C	C	C	C	C	C	C	C	C	C	C	A	C	C	C	C	C	C	C	C	C	C	C
GENE_0514_210	T/G	1A	584183549	G	G	T	T	T	G	T	G	T	G	T	T	T	T	T	G	T	G	G	T	T	T	T	G	T	T	T	N	T	T	T	T	T	T	T	T	T	T	G	T	G	T	T	T	G	T
RAC875_c52947_84	G/A	1A	584813112	G	A	G	G	G	A	G	A	G	G	G	G	G	G	G	A	G	A	A	G	G	G	G	G	G	G	G	G	G	G	G	G	G	G	G	G	G	G	G	G	G	G	G	G	G	G
Kukri_c65610_572	T/C	1A	584814113	T	C	T	T	T	C	T	C	T	T	T	T	T	T	T	C	T	C	C	T	T	T	T	T	T	T	T	T	T	T	T	T	T	T	T	T	T	T	T	T	T	T	T	T	T	T
Tdurum_contig84252_155	T/C	1A	584814213	T	C	T	T	T	C	T	C	T	T	T	T	T	T	T	C	T	C	C	T	T	T	T	T	T	T	T	T	T	T	T	T	T	T	T	T	T	T	T	T	T	T	T	T	T	T
BS00065694_51	A/G	1A	586581163	G	A	G	G	G	A	G	A	G	A	G	G	G	G	A	A	G	A	A	G	G	A	A	A	G	A	G	G	G	G	G	G	G	G	G	A	G	A	A	G	A	G	G	G	G	A
Excalibur_c5838_110	T/C	1A	587065881	C	C	T	T	T	T	T	T	T	T	T	T	C	T	T	T	T	T	T	T	T	T	T	T	C	C	C	C	C	C	C	C	T	T	T	T	C	C	T	T	T	C	C	C	C	T
RAC875_rep_c71278_345	T/G	1A	587218173	T	T	T	T	T	T	T	T	T	T	T	T	T	T	T	T	T	T	T	T	T	T	T	T	T	G	T	T	T	T	T	T	T	T	T	T	T	T	T	T	T	T	T	T	T	T
BS00011892_51	G/A	1A	587218966	G	G	G	G	G	G	G	G	G	G	G	G	G	G	G	G	G	G	G	G	G	G	G	G	A	G	A	A	A	G	G	A	G	G	G	G	G	G	A	G	G	G	G	A	A	G
RAC875_rep_c117660_128	C/T	1A	587219974	T	T	C	C	C	C	C	C	C	C	C	C	T	C	C	C	C	C	C	C	C	C	C	C	T	T	T	T	T	T	T	T	C	C	C	C	T	T	C	C	C	T	T	T	T	C
Kukri_c61874_273	G/A	1A	587713327	A	A	G	G	G	G	G	G	G	G	G	G	A	G	G	G	G	G	G	G	G	G	G	G	A	A	A	A	A	A	A	A	G	G	G	G	A	A	G	G	G	A	A	A	A	G
BobWhite_c20073_382	C/A	1A	589012409	C	C	C	C	C	C	C	C	C	C	C	C	C	C	A	C	C	C	C	C	C	A	A	C	A	C	A	A	A	C	C	A	C	C	C	C	C	A	A	C	C	C	C	A	A	A
BobWhite_c20073_443	A/G	1A	589012470	G	G	A	A	A	A	A	A	A	A	A	A	G	A	A	A	A	A	A	A	A	A	A	A	G	G	G	G	G	G	G	G	A	A	A	A	G	G	A	A	A	G	G	G	G	A
BS00024107_51	A/G	1A	589012525	G	G	G	G	G	A	G	A	G	G	G	G	G	G	A	A	G	A	A	G	G	A	A	A	A	G	A	G	A	G	G	A	G	G	G	G	G	A	A	G	A	G	G	A	A	A
Excalibur_c98273_114	T/G	1A	590305317	G	G	T	T	T	T	T	T	T	T	T	T	G	T	T	T	T	T	T	T	T	T	T	T	G	G	G	G	G	G	G	G	T	T	T	T	G	G	T	T	T	G	G	G	G	T
IAAV2162	A/T	1A	591266992	A	T	A	T	A	T	A	T	A	T	A	A	A	A	T	T	A	T	T	A	A	A	T	T	T	T	T	T	A	T	T	A	A	A	A	A	T	T	T	A	A	A	T	T	T	T
tplb0053c24_1496	C/T	1A	591267563	T	T	C	C	C	C	C	C	C	C	C	C	T	C	C	C	C	C	C	C	C	C	C	C	T	T	T	T	T	T	T	T	C	C	C	C	T	T	C	C	C	T	T	T	T	C
Kukri_c8527_53	G/A	1A	592210902	G	G	G	G	A	G	G	G	A	G	G	G	A	A	G	G	A	G	G	G	A	G	G	G	G	G	G	G	A	G	G	G	G	A	G	A	G	G	G	G	A	G	G	G	G	G
Kukri_rep_c69829_711	C/T	1A	592211121	C	C	T	T	T	T	T	T	T	T	T	T	C	T	T	T	T	T	T	T	T	T	T	T	C	C	C	C	C	C	C	C	T	T	T	T	C	C	T	T	T	C	C	C	C	T
Excalibur_rep_c103373_763	T/C	1A	592863492	C	C	T	T	T	T	T	T	T	T	T	T	C	T	T	T	T	T	T	T	T	T	T	T	C	C	C	C	C	C	C	C	T	T	T	T	C	C	T	T	T	C	C	C	C	T
BS00011508_51	A/G	1A	592866088	G	G	A	A	A	A	A	A	A	A	A	A	G	A	A	A	A	A	A	A	A	A	A	A	G	G	G	G	G	G	G	G	A	A	A	A	G	G	A	A	A	G	G	G	G	A
BobWhite_c44947_277	T/C	1A	593583905	C	T	T	C	T	T	T	T	T	T	T	T	T	T	T	T	T	T	T	T	T	T	T	T	T	T	T	T	T	T	T	T	T	T	C	T	T	T	T	T	T	T	T	T	T	T
JD_c394_819	T/C	1A	593601976	C	T	T	T	T	T	T	T	T	T	T	T	T	T	T	T	T	T	T	T	T	T	T	T	T	T	T	T	T	T	T	T	T	T	C	T	T	T	T	T	T	T	T	T	T	T
IAAV3217	G/A	1A	593602022	A	G	G	G	G	G	G	G	G	G	G	G	G	G	G	G	G	G	G	G	G	G	G	G	G	G	G	G	G	G	G	G	G	G	A	G	G	G	G	G	G	G	G	G	G	G
RAC875_rep_c120646_120	G/A	1A	593614665	A	G	G	A	G	G	G	G	G	A	G	G	G	G	G	G	G	G	G	G	G	G	G	G	G	G	G	G	G	G	G	G	G	G	A	G	G	G	G	G	G	G	G	G	G	G
BS00054271_51	C/T	1A	594002395	T	C	C	T	C	C	C	C	C	T	C	C	C	C	C	C	C	C	C	C	C	C	C	C	C	C	C	C	C	C	C	C	C	C	T	C	C	C	C	C	C	C	C	C	C	C
BobWhite_rep_c63205_215	A/G	1A	594007904	G	G	A	A	A	A	A	A	A	A	A	A	G	A	A	A	A	A	A	A	A	A	A	A	G	G	G	G	G	G	G	G	A	A	A	A	G	G	A	A	A	G	G	G	G	A
Excalibur_c1255_293	C/T	1A	594566665	C	C	C	T	C	C	C	C	C	T	C	C	C	C	C	C	C	C	C	C	C	C	C	C	C	C	C	C	C	C	C	C	C	C	C	C	C	C	C	C	C	C	C	C	C	C
BS00067741_51	T/C	1A	594567075	T	T	T	C	T	T	T	T	T	C	T	T	T	T	T	T	T	T	T	T	T	T	T	T	T	T	T	T	T	T	T	T	T	T	T	T	T	T	T	T	T	T	T	T	T	T
Ra_c56010_289	A/G	1A	595647156	A	A	A	A	A	A	A	A	A	A	A	A	A	A	A	A	A	A	A	A	A	A	A	A	A	A	A	A	A	A	A	A	A	A	G	A	A	A	A	A	A	A	A	A	A	A
BS00096930_51	A/G	1A	595702972	A	G	G	A	A	G	A	G	A	G	A	A	A	A	A	G	A	G	G	A	A	A	A	A	A	A	A	G	A	G	G	G	A	A	G	A	G	G	A	G	A	A	G	A	A	A
RAC875_c85550_52	G/A	1A	595703036	G	A	A	G	G	A	G	A	G	A	G	G	G	G	G	A	G	A	A	G	G	G	G	G	G	G	G	A	G	A	A	A	G	G	A	G	A	A	G	A	G	G	A	G	G	G
RAC875_c85550_291	G/A	1A	595703432	G	G	G	G	G	G	G	G	G	G	G	G	G	G	G	G	G	G	G	G	G	G	G	G	G	G	G	G	G	G	G	G	G	G	A	G	G	G	G	G	G	G	G	G	G	G
BS00021780_51	C/T	1A	596511108	C	T	T	C	C	T	C	T	C	T	C	C	C	C	C	T	C	T	T	C	C	C	C	C	C	C	C	T	C	T	T	T	C	C	C	C	T	T	C	T	C	C	T	C	C	C
BobWhite_c66315_505	G/A	1A	596872868	G	G	A	G	G	G	G	G	G	A	G	G	G	G	G	G	G	G	G	G	G	G	G	G	G	G	G	A	G	G	G	A	G	G	G	G	G	G	G	A	G	G	G	G	G	G
IAAV1066	A/G	1A	597851505	A	A	A	A	A	A	A	A	A	A	A	A	A	A	A	A	A	A	A	A	A	A	A	A	A	A	A	A	A	A	A	A	A	A	G	A	A	A	A	A	A	A	A	A	A	A
Ku_c72511_106	T/C	1A	597853727	T	T	T	T	T	T	T	T	T	T	T	T	T	T	T	T	T	T	T	T	T	T	T	T	T	T	T	T	T	T	T	T	T	T	C	T	T	T	T	T	T	T	T	T	T	T
tplb0059i08_441	A/G	1A	598114156	A	G	G	A	A	G	A	G	A	A	A	A	A	A	A	G	A	G	G	A	A	A	A	A	G	A	A	G	A	G	G	A	A	A	A	A	G	G	A	G	A	A	G	A	A	A
RAC875_c24163_155	C/T	1B	4976777	C	C	C	C	C	C	C	C	C	C	C	C	C	C	C	C	C	C	C	C	C	C	C	C	C	T	C	C	T	T	T	T	C	C	C	C	T	T	C	C	C	T	T	T	T	C
Kukri_c8602_730	T/C	1B	8749348	C	C	T	T	T	T	T	T	T	C	C	T	T	C	T	C	T	C	T	T	T	T	C	T	T	T	T	C	T	T	T	T	T	T	T	C	T	C	C	T	T	T	T	T	T	C
IAAV392	T/G	1B	8780771	T	T	T	T	T	T	T	T	T	T	T	T	T	T	T	T	T	T	T	T	T	T	T	T	G	T	T	T	T	T	T	T	T	T	T	T	T	T	T	T	T	T	T	T	T	T
BS00022429_51	T/C	1B	9084896	T	T	C	C	C	C	C	C	C	T	T	T	C	T	T	T	C	T	C	C	C	C	T	T	T	T	T	T	T	T	T	T	C	C	T	T	T	T	T	T	C	T	T	T	T	T
BS00103677_51	C/A	1B	10891257	C	C	A	A	A	A	A	A	A	C	C	A	A	C	C	C	A	C	A	A	A	A	C	C	C	C	C	C	C	C	C	C	A	A	A	A	C	C	C	C	A	C	C	C	C	C
BS00110900_51	A/G	1B	10892831	G	A	A	A	A	A	A	A	A	A	A	A	A	A	A	A	A	A	A	A	A	A	A	A	G	A	A	A	A	A	A	A	A	A	A	A	A	A	A	A	A	A	A	A	A	A
BS00068429_51	A/G	1B	10899039	G	A	G	G	G	G	G	G	G	A	A	G	G	A	A	A	G	A	G	G	G	G	A	A	A	A	A	A	A	A	A	A	G	G	G	G	A	A	A	A	G	A	A	A	A	A
RAC875_c63624_753	G/A	1B	12379078	G	G	A	A	A	A	A	A	A	G	G	A	A	G	G	G	A	G	A	A	A	A	G	G	G	G	G	G	G	G	G	G	A	A	A	A	G	G	G	G	A	G	G	G	G	G
BS00072113_51	C/A	1B	13312575	C	A	C	C	C	C	C	C	C	A	A	C	C	A	A	A	C	A	C	C	C	C	A	A	A	A	C	C	C	A	A	C	C	C	C	C	A	A	A	C	C	A	A	C	A	A
Kukri_c76307_259	G/T	1B	14860180	G	G	G	G	G	G	G	G	G	G	G	G	G	G	G	G	G	G	G	G	G	G	G	G	G	G	T	G	T	G	G	T	G	G	G	G	G	G	G	T	G	G	G	T	G	G
BS00025965_51	G/A	1B	15254094	G	G	A	A	A	A	A	A	A	G	G	A	A	G	G	G	A	G	A	A	A	A	G	G	G	G	G	G	G	G	G	G	A	A	A	A	G	G	G	G	A	G	G	G	G	G
Tdurum_contig76266_134	C/T	1B	15893938	C	C	C	C	C	C	C	C	C	C	C	C	C	C	C	C	C	C	C	C	C	C	C	C	C	C	T	C	T	C	C	N	C	C	C	C	C	C	C	N	C	C	C	T	C	C
BS00105846_51	T/C	1B	16010783	T	C	T	T	T	C	T	T	T	T	T	T	T	T	T	C	T	C	C	T	T	T	T	T	T	T	C	C	C	T	T	C	T	T	T	T	T	C	T	C	T	T	T	C	T	T
BS00011695_51	T/C	1B	16466543	C	C	T	T	T	C	T	T	T	T	T	T	T	T	T	C	T	C	C	T	T	T	T	T	C	T	T	C	T	T	T	T	T	T	T	T	T	C	T	T	T	T	T	T	T	T
RAC875_c5243_479	G/A	1B	16466959	G	G	G	G	G	G	G	G	G	G	G	G	G	G	G	G	G	G	G	G	G	G	G	G	G	G	A	G	A	G	G	A	G	G	G	G	G	G	G	A	G	G	G	A	G	G
Excalibur_c11666_134	A/G	1B	17676938	A	A	A	A	A	A	A	A	A	A	A	A	A	A	A	A	A	A	A	A	A	A	A	A	A	A	G	A	G	A	A	G	A	A	A	A	A	A	A	G	A	A	A	G	A	A
RAC875_c15942_571	T/C	1B	18607572	T	T	T	T	T	T	T	T	T	T	Y	T	T	T	T	T	T	T	T	T	T	T	T	T	T	T	C	T	C	T	T	C	T	T	T	T	T	T	T	C	T	T	T	C	T	T
IAAV8117	T/C	1B	18629406	T	T	T	T	T	T	T	T	T	T	T	T	T	T	T	T	T	T	T	T	T	T	T	T	T	T	T	T	T	T	T	T	T	T	T	T	T	T	T	T	T	T	T	T	T	T
Excalibur_c48152_818	T/C	1B	24024384	T	T	T	T	T	T	T	T	T	C	T	T	C	T	T	T	T	T	T	T	T	T	T	T	T	C	C	N	C	T	T	C	T	T	T	T	T	T	T	T	T	T	T	C	C	T
RAC875_c21801_1262	G/A	1B	24024404	G	G	G	G	G	G	G	G	G	G	G	G	G	G	G	G	G	G	G	G	G	G	G	G	G	G	A	G	A	G	G	A	G	G	G	G	G	G	G	A	G	G	G	A	G	G
RAC875_c65864_437	C/T	1B	26307006	C	C	C	C	C	C	C	C	C	T	N	C	C	T	C	C	C	C	C	C	C	C	C	C	C	C	T	C	T	C	C	T	C	C	C	C	C	C	T	T	C	C	C	T	C	T
IAAV1518	C/A	1B	28019671	C	C	C	C	C	C	C	C	C	C	C	C	C	C	C	C	C	C	C	C	C	C	C	C	C	C	C	C	C	C	C	C	C	C	C	C	C	C	C	C	C	C	C	C	C	C
Excalibur_c30974_65	C/T	1B	28796792	C	C	C	C	C	C	C	C	C	C	C	C	C	C	T	C	C	C	C	C	C	T	T	C	T	T	T	T	T	T	T	C	C	C	C	C	T	T	T	C	C	C	T	T	T	T
RAC875_c9309_145	G/A	1B	28796860	G	G	G	G	G	G	G	G	G	G	G	G	G	G	G	G	G	G	G	G	G	G	G	G	G	G	A	G	G	G	G	G	G	G	G	G	G	G	G	G	G	G	G	G	A	G
Tdurum_contig62213_423	C/A	1B	33567910	C	C	C	C	C	A	C	C	C	C	C	C	C	C	C	C	C	C	A	C	C	C	C	A	C	C	C	C	C	C	C	C	C	C	C	C	C	C	C	C	C	C	C	C	C	C
BS00065053_51	G/A	1B	43205905	G	G	G	G	G	A	G	G	G	G	G	G	G	G	G	G	G	G	A	G	G	G	G	G	G	G	G	G	G	G	G	G	G	G	G	G	G	G	G	G	G	G	G	G	G	G
BS00022590_51	T/C	1B	43284123	T	T	T	T	T	T	T	T	T	T	T	T	T	T	T	T	T	T	T	T	T	T	T	T	T	T	T	T	T	T	T	T	T	T	T	T	T	T	T	T	T	T	T	T	T	T
BS00067003_51	C/T	1B	43915220	C	C	C	C	C	T	C	C	C	C	C	C	C	C	C	T	C	T	T	C	C	C	C	C	C	C	C	C	T	C	C	T	C	C	T	T	C	C	C	C	C	C	C	T	C	C
BS00106306_51	T/C	1B	43949413	T	T	T	T	T	T	T	T	T	T	T	T	T	T	T	C	T	C	T	T	T	T	T	T	T	T	T	T	C	T	T	C	T	T	C	C	T	T	T	T	T	T	T	C	T	T
BS00012068_51	C/T	1B	46190580	C	C	C	C	C	C	C	C	C	C	C	C	C	C	C	C	C	C	C	C	C	C	C	C	C	C	C	C	C	C	C	C	C	C	C	C	C	C	C	C	C	C	C	C	C	C
Kukri_rep_c102900_1715	T/C	1B	50993187	T	T	T	C	C	T	T	T	T	C	C	C	C	C	T	T	T	T	T	T	T	T	T	T	T	T	C	T	C	C	T	C	T	T	T	T	T	T	C	T	T	T	T	C	C	C
RFL_Contig2160_524	G/A	1B	52131075	G	A	G	G	G	G	G	G	G	G	G	G	G	G	A	G	G	A	A	G	G	G	A	G	G	G	G	R	G	G	G	G	G	G	G	G	G	G	G	G	G	G	G	G	G	G
Tdurum_contig30113_214	G/A	1B	55480151	A	A	A	A	A	G	A	A	A	G	A	A	A	G	G	A	A	A	G	A	A	A	G	A	G	G	G	G	A	G	G	G	A	A	G	G	G	A	A	A	A	G	G	G	G	A
BS00087787_51	C/T	1B	56069544	C	C	C	C	C	T	C	C	C	C	C	C	C	C	C	C	C	C	T	C	C	C	C	C	C	C	C	C	C	C	C	C	C	C	C	C	C	C	C	C	C	C	C	C	C	C
Ra_c16879_977	C/A	1B	57781232	C	C	C	C	C	A	C	C	C	A	C	C	C	A	C	C	C	C	A	C	C	C	C	C	A	A	C	A	C	A	A	C	C	C	A	A	A	C	C	C	C	A	A	C	A	C
IACX2935	T/G	1B	58554935	T	T	T	T	T	T	T	T	T	T	T	T	T	T	T	T	T	T	T	T	T	T	T	T	T	T	T	T	G	T	T	T	T	T	T	T	T	T	T	T	T	T	T	T	T	T
Excalibur_c46902_92	A/G	1B	58753647	A	A	A	A	A	A	A	A	A	A	A	A	A	A	A	A	A	A	A	A	A	A	A	A	A	A	A	A	G	A	A	A	A	A	A	A	A	A	A	A	A	A	A	A	A	A
Excalibur_c5065_566	G/A	1B	60375538	G	G	G	G	G	G	G	G	G	G	G	G	G	G	A	G	G	G	G	G	G	G	A	G	G	G	A	G	G	G	G	A	G	G	G	G	G	G	G	G	G	G	G	A	G	G
IAAV6	C/T	1B	60382317	C	C	C	C	C	C	C	C	C	T	C	C	C	T	C	C	C	C	C	C	C	C	C	C	T	T	C	T	C	T	T	C	C	C	T	T	T	C	C	C	C	T	T	C	T	C
BS00067507_51	C/T	1B	60456393	T	T	T	T	T	C	T	T	T	C	T	T	T	C	C	T	T	T	C	T	T	T	C	T	C	C	C	C	C	C	C	C	T	T	C	C	C	T	T	T	T	C	C	C	C	T
BS00022319_51	T/C	1B	62915598	T	T	T	T	T	T	T	T	T	T	T	T	T	T	C	T	T	T	T	T	T	T	C	T	T	T	C	T	C	T	T	C	T	T	T	T	T	T	T	T	T	T	T	C	T	T
CAP8_rep_c9642_82	A/G	1B	63893371	A	A	A	A	A	G	A	A	A	A	N	A	A	A	G	A	A	A	G	A	A	A	G	A	A	A	G	A	G	A	A	G	A	A	A	A	A	A	A	A	A	A	A	G	A	A
BS00066014_51	G/A	1B	64188655	G	G	G	G	G	N	G	G	G	G	G	G	G	G	A	G	G	G	N	G	G	G	A	G	G	G	A	G	G	G	G	A	G	G	G	G	G	G	G	G	G	G	G	A	G	G
Kukri_c4911_515	C/T	1B	65164507	C	C	T	C	C	C	C	C	C	C	C	T	C	C	T	C	C	C	C	C	C	C	T	C	C	C	T	C	C	C	C	T	C	C	C	C	C	C	C	T	C	C	C	T	C	C
BS00099829_51	G/T	1B	65165703	G	G	T	G	G	G	G	G	G	G	G	T	G	G	T	G	G	G	G	G	G	G	T	G	G	G	T	G	G	G	G	T	G	G	G	G	G	G	G	T	G	G	G	T	G	G
Kukri_rep_c107771_588	G/T	1B	74016908	G	G	G	G	G	G	T	G	G	T	G	G	T	G	G	G	G	G	G	G	G	G	G	G	G	G	G	N	G	G	G	G	G	G	G	G	G	G	T	G	G	G	G	G	G	T
IAAV9176	T/G	1B	100170776	T	T	T	T	T	G	T	T	T	T	N	T	T	T	T	T	T	T	G	T	T	T	T	T	T	T	T	T	T	T	T	T	T	T	T	T	T	T	T	T	T	T	T	T	T	T
BS00067800_51	C/T	1B	100721908	C	C	T	C	C	T	C	C	C	C	C	T	C	C	C	C	C	C	T	C	C	C	C	C	C	C	C	C	C	C	C	C	C	C	C	C	C	C	C	T	C	C	C	C	C	C
Kukri_c18052_356	C/T	1B	101226232	C	C	T	C	C	C	C	C	C	C	C	T	C	C	T	C	C	C	C	C	C	C	T	C	C	C	C	C	C	C	C	C	C	C	C	C	C	C	C	T	C	C	C	C	C	C
Kukri_c43552_443	G/A	1B	102024872	G	G	A	G	G	A	G	G	G	G	G	A	G	G	A	G	G	G	A	G	G	G	A	G	G	G	G	G	G	G	G	G	G	G	G	G	G	G	G	A	G	G	G	G	G	G
Kukri_c43552_238	C/T	1B	102025077	C	C	T	C	C	T	C	C	C	C	C	T	C	C	C	C	C	C	T	C	C	C	C	C	C	C	C	C	C	C	C	C	C	C	C	C	C	C	C	T	C	C	C	C	C	C
IAAV3413	A/G	1B	102875706	A	A	G	A	A	G	A	A	A	A	A	G	A	A	A	A	A	A	G	A	A	A	A	A	A	A	A	A	A	A	A	A	A	A	A	A	A	A	A	G	A	A	A	A	A	A
Kukri_c40088_619	C/T	1B	102876156	C	C	T	C	C	T	C	C	C	C	C	T	C	C	C	C	C	C	T	C	C	C	C	C	C	C	C	C	C	C	C	C	C	C	C	C	C	C	C	T	C	C	C	C	C	C
TA003421-0429	A/G	1B	102876170	A	A	G	A	A	G	A	A	A	A	A	G	A	A	A	A	A	A	G	A	A	A	A	A	A	A	A	A	A	A	A	A	A	A	A	A	A	A	A	G	A	A	A	A	A	A
Ku_c18680_777	G/T	1B	108423086	G	G	T	G	G	T	G	G	G	G	G	T	G	G	T	G	G	G	T	G	G	G	T	G	G	G	G	G	G	G	G	G	G	G	G	G	G	G	G	T	G	G	G	G	G	G
IAAV7575	T/C	1B	110716158	T	T	C	T	T	C	T	T	T	T	T	C	T	T	C	T	T	T	C	T	T	T	C	T	T	T	T	T	T	T	T	T	T	T	T	T	T	T	T	C	T	T	T	T	T	T
Ra_c69176_630	T/C	1B	113388433	T	T	C	T	T	C	T	T	T	T	T	C	T	T	C	T	T	T	C	T	T	T	C	T	T	T	T	T	T	T	T	T	T	T	T	T	T	T	T	C	T	T	T	T	T	T
Ra_c69176_1308	T/G	1B	113390155	T	T	G	T	T	G	T	T	T	T	T	G	T	T	G	T	T	T	G	T	T	T	G	T	T	T	T	T	T	T	T	T	T	T	T	T	T	T	T	G	T	T	T	T	T	T
Kukri_c17540_394	A/G	1B	121491217	A	A	G	A	A	G	A	A	A	A	N	G	A	A	G	A	A	A	G	A	A	A	G	A	A	A	A	A	A	A	A	A	A	A	A	A	A	A	A	G	A	A	A	A	A	A
BS00023044_51	T/C	1B	121491907	T	T	C	T	T	C	T	T	T	T	T	C	T	T	C	T	T	T	C	T	T	T	C	T	T	T	T	T	T	T	T	T	T	T	T	T	T	T	T	C	T	T	T	T	T	T
Excalibur_c7954_672	G/A	1B	123374108	G	G	A	G	G	G	G	G	G	G	G	A	G	G	G	G	G	G	G	G	G	G	G	G	G	G	G	G	G	G	G	G	G	G	G	G	G	G	G	A	G	G	G	G	G	G
Ra_c455_283	T/C	1B	123383763	T	T	C	T	T	C	T	T	T	T	T	C	T	T	C	T	T	T	C	T	T	T	C	T	T	T	T	T	T	T	T	T	T	T	T	T	T	T	T	C	T	T	T	T	T	T
RAC875_c60360_389	C/T	1B	126093028	C	C	T	C	C	T	C	C	C	C	N	T	C	C	T	C	C	C	T	C	C	C	T	C	C	C	C	C	C	C	C	C	C	C	C	C	C	C	C	T	C	C	C	C	C	C
BS00022549_51	G/A	1B	126095792	G	G	A	G	G	A	G	G	G	G	G	A	G	G	G	G	G	G	A	G	G	G	G	G	G	G	G	G	G	G	G	G	G	G	G	G	G	G	G	A	G	G	G	G	G	G
BS00093740_51	C/T	1B	127088991	C	C	C	C	C	C	C	C	C	C	C	C	C	C	C	C	C	C	C	C	C	C	C	C	C	C	C	C	C	C	C	C	C	C	C	C	C	C	C	C	C	C	C	C	C	C
Kukri_c6135_150	T/C	1B	136121440	T	T	C	T	T	T	T	T	T	T	T	C	T	T	T	T	T	T	T	T	T	T	T	T	T	T	C	T	T	T	T	C	T	T	C	C	T	T	T	C	T	T	T	C	T	T
BS00063573_51	A/G	1B	151195552	A	A	A	A	A	G	A	A	A	A	A	A	A	A	G	A	A	A	G	A	A	A	G	A	A	A	A	A	A	A	A	A	A	A	A	A	A	A	A	A	A	A	A	A	A	A
BS00063574_51	T/C	1B	151195723	T	T	T	T	T	C	T	T	T	T	T	T	T	T	C	T	T	T	C	T	T	T	C	T	T	T	T	T	T	T	T	T	T	T	T	T	T	T	T	T	T	T	T	T	T	T
BS00068512_51	A/C	1B	159323845	A	A	A	A	A	C	A	A	A	A	A	A	A	A	C	A	A	A	C	A	A	A	C	A	A	A	A	A	A	A	A	A	A	A	A	A	A	A	A	A	A	A	A	A	A	A
Excalibur_c10528_347	T/C	1B	160149599	T	T	T	T	T	T	T	T	T	T	T	T	T	T	T	T	T	T	T	T	T	C	T	T	C	T	T	T	T	T	T	T	T	T	T	T	T	C	C	T	T	T	T	T	T	C
BS00068246_51	G/A	1B	162804917	G	G	G	G	G	A	G	G	G	G	G	G	G	G	A	G	G	G	A	G	G	G	A	G	G	G	G	G	G	G	G	G	G	G	G	G	G	G	G	G	G	G	G	G	G	G
BS00022218_51	G/A	1B	163104324	G	G	G	G	G	A	G	G	G	G	G	G	G	G	A	G	G	G	A	G	G	G	A	G	G	G	G	G	G	G	G	G	G	G	G	G	G	G	G	G	G	G	G	G	G	G
BS00073935_51	C/T	1B	163809825	C	C	C	C	C	T	C	C	C	C	C	C	C	C	N	C	C	C	T	C	C	C	N	C	C	C	C	C	C	C	C	C	C	C	C	C	C	C	C	C	C	C	C	C	C	C
RAC875_c21598_248	G/A	1B	165923593	G	G	G	G	G	G	G	G	G	G	G	G	G	G	G	G	G	G	G	G	G	A	G	G	A	G	G	G	G	G	G	G	G	G	G	G	G	A	A	G	G	G	G	G	G	A
RAC875_c37025_2027	A/G	1B	167735511	G	G	G	G	G	A	A	G	G	A	G	A	G	G	A	A	G	A	A	G	G	A	A	A	G	A	A	A	G	A	A	A	G	G	G	G	A	A	A	G	A	A	A	A	A	A
BS00066990_51	C/T	1B	184509232	C	C	C	C	C	C	C	C	C	C	C	C	C	C	T	C	C	C	C	C	C	C	T	T	C	C	C	C	C	C	C	C	C	C	C	C	C	C	T	C	C	C	C	C	T	T
Kukri_c30451_473	A/G	1B	192905990	A	A	A	A	A	A	A	A	A	A	A	A	A	A	A	A	A	A	A	A	A	A	A	A	A	A	A	A	A	A	A	A	A	A	A	A	A	A	A	A	A	A	A	A	A	A
IACX918	T/C	1B	192906458	T	T	T	T	T	T	T	T	T	T	T	T	T	T	T	T	T	T	T	T	T	T	T	T	T	T	T	T	T	T	T	T	T	T	T	T	T	T	T	T	T	T	T	T	T	T
Excalibur_c16853_303	A/G	1B	196300039	A	A	A	A	A	A	A	A	A	A	A	A	A	A	A	A	A	A	A	A	A	A	A	A	A	A	A	A	A	A	A	A	A	A	A	A	A	A	A	A	A	A	A	A	A	A
GENE_0561_101	A/G	1B	199693942	G	G	G	G	G	A	A	G	G	A	G	A	G	G	A	A	G	A	A	G	G	A	A	A	G	A	A	A	G	A	A	A	G	G	G	G	A	A	A	G	A	A	A	A	A	A
BS00022317_51	T/C	1B	224277337	T	T	T	T	T	C	T	T	T	T	T	T	T	T	T	T	T	T	C	T	T	T	T	T	T	T	T	T	T	T	T	T	T	T	T	T	T	T	T	T	T	T	T	T	T	T
BS00062965_51	A/C	1B	257062706	C	C	C	C	C	A	A	C	C	A	C	A	C	C	A	A	C	A	A	C	C	A	A	A	C	A	A	A	C	A	A	A	C	C	C	C	A	A	A	C	A	A	A	A	A	A
RAC875_c18355_804	A/G	1B	258139522	G	G	G	G	G	A	A	G	G	A	G	A	G	G	A	A	G	A	A	G	G	A	A	A	G	A	A	A	G	A	A	A	G	G	G	G	A	A	A	G	A	A	A	A	A	A
IACX292	C/T	1B	274512194	C	C	C	C	C	C	C	C	C	C	C	C	C	C	C	C	C	C	C	C	C	C	C	C	C	C	C	C	C	C	C	C	C	C	C	C	C	C	C	C	C	C	C	C	C	C
BS00066443_51	C/T	1B	285150775	C	C	C	C	C	C	C	C	C	C	C	C	C	C	C	C	C	C	C	C	C	C	C	T	C	C	C	C	C	C	C	C	C	C	C	C	C	C	C	C	C	C	C	C	C	C
BS00088264_51	T/G	1B	286620830	T	T	T	T	T	G	T	T	T	T	T	T	T	T	T	T	T	T	G	T	T	T	T	G	T	T	T	T	T	T	T	T	T	T	T	T	T	T	T	T	T	T	T	T	T	T
tplb0059c20_2221	G/A	1B	287483981	G	G	G	G	G	A	G	G	G	G	G	G	G	G	A	G	G	G	A	G	G	G	A	A	G	G	G	G	G	G	G	G	G	G	G	G	G	G	G	G	G	G	G	G	G	G
BS00023302_51	G/A	1B	287488021	G	G	G	G	G	A	G	G	G	G	G	G	G	G	A	G	G	G	A	G	G	G	A	A	G	G	G	G	G	G	G	G	G	G	G	G	G	G	G	G	G	G	G	G	G	G
BS00066309_51	A/G	1B	288499947	A	A	A	A	A	A	A	A	A	A	A	A	A	A	A	A	A	A	A	A	A	A	A	G	A	A	A	A	A	A	A	A	A	A	A	A	A	A	A	A	A	A	A	A	A	A
BS00077353_51	C/T	1B	288724866	C	C	C	C	C	T	C	C	C	C	C	C	C	C	T	C	C	C	T	C	C	C	T	T	C	C	C	C	C	C	C	C	C	C	C	C	C	C	C	C	C	C	C	C	C	C
BS00065139_51	A/G	1B	288874247	A	A	A	A	A	G	A	A	A	A	A	A	A	A	G	A	A	A	G	A	A	A	G	G	A	A	A	A	A	A	A	A	A	A	A	A	A	A	A	A	A	A	A	A	A	A
CAP8_c4506_82	A/G	1B	290339731	A	A	A	A	A	G	A	A	A	A	A	A	A	A	G	A	A	A	G	A	A	A	G	G	A	A	A	A	A	A	A	A	A	A	A	A	A	A	A	A	A	A	A	A	A	A
BS00062770_51	T/C	1B	291765502	T	T	T	T	T	C	T	T	T	T	T	T	T	T	C	T	T	T	C	T	T	T	C	C	T	T	T	T	T	T	T	T	T	T	T	T	T	T	T	T	T	T	T	T	T	T
BS00050126_51	G/A	1B	291774405	G	G	G	G	G	A	G	G	G	G	G	G	G	G	A	G	G	G	A	G	G	G	A	A	G	G	G	G	G	G	G	G	G	G	G	G	G	G	G	G	G	G	G	G	G	G
BS00050457_51	T/C	1B	294808311	T	T	T	T	T	C	T	T	T	T	T	T	T	T	C	T	T	T	C	T	T	T	C	C	T	T	T	T	T	T	T	T	T	T	T	T	T	T	T	T	T	T	T	T	T	T
Ku_c2742_638	C/A	1B	303488667	A	A	A	A	A	C	C	A	A	C	A	C	A	A	C	C	A	C	C	A	A	C	C	C	A	C	C	C	A	C	C	C	A	A	A	A	C	C	C	A	C	C	C	C	C	C
Tdurum_contig31624_230	T/G	1B	304116690	G	G	T	G	G	G	G	G	G	T	T	T	G	T	T	G	G	G	G	G	G	T	T	T	T	G	T	G	G	T	T	T	G	G	T	T	T	T	T	T	G	T	T	T	G	T
IACX7921	A/G	1B	306347447	G	G	G	G	G	A	A	G	G	A	G	A	G	G	A	A	G	A	A	G	G	A	A	A	G	A	A	A	G	A	A	A	G	G	G	G	A	A	A	G	A	A	A	A	A	A
TA004184-0525	C/A	1B	307621447	A	A	C	A	A	A	A	A	A	C	C	C	A	C	C	A	A	A	A	A	A	C	C	C	C	A	C	A	A	C	C	C	A	A	C	C	C	C	C	C	A	C	C	C	A	C
Tdurum_contig288_253	T/C	1B	308151459	C	C	T	C	C	C	C	C	C	T	T	T	C	T	T	C	C	C	C	C	C	T	T	T	T	C	T	C	C	T	T	T	C	C	T	T	T	T	T	T	C	T	T	T	C	T
Kukri_c31093_387	T/C	1B	310848661	C	C	C	C	C	T	T	C	C	T	C	T	C	C	T	T	C	T	T	C	C	T	T	T	C	T	T	T	C	T	T	T	C	C	C	C	T	T	T	C	T	T	T	T	T	T
Ra_c16069_1820	T/C	1B	316677564	C	C	C	C	C	C	C	C	C	T	T	C	C	T	C	C	C	C	C	C	C	T	C	T	T	C	T	C	C	T	T	T	C	C	T	T	T	T	T	C	C	T	T	T	C	T
BobWhite_c7333_76	A/G	1B	323618388	G	G	G	G	G	G	G	G	G	A	A	G	G	A	A	G	G	G	G	G	G	A	A	A	A	G	A	G	G	A	A	A	G	G	A	A	A	A	A	G	G	A	A	A	G	A
Tdurum_contig83763_107	A/G	1B	323663089	G	G	G	G	G	G	G	G	G	A	A	G	G	A	A	G	G	G	G	G	G	A	A	A	A	G	A	G	G	A	A	A	G	G	A	A	A	A	A	G	G	A	A	A	G	A
Ku_c20833_518	G/A	1B	328168216	G	G	A	G	G	G	G	G	G	G	G	A	G	G	A	G	G	G	G	G	G	G	A	G	G	G	G	G	G	G	G	G	G	G	G	G	G	G	G	A	G	G	G	G	G	G
Tdurum_contig45715_549	T/C	1B	331575500	T	T	C	T	T	C	T	T	T	T	T	C	T	T	C	T	T	T	C	T	T	T	C	T	T	T	C	T	T	T	T	C	T	T	C	C	T	T	T	C	T	T	T	C	T	T
Tdurum_contig45715_1246	A/G	1B	331576197	A	A	G	A	A	G	A	A	A	A	A	G	A	A	G	A	A	A	G	A	A	A	G	A	A	A	G	A	A	A	A	G	A	A	G	G	A	A	A	G	A	A	A	G	A	A
Excalibur_c18876_334	T/C	1B	331576316	T	T	C	T	T	C	T	T	T	T	T	C	T	T	C	T	T	T	C	T	T	T	C	T	T	T	C	T	T	T	T	C	T	T	C	C	T	T	T	C	T	T	T	C	T	T
BS00022104_51	G/A	1B	334225518	G	G	G	G	G	G	G	G	G	G	G	G	G	G	A	G	G	G	G	G	G	G	A	G	G	G	A	G	G	G	G	A	G	G	A	A	G	G	G	G	G	G	G	A	G	G
BobWhite_c1456_615	T/C	1B	334892590	T	T	T	T	T	T	T	T	T	T	T	T	T	T	T	T	T	T	T	T	T	T	T	T	T	T	T	T	T	T	T	T	T	T	T	T	T	T	T	T	T	T	T	T	T	T
BS00073603_51	A/G	1B	339439245	A	A	G	G	A	A	A	A	A	A	A	G	A	A	G	A	A	A	A	A	A	A	G	A	A	A	A	A	A	A	A	A	A	A	A	A	A	A	A	G	A	A	A	A	A	A
BobWhite_c15603_69	G/A	1B	339720599	G	G	A	A	G	G	G	G	G	G	G	A	G	G	A	G	G	G	G	G	G	G	A	G	G	G	G	G	G	G	G	G	G	G	G	G	G	G	G	A	G	G	G	G	G	G
IAAV7757	C/T	1B	339720701	C	C	T	T	C	C	C	C	C	C	C	T	C	C	T	C	C	C	C	C	C	C	T	C	C	C	C	C	C	C	C	C	C	C	C	C	C	C	C	T	C	C	C	C	C	C
BobWhite_c4126_442	T/C	1B	339830798	C	C	T	T	C	C	C	C	C	T	T	T	C	T	T	C	C	C	C	C	C	T	T	T	T	T	T	C	T	T	T	C	C	C	T	T	T	T	T	T	C	T	T	C	C	T
Kukri_c28532_103	T/C	1B	340538606	C	C	C	C	C	T	T	T	C	T	N	T	C	C	T	T	C	T	T	C	C	T	T	T	C	T	T	T	C	T	T	T	C	C	C	C	T	T	T	C	T	T	T	T	T	T
RAC875_c44575_396	C/T	1B	342291196	T	T	T	T	T	T	T	T	T	C	C	T	T	C	C	T	T	T	T	T	T	C	C	C	C	C	C	T	T	C	C	T	T	T	T	T	C	C	C	T	T	C	C	T	T	C
RAC875_c50514_88	A/C	1B	345293242	A	A	C	C	A	A	A	A	A	A	A	C	A	A	A	A	A	A	A	A	A	A	A	A	A	A	A	A	A	A	A	A	A	A	A	A	A	A	A	C	A	A	A	A	A	A
IACX1008	A/G	1B	348844483	A	A	G	G	A	A	A	A	A	A	A	G	A	A	G	A	A	A	A	A	A	A	G	A	A	A	A	A	A	A	A	A	A	A	A	A	A	A	A	G	A	A	A	A	A	A
BS00022687_51	T/C	1B	350234269	T	T	C	C	T	T	T	T	T	T	T	C	T	T	C	T	T	T	T	T	T	T	C	T	T	T	T	T	T	T	T	T	T	T	T	T	T	T	T	C	T	T	T	T	T	T
Tdurum_contig51348_326	T/C	1B	369586644	T	T	T	T	T	T	T	T	T	T	T	T	T	T	C	T	T	T	T	T	T	T	C	T	T	T	T	T	T	T	T	T	T	T	T	T	T	T	T	T	T	T	T	T	T	T
Kukri_c4495_927	G/A	1B	369739644	G	G	A	A	G	G	G	G	G	G	G	A	G	G	G	G	G	G	G	G	G	G	G	G	G	G	G	G	G	G	G	G	G	G	G	G	G	G	G	A	G	G	G	G	G	G
GENE_0193_197	T/C	1B	373525413	C	C	C	C	C	C	C	C	C	T	T	C	C	T	T	C	C	C	C	C	C	T	T	T	T	T	T	C	C	T	T	C	C	C	C	C	T	T	T	C	C	T	T	C	C	T
Kukri_c37856_123	C/A	1B	379204508	A	A	A	A	A	A	A	A	A	C	C	A	A	C	C	A	A	A	A	A	A	C	C	C	C	C	C	A	A	C	C	A	A	A	A	A	C	C	C	A	A	C	C	A	A	C
Kukri_c76762_166	C/T	1B	380392175	T	T	T	T	T	T	T	T	T	C	C	T	T	C	C	T	T	T	T	T	T	C	C	C	C	C	C	T	T	C	C	T	T	T	T	T	C	C	C	T	T	C	C	T	T	C
TA003542-0511	T/C	1B	384457964	C	T	C	C	C	T	T	T	C	T	T	T	C	C	C	T	C	T	T	C	C	T	C	T	T	T	T	T	T	T	T	T	C	C	C	C	T	T	T	C	T	T	T	T	T	T
BS00052089_51	G/T	1B	391192319	T	T	T	T	T	T	T	T	T	G	G	T	T	G	G	T	T	T	T	T	T	G	G	G	G	G	G	T	T	G	G	T	T	T	G	G	G	G	G	T	T	G	G	T	T	G
IACX184	G/A	1B	394378629	A	A	A	A	A	A	A	A	A	G	G	A	A	G	G	A	A	A	A	A	A	G	G	G	G	G	G	A	A	G	G	A	A	A	G	G	G	G	G	A	A	G	G	A	A	G
Kukri_c62285_336	T/C	1B	394752210	C	C	C	C	C	C	C	C	C	T	N	C	C	T	T	C	C	C	C	C	C	T	T	T	T	T	T	C	C	T	T	C	C	C	T	T	T	T	T	C	C	T	T	C	C	T
Excalibur_c39191_82	C/T	1B	396680095	T	T	T	T	T	T	T	T	T	C	C	T	T	C	C	T	T	T	T	T	T	C	C	C	C	C	C	T	T	C	C	T	T	T	C	C	C	C	C	T	T	C	C	T	T	C
BS00021947_51	C/T	1B	411990803	T	T	T	T	T	T	T	T	T	C	C	T	T	C	C	T	T	T	T	T	T	C	C	C	C	C	C	C	T	C	C	T	T	T	C	C	C	C	C	T	T	C	C	T	T	C
BS00021946_51	A/G	1B	413892194	G	G	G	G	G	G	G	G	G	A	A	G	G	A	A	G	G	G	G	G	G	A	A	A	A	A	A	A	G	A	A	G	G	G	A	A	A	A	A	G	G	A	A	G	G	A
Kukri_c75399_226	A/G	1B	414606368	G	G	G	G	G	G	G	G	G	A	A	G	G	A	A	G	G	G	G	G	G	A	A	A	A	A	A	A	G	A	A	G	G	G	A	A	A	A	A	G	G	A	A	G	G	A
Tdurum_contig43910_687	T/C	1B	414616061	C	C	C	C	C	C	C	C	C	T	T	C	C	T	T	C	C	C	C	C	C	T	T	T	T	T	T	T	C	T	T	C	C	C	T	T	T	T	T	C	C	T	T	C	C	T
BS00094498_51	G/A	1B	415570379	A	A	A	A	A	A	A	A	A	G	G	A	A	G	G	A	A	A	A	A	A	G	G	G	G	G	G	G	A	G	G	A	A	A	G	G	G	G	G	A	A	G	G	A	A	G
Tdurum_contig87816_268	G/A	1B	415570479	A	A	A	A	A	A	A	A	A	G	G	A	A	G	G	A	A	A	A	A	A	G	G	G	G	G	G	G	A	G	G	A	A	A	G	G	G	G	G	A	A	G	G	A	A	G
BS00071083_51	G/A	1B	426995912	G	G	A	A	G	G	G	G	G	G	G	A	G	G	G	G	G	G	G	G	G	G	G	G	G	G	G	G	A	G	G	A	G	G	G	G	G	G	G	A	G	G	G	A	A	G
Kukri_c12151_769	T/C	1B	426999161	T	T	C	C	T	T	T	T	T	T	T	C	T	T	T	T	T	T	T	T	T	T	T	T	T	T	T	T	C	T	T	C	T	T	T	T	T	T	T	C	T	T	T	C	C	T
Kukri_c12151_467	T/C	1B	426999463	T	T	C	C	T	T	T	T	T	T	T	C	T	T	T	T	T	T	T	T	T	T	T	T	T	T	T	T	C	T	T	C	T	T	T	T	T	T	T	C	T	T	T	C	C	T
Tdurum_contig25434_209	C/A	1B	426999600	C	C	A	A	C	C	C	C	C	C	C	A	C	C	C	C	C	C	C	C	C	C	C	C	C	C	C	C	A	C	C	A	C	C	C	C	C	C	C	A	C	C	C	A	A	C
Tdurum_contig25434_218	G/T	1B	426999609	G	G	T	T	G	G	G	G	G	G	G	T	G	G	G	G	G	G	G	G	G	G	G	G	G	G	G	G	T	G	G	T	G	G	G	G	G	G	G	T	G	G	G	T	T	G
Tdurum_contig57731_225	C/T	1B	427438780	C	C	T	T	C	C	C	C	C	C	C	T	C	C	C	C	C	C	C	C	C	C	C	C	C	C	C	C	T	C	C	T	C	C	C	C	C	C	C	T	C	C	C	T	T	C
RAC875_c9833_297	C/T	1B	429850604	T	C	T	T	T	C	C	C	T	C	C	C	T	T	T	C	T	C	C	T	T	C	T	C	C	C	C	C	T	C	C	C	T	T	T	T	C	C	C	T	C	C	C	C	C	C
Tdurum_contig32033_334	A/G	1B	429958049	A	A	G	G	A	A	A	A	A	A	A	G	A	A	A	A	A	A	A	A	A	A	A	A	A	A	A	A	G	A	A	G	A	A	A	A	A	A	A	G	A	A	A	G	G	A
BS00075663_51	G/A	1B	429959319	G	G	A	A	G	G	G	G	G	G	G	A	G	G	G	G	G	G	G	G	G	G	G	G	G	G	G	G	A	G	G	A	G	G	G	G	G	G	G	A	G	G	G	A	A	G
Tdurum_contig28305_106	G/A	1B	432843261	G	G	A	A	G	G	G	G	G	G	G	A	G	G	G	G	G	G	G	G	G	G	G	G	G	G	G	G	G	G	G	G	G	G	G	G	G	G	G	A	G	G	G	G	G	G
BS00011390_51	G/A	1B	433983867	G	G	A	A	G	G	G	G	G	G	G	A	G	G	G	G	G	G	G	G	G	G	G	G	G	G	G	G	A	G	G	A	G	G	G	G	G	G	G	A	G	G	G	A	A	G
JD_c6360_288	G/A	1B	438673540	G	G	G	G	G	G	G	G	G	G	G	G	G	G	G	G	G	G	G	G	G	G	G	G	G	G	G	G	A	G	G	A	G	G	G	G	G	G	G	G	G	G	G	A	A	G
Ku_c10106_313	G/A	1B	439281413	G	G	G	G	G	G	G	G	G	G	G	G	G	G	G	G	G	G	G	G	G	A	G	G	A	G	G	G	A	G	G	A	G	G	G	G	G	A	A	G	G	G	G	A	A	A
tplb0023b14_704	G/T	1B	451143481	G	G	G	G	G	G	G	G	G	T	T	G	G	T	G	G	G	G	G	G	G	G	G	G	G	T	G	T	T	G	G	T	G	G	G	G	G	G	G	G	G	G	G	T	T	G
Tdurum_contig70304_781	T/C	1B	453277275	T	T	T	T	T	T	T	T	T	C	C	T	T	C	T	T	T	T	T	T	T	T	T	T	T	C	T	C	C	T	T	C	T	T	T	T	T	T	T	T	T	T	T	C	C	T
RFL_Contig5706_1294	T/C	1B	454692951	T	T	T	T	T	T	T	T	T	C	C	T	T	C	T	T	T	T	T	T	T	T	T	T	T	C	T	C	C	T	T	C	T	T	T	T	T	T	T	T	T	T	T	C	C	T
Ku_c6201_2890	G/A	1B	458239199	G	G	G	G	G	G	G	G	G	G	G	G	G	G	G	G	G	G	G	G	G	G	G	A	G	G	G	G	G	G	G	G	G	G	G	G	G	G	G	G	G	G	G	G	G	G
CAP12_c1981_78	T/C	1B	462084312	T	T	C	C	T	T	T	T	T	T	T	T	T	T	C	T	T	T	T	T	T	C	T	T	T	T	T	T	C	T	T	C	T	T	T	T	T	C	C	C	T	T	T	C	C	C
BS00069723_51	G/T	1B	462152670	G	G	T	T	G	G	G	G	G	G	G	G	G	G	T	G	G	G	G	G	G	T	G	T	G	G	G	G	T	G	G	T	G	G	G	G	G	T	T	T	G	G	G	T	T	T
Kukri_c75097_56	C/T	1B	464151918	C	C	C	C	C	C	C	C	C	C	C	C	C	C	T	C	C	C	C	C	C	C	C	C	C	C	C	C	T	C	C	T	C	C	C	C	C	C	C	C	C	C	C	T	C	C
IAAV8763	G/A	1B	471965402	G	G	A	A	G	G	G	G	G	G	G	G	G	G	A	G	G	G	G	G	G	G	G	G	G	G	G	G	A	G	G	A	G	G	G	G	G	G	G	A	G	G	G	A	G	G
RAC875_c3617_396	T/C	1B	475823967	T	T	C	C	T	T	T	T	T	T	T	T	T	T	C	T	T	T	T	T	T	T	T	T	T	T	T	T	C	T	T	C	T	T	T	T	T	T	T	C	T	T	T	C	T	T
Tdurum_contig57183_581	C/T	1B	475850422	C	C	T	T	C	C	C	C	C	C	C	C	C	C	T	C	C	C	C	C	C	C	C	C	C	C	C	C	T	C	C	T	C	C	C	C	C	C	C	T	C	C	C	T	C	C
CAP8_c9553_109	A/G	1B	480650981	G	G	A	A	G	G	G	G	G	A	A	G	G	A	A	G	G	G	G	G	G	A	G	G	A	A	G	A	A	A	A	A	G	G	G	G	A	A	A	A	G	A	A	A	A	A
Ra_c68984_1882	G/A	1B	487146472	A	A	G	G	A	A	A	A	A	G	G	G	A	G	G	A	A	A	A	A	A	A	A	A	G	G	A	G	G	G	G	G	A	A	A	A	G	A	A	G	A	G	G	G	G	A
RAC875_rep_c70937_641	T/C	1B	488031677	T	T	T	T	T	T	T	T	T	T	T	T	T	T	T	T	T	T	T	T	T	T	T	T	T	T	T	T	T	T	T	T	T	T	T	T	T	T	T	T	T	T	T	T	C	T
IAAV3082	T/C	1B	488031877	T	T	T	T	T	T	T	T	T	T	T	T	T	T	T	T	T	T	T	T	T	T	T	T	T	T	T	T	T	T	T	T	T	T	T	T	T	T	T	T	T	T	T	T	C	T
RAC875_rep_c70937_1065	A/G	1B	488032366	A	A	A	A	A	A	A	A	A	A	A	A	A	A	A	A	A	A	A	A	A	A	A	A	A	A	A	A	A	A	A	A	A	A	A	A	A	A	A	A	A	A	A	A	G	A
Kukri_c27343_503	G/A	1B	488344184	G	G	G	G	G	G	G	G	G	G	G	G	G	G	G	G	G	G	G	G	G	G	G	G	G	G	G	G	G	G	G	G	G	G	G	G	G	G	G	G	G	G	G	G	A	G
Kukri_c35200_895	G/A	1B	488344493	G	G	G	G	G	G	G	G	G	G	G	G	G	G	G	G	G	G	G	G	G	G	G	G	G	G	G	G	G	G	G	G	G	G	G	G	G	G	G	G	G	G	G	G	G	G
IAAV5455	T/G	1B	488616771	T	T	T	T	T	T	T	T	T	T	T	T	T	T	T	T	T	T	T	T	T	T	T	T	T	T	T	T	T	T	T	T	T	T	T	T	T	T	T	T	T	T	T	T	G	T
Tdurum_contig59449_400	A/C	1B	493550045	A	A	C	C	A	A	A	A	A	A	A	C	A	A	C	A	A	A	A	A	A	A	C	A	A	A	C	A	C	A	A	C	A	A	A	A	A	A	A	C	A	A	A	C	C	A
Ku_c20478_390	A/C	1B	496576747	A	A	C	C	A	A	A	A	A	A	A	C	A	A	A	A	A	A	A	A	A	A	A	A	A	A	A	A	A	A	A	A	A	A	A	A	A	A	A	C	A	A	A	A	C	A
BobWhite_c17257_454	A/G	1B	498432114	A	A	A	A	A	A	A	A	A	A	A	A	A	A	A	A	A	A	A	A	A	A	A	A	A	A	A	A	A	A	A	A	A	A	A	G	A	A	A	A	A	A	A	A	G	A
BS00022920_51	A/G	1B	498910411	A	A	A	A	A	A	A	A	A	A	A	A	A	A	A	A	A	A	A	A	A	A	A	A	A	A	A	A	A	A	A	A	A	A	A	G	A	A	A	A	A	A	A	A	G	A
JD_c49915_400	C/T	1B	498910486	C	C	C	C	C	C	C	C	C	C	C	C	C	C	C	C	C	C	C	C	C	C	C	C	C	C	C	C	C	C	C	C	C	C	C	T	C	C	C	C	C	C	C	C	T	C
IAAV6731	C/A	1B	499988159	C	C	C	C	C	C	C	C	C	C	C	C	C	C	C	C	C	C	C	C	C	C	C	C	C	C	C	C	C	C	C	C	C	C	C	A	C	C	C	C	C	C	C	C	A	C
BS00022619_51	A/G	1B	500275450	A	A	G	G	A	A	A	A	A	A	A	G	A	A	A	A	A	A	A	A	A	A	A	A	A	A	A	A	A	A	A	A	A	A	A	G	A	A	A	G	A	A	A	A	G	A
IAAV2125	C/A	1B	500276579	C	C	C	C	C	C	C	C	C	C	C	C	C	C	C	C	C	C	C	C	C	C	C	C	C	C	C	C	C	C	C	C	C	C	C	A	C	C	C	C	C	C	C	C	A	C
RAC875_c15426_1713	C/T	1B	502200783	C	C	C	C	C	C	C	C	C	T	C	C	C	C	C	C	C	C	C	C	C	C	C	C	T	T	C	Y	C	C	C	C	C	C	C	C	C	C	C	C	C	C	C	C	T	C
Excalibur_c5218_75	G/A	1B	503890197	G	G	A	A	G	G	G	G	G	G	G	A	G	G	G	G	G	G	G	G	G	G	G	G	G	G	G	G	G	G	G	G	G	G	G	A	G	G	G	A	G	G	G	G	A	G
BobWhite_rep_c49207_243	T/C	1B	504719879	T	T	T	T	T	T	T	T	T	C	T	T	T	T	T	T	T	T	T	T	T	T	T	T	C	C	T	Y	T	T	T	T	T	T	T	T	T	T	T	T	T	T	T	T	C	T
CAP11_c2974_53	T/C	1B	511113112	T	T	C	C	T	T	T	T	T	T	T	C	T	T	T	T	T	T	T	T	T	T	T	T	T	T	T	T	T	T	T	T	T	T	T	C	T	T	T	C	T	T	T	T	T	T
BS00022124_51	C/T	1B	522961349	C	C	T	T	C	C	C	C	C	C	C	T	C	C	C	C	C	C	C	C	C	C	C	C	C	C	C	C	C	C	C	C	C	C	C	T	C	C	C	T	C	C	C	C	C	C
BS00009270_51	T/G	1B	530740518	T	T	T	T	T	T	T	T	T	T	T	T	T	T	T	T	T	T	T	T	T	T	T	T	T	T	T	T	T	T	T	T	T	T	T	T	T	T	T	T	T	T	T	T	T	T
IACX7450	T/G	1B	530747557	T	T	T	T	T	T	T	T	T	T	T	T	T	T	T	T	T	T	T	T	T	T	T	T	T	T	T	T	T	T	T	T	T	T	T	T	T	T	T	T	T	T	T	T	T	T
Ra_c25590_1486	G/A	1B	533572375	G	G	G	G	G	G	G	G	G	G	G	G	G	G	G	G	G	G	G	G	G	G	G	G	G	G	G	G	G	G	G	G	G	G	G	A	G	G	G	G	G	G	G	G	A	G
Excalibur_rep_c82767_175	C/T	1B	541273369	T	T	C	C	C	T	C	C	C	C	T	T	C	C	T	T	C	T	T	C	C	C	T	C	C	C	C	C	C	T	T	C	C	C	C	C	T	T	C	C	C	T	T	C	C	C
IAAV4702	C/T	1B	544282271	C	C	C	C	C	C	C	C	C	C	C	C	C	C	C	C	C	C	C	C	C	C	C	C	C	C	C	C	C	C	C	C	C	C	C	T	C	C	C	C	C	C	C	C	T	C
GENE_0480_265	C/T	1B	549636575	C	C	C	C	T	T	C	T	C	T	C	C	C	C	C	T	C	T	T	C	C	T	T	T	T	T	T	C	T	C	C	T	T	C	T	T	C	C	T	C	C	C	C	T	T	T
BS00068083_51	G/A	1B	553007824	G	G	G	G	A	A	G	A	G	G	G	G	G	G	A	A	G	A	A	G	G	G	A	A	A	A	A	G	A	G	G	A	G	G	A	G	G	G	G	G	G	G	G	A	G	G
Tdurum_contig42797_2922	C/T	1B	555340256	C	C	C	C	T	T	C	T	C	C	C	C	C	C	T	T	C	T	T	C	C	T	C	C	T	T	C	C	C	C	C	C	C	C	C	C	C	C	T	C	C	C	C	C	T	T
Tdurum_contig42749_3287	C/T	1B	555390965	C	C	C	C	T	T	C	T	C	C	C	C	C	C	T	T	C	T	T	C	C	T	C	C	T	T	C	C	C	N	N	C	C	C	C	C	C	C	T	C	C	N	N	C	T	T
CAP12_c2291_383	G/A	1B	557718122	G	G	G	G	A	A	G	A	G	G	G	G	G	G	A	A	G	A	A	G	G	G	G	G	A	A	G	G	G	G	G	G	G	G	G	G	G	G	G	G	G	G	G	G	G	G
GENE_0120_431	G/A	1B	557718557	G	G	G	G	G	G	G	G	G	G	G	G	G	G	G	G	G	G	G	G	G	G	A	A	G	G	A	G	A	G	G	A	G	G	A	G	G	G	G	G	G	G	G	A	G	G
BS00069045_51	C/T	1B	557926281	C	C	C	C	C	C	C	C	C	C	C	C	C	C	C	C	C	C	C	C	C	T	C	C	C	C	C	C	C	C	C	C	C	C	C	T	C	C	C	C	C	C	C	C	C	T
BobWhite_rep_c57575_65	T/C	1B	562327737	T	T	T	T	T	T	T	T	T	T	T	T	T	T	T	T	T	T	T	T	T	C	T	T	T	T	C	C	T	C	C	T	T	T	T	T	C	C	T	T	T	C	C	T	T	C
Excalibur_c60931_1260	T/C	1B	569699958	T	T	T	T	C	C	T	C	T	T	T	T	T	T	T	C	T	C	C	T	T	T	C	T	C	C	T	T	C	T	T	C	T	T	C	C	T	T	T	T	T	T	T	C	C	T
BS00063092_51	C/A	1B	569971303	C	C	C	C	A	A	C	A	C	C	C	C	C	C	C	A	C	A	A	C	C	C	A	C	A	A	C	C	A	C	C	A	C	C	A	C	C	C	C	C	C	C	C	A	A	C
BS00076405_51	G/T	1B	570199706	G	G	G	G	T	T	G	T	G	G	G	G	G	G	G	T	G	T	T	G	G	G	T	G	T	T	G	G	T	G	G	T	G	G	T	G	G	G	G	G	G	G	G	T	T	G
Kukri_c49170_655	C/T	1B	570930988	C	C	C	C	Y	C	C	C	C	T	C	C	C	C	C	C	C	C	C	T	C	C	C	C	T	T	T	T	T	C	C	C	C	C	C	C	C	C	T	C	C	C	C	C	T	T
IAAV6873	A/T	1B	570931842	A	A	A	A	A	A	A	A	A	A	A	A	A	A	T	A	A	A	A	A	A	A	T	A	T	A	A	A	A	A	A	A	A	A	A	A	A	A	A	A	A	A	A	A	A	A
Tdurum_contig42852_667	C/T	1B	572444651	C	C	C	C	C	C	C	C	C	C	C	C	C	C	T	C	C	C	C	C	C	T	C	C	C	C	T	C	C	C	C	C	C	C	T	C	C	C	C	C	C	C	C	C	C	T
Kukri_rep_c70501_255	A/G	1B	579459282	A	A	A	A	A	A	A	A	A	A	A	A	A	A	A	A	A	A	A	A	A	A	A	A	A	G	A	A	A	A	A	A	A	A	A	A	A	A	A	A	A	A	A	A	A	A
Ku_c33271_432	G/A	1B	579492579	G	G	G	G	G	G	G	G	G	G	G	G	G	G	G	G	G	G	G	G	G	G	G	G	G	A	G	G	G	G	G	G	G	G	G	G	G	G	G	G	G	G	G	G	G	G
Ra_c35710_395	G/T	1B	579721312	G	G	G	G	G	G	G	G	G	G	G	G	G	G	G	G	G	G	G	G	G	G	G	G	G	T	G	G	G	G	G	G	G	G	G	G	G	G	G	G	G	G	G	G	G	G
Kukri_c25961_166	G/A	1B	582868550	G	G	G	G	A	A	G	A	G	G	G	A	G	G	A	A	G	A	A	G	G	A	G	G	G	A	A	G	G	G	G	G	G	G	G	G	G	G	G	G	G	G	G	G	G	A
BS00067627_51	G/A	1B	587584673	G	G	G	G	A	A	G	A	G	G	G	G	G	G	G	A	G	A	A	G	G	G	G	G	G	A	G	G	G	G	G	G	G	G	G	G	G	G	G	G	G	G	G	G	A	G
Kukri_c9752_793	G/A	1B	588252191	G	G	G	G	A	A	G	A	G	G	G	G	G	G	A	A	G	A	A	G	G	A	G	G	G	A	A	G	G	G	G	G	G	G	G	G	G	G	G	G	G	G	G	G	A	A
Tdurum_contig69792_167	G/A	1B	588252291	G	G	G	G	A	A	G	A	G	G	G	G	G	G	A	A	G	A	A	G	G	A	G	G	G	A	A	G	G	G	G	G	G	G	G	G	G	G	G	G	G	G	G	G	A	A
Kukri_c20486_255	C/T	1B	589754097	C	C	C	C	T	T	C	T	C	C	C	C	C	C	T	T	C	T	T	C	C	T	C	C	C	T	T	C	C	C	C	C	C	C	C	C	C	C	C	C	C	C	C	C	C	T
Kukri_c51864_225	G/A	1B	589944369	G	G	G	G	G	G	G	G	G	G	G	G	G	G	G	G	G	G	G	G	G	G	G	G	G	G	G	G	G	G	G	G	G	G	G	G	G	G	G	G	G	G	G	G	G	G
BS00076394_51	C/T	1B	590128949	C	C	C	C	T	T	C	T	C	C	C	C	C	C	C	T	C	T	T	C	C	C	C	C	C	T	C	C	C	C	C	C	C	C	C	C	C	C	C	C	C	C	C	C	C	C
Kukri_c7657_651	C/T	1B	590184218	C	C	C	C	T	T	C	T	C	C	C	C	C	C	C	T	C	T	T	C	C	C	C	C	C	T	C	C	C	C	C	C	C	C	C	C	C	C	C	C	C	C	C	C	C	C
Kukri_c5336_365	A/G	1B	591136171	A	A	A	A	A	A	A	A	A	A	A	A	A	A	A	A	A	A	A	A	A	A	G	A	G	A	A	A	G	A	A	G	A	A	G	G	A	A	A	A	A	A	A	G	A	A
CAP7_c1490_115	C/T	1B	596876284	C	C	C	C	C	C	C	C	C	T	T	C	C	T	C	C	C	C	C	T	C	T	C	C	C	C	C	C	C	C	C	C	T	C	C	C	C	C	T	C	C	C	C	C	C	C
Tdurum_contig96049_200	A/C	1B	610906717	A	A	A	A	C	C	A	C	A	A	A	A	A	A	A	C	A	C	C	A	A	A	A	A	A	A	A	A	C	A	A	A	A	A	C	C	A	A	A	A	A	A	A	A	A	A
RFL_Contig2826_614	C/T	1B	629615247	C	C	C	C	C	C	C	C	C	C	C	C	C	C	C	C	C	C	C	C	C	C	C	C	C	C	T	T	C	C	C	C	C	C	C	C	C	C	C	C	C	C	C	C	C	C
RFL_Contig5937_1699	C/T	1B	630765356	C	C	C	C	C	C	C	C	C	C	C	C	C	C	C	C	C	C	C	C	C	C	C	C	C	C	C	C	C	C	C	T	C	C	C	C	C	C	C	C	C	C	C	T	C	C
BS00083060_51	C/T	1B	630766350	C	C	C	C	C	C	C	C	C	C	C	T	C	C	C	C	C	C	C	C	C	C	C	C	T	C	C	C	C	C	C	C	C	C	C	C	C	C	C	C	C	C	C	C	T	C
BS00081749_51	G/T	1B	630796880	G	G	G	G	G	G	G	G	G	G	G	T	G	G	G	G	G	G	G	G	G	G	G	G	T	G	G	G	G	G	G	G	G	G	G	G	G	G	G	G	G	G	G	G	T	G
Excalibur_c66196_256	G/A	1B	632631614	G	G	G	G	G	G	G	G	G	G	G	G	G	G	G	G	G	G	G	G	G	G	G	G	G	G	G	G	G	G	G	G	G	G	G	G	G	G	G	G	G	G	G	G	G	G
Tdurum_contig41945_748	G/A	1B	633129674	G	G	G	G	G	G	G	G	G	G	G	G	G	G	G	G	G	G	G	G	G	G	G	G	G	A	G	G	G	A	G	G	G	G	G	G	G	G	G	G	G	G	G	G	G	G
BobWhite_c16543_993	A/C	1B	633144578	A	A	A	A	A	A	A	A	A	A	N	A	A	A	A	A	A	A	A	A	A	A	A	A	A	C	A	A	A	C	A	A	A	A	A	A	A	A	A	A	A	A	A	A	A	A
BS00074911_51	G/A	1B	633284706	A	A	A	A	G	G	A	G	A	A	A	G	A	A	A	G	A	G	G	A	A	A	G	G	G	G	G	G	G	G	G	G	A	A	G	G	G	G	A	A	G	G	G	G	G	A
IAAV7352	G/A	1B	633766957	G	G	G	G	G	G	G	G	G	G	G	A	G	G	G	G	G	G	G	G	A	G	A	A	A	A	G	G	G	G	G	A	G	G	G	G	G	G	G	G	A	G	G	A	A	G
BobWhite_c9881_1312	G/A	1B	633767389	G	G	G	G	G	G	G	G	G	G	G	A	G	G	G	G	G	G	G	G	A	G	A	A	A	A	G	G	G	G	G	A	G	G	G	G	G	G	G	G	A	G	G	A	A	G
BS00076330_51	G/A	1B	633777700	G	G	G	G	G	G	G	G	G	G	G	A	G	G	G	G	G	G	G	G	A	G	A	A	A	A	G	G	G	G	G	A	G	G	G	G	G	G	G	G	A	G	G	A	A	G
Tdurum_contig53772_362	C/T	1B	635049269	C	C	C	C	C	C	C	C	C	C	C	T	C	C	C	C	C	C	C	C	T	C	T	T	C	T	T	T	C	C	T	C	C	C	C	C	T	T	C	C	T	T	T	C	T	C
Tdurum_contig65853_242	A/G	1B	635596194	A	A	A	A	A	A	A	A	A	A	A	A	A	A	A	A	A	A	A	A	A	A	A	A	A	A	G	G	A	A	G	A	A	A	A	A	G	G	A	A	A	G	G	A	G	A
BS00034450_51	T/C	1B	635596526	T	T	T	T	T	T	T	T	T	T	T	T	T	T	T	T	T	T	T	T	T	T	T	T	T	T	C	C	T	T	C	T	T	T	T	T	C	C	T	T	T	C	C	T	C	T
BS00072791_51	T/C	1B	636339438	T	T	T	T	T	T	T	T	T	T	T	C	T	T	T	T	T	T	T	T	C	T	C	C	T	C	C	C	T	T	C	T	T	T	T	T	C	C	T	T	C	C	C	T	C	T
BS00022249_51	T/C	1B	636561597	T	T	T	T	T	T	T	T	T	T	T	T	T	T	T	T	T	T	T	T	T	T	T	T	T	T	T	T	T	T	C	T	T	T	T	T	C	C	T	T	T	C	C	T	T	T
BS00096498_51	T/C	1B	637010316	T	T	T	T	T	T	T	T	T	T	T	C	T	T	T	T	T	T	T	T	C	T	C	C	T	C	C	C	T	T	T	T	T	T	T	T	T	T	T	T	C	T	T	T	C	T
Excalibur_c56999_109	T/C	1B	638891126	T	T	T	T	T	T	T	T	T	T	T	T	T	T	T	T	T	T	T	T	T	T	T	T	T	T	T	T	T	T	C	T	T	T	T	T	C	C	T	T	T	C	C	T	T	T
JD_c3082_514	C/A	1B	639060648	A	A	A	A	C	C	A	C	A	A	A	C	A	A	A	C	A	C	C	A	C	A	C	C	C	C	C	C	C	C	C	C	A	A	A	A	C	C	A	A	C	C	C	C	C	A
Kukri_c66214_59	T/G	1B	639800895	T	T	T	T	T	T	T	T	T	T	T	T	T	T	T	T	T	T	T	T	G	T	G	T	T	T	T	T	T	T	G	T	T	T	T	T	G	G	T	T	T	G	G	T	T	T
Tdurum_contig16606_648	T/C	1B	640578914	T	T	T	T	T	T	T	T	T	T	T	T	T	T	T	T	T	T	T	T	T	T	T	T	C	T	T	T	C	T	T	C	T	T	T	T	T	T	T	T	T	T	T	C	T	T
BS00068327_51	G/A	1B	641646510	G	G	G	G	A	A	G	A	G	G	G	G	G	G	G	A	G	A	A	G	G	G	A	G	G	G	G	G	G	G	G	G	G	G	G	G	G	G	G	G	G	G	G	G	G	G
RAC875_c9012_276	C/T	1B	642361370	T	T	C	C	C	C	C	C	C	C	C	C	T	C	C	C	C	C	C	C	C	C	C	C	C	C	C	C	C	C	C	C	C	C	C	C	C	C	C	C	C	C	C	C	C	C
Kukri_c5357_323	T/G	1B	644851678	T	T	G	T	G	G	T	G	T	T	T	T	T	T	T	G	T	G	G	T	T	T	T	T	T	T	T	T	T	T	T	T	T	T	T	G	T	T	T	T	T	T	T	T	T	T
Excalibur_c10111_127	G/A	1B	645055420	G	G	A	G	A	A	G	A	G	G	G	G	G	G	G	A	G	A	A	G	G	G	G	G	G	G	G	G	G	G	G	G	G	G	G	A	G	G	G	G	G	G	G	G	G	G
Excalibur_c10111_85	C/T	1B	645055462	C	C	T	C	T	T	C	T	C	C	C	C	C	C	C	T	C	T	T	C	C	C	C	C	C	C	C	C	C	C	C	C	C	C	C	T	C	C	C	C	C	C	C	C	C	C
tplb0034e16_925	T/C	1B	645057054	T	T	C	T	C	C	T	C	T	T	T	T	T	T	T	C	T	C	C	T	T	T	T	T	T	T	T	T	T	T	T	T	T	T	T	C	T	T	T	T	T	T	T	T	T	T
RAC875_rep_c70332_961	G/T	1B	645057177	G	G	T	G	T	T	G	T	G	G	G	G	G	G	G	T	G	T	T	G	G	G	G	G	G	G	G	G	G	G	G	G	G	G	G	T	G	G	G	G	G	G	G	G	G	G
IAAV1683	G/A	1B	647560814	G	G	G	G	G	G	G	G	G	G	G	G	G	G	G	G	G	G	G	G	G	G	G	G	G	G	A	A	A	G	A	A	G	G	G	G	A	G	G	G	G	A	A	A	G	G
Tdurum_contig10036_1614	C/T	1B	647561562	C	C	C	C	C	C	C	C	C	C	C	C	C	C	C	C	C	C	C	C	C	C	C	C	C	C	T	T	T	C	T	T	C	C	C	C	T	C	C	C	C	T	T	T	C	C
Excalibur_c11980_619	C/T	1B	647957002	C	C	C	C	C	C	C	C	C	C	C	C	C	C	C	C	C	C	C	C	C	C	C	C	C	C	T	T	T	C	T	T	C	C	C	C	T	C	C	C	C	T	T	T	C	C
JD_c954_2440	G/A	1B	648250420	G	G	A	G	G	G	G	G	G	G	G	G	G	G	G	G	G	G	G	G	G	G	G	G	G	G	G	G	G	G	G	G	G	G	A	G	G	G	G	G	G	G	G	G	A	G
Ex_c25733_348	A/C	1B	650165906	A	A	C	A	A	A	A	A	A	A	A	A	A	A	A	A	A	A	A	A	A	A	A	A	C	C	C	C	C	C	C	C	A	A	C	A	C	C	A	A	A	C	C	C	C	A
BS00021876_51	A/G	1B	650475829	A	A	G	A	A	A	A	A	A	A	A	A	A	A	A	A	A	A	A	A	A	A	A	A	A	A	A	A	A	A	A	A	A	A	G	A	A	A	A	A	A	A	A	A	G	A
BS00084895_51	A/G	1B	650481381	A	A	G	A	A	A	A	A	A	A	A	A	A	A	A	A	A	A	A	A	A	A	A	A	A	A	A	A	A	A	A	A	A	A	G	A	A	A	A	A	A	A	A	A	G	A
IACX6230	G/C	1B	650481397	G	G	C	G	G	G	G	G	G	G	G	G	G	G	G	G	G	G	G	G	G	G	G	G	G	G	G	G	G	G	G	G	G	G	C	G	G	G	G	G	G	G	G	G	C	G
BS00109244_51	T/C	1B	652921350	T	T	C	T	T	C	T	T	T	T	T	T	T	T	T	C	T	C	C	T	T	T	T	T	C	T	C	C	C	T	T	C	T	T	C	C	T	C	T	T	T	T	T	C	T	T
Excalibur_c8585_701	T/C	1B	652921471	T	T	C	T	T	C	T	Y	T	T	T	T	T	T	T	C	T	C	C	T	T	T	T	T	C	T	C	C	C	T	T	C	T	T	C	C	T	C	T	T	T	T	T	C	T	T
Tdurum_contig11216_942	A/G	1B	652922086	A	A	G	A	A	G	A	R	A	A	A	A	A	A	A	G	A	G	G	A	A	A	A	A	G	A	G	G	G	A	A	G	A	A	G	G	A	G	A	A	A	A	A	G	A	A
BS00002484_51	G/A	1B	653525644	G	G	G	G	G	G	G	G	G	G	G	G	G	G	G	G	G	G	G	G	G	G	G	G	G	G	G	G	G	A	G	G	G	G	G	G	G	G	G	G	G	G	G	G	G	G
Excalibur_c49496_705	T/C	1B	659785756	T	T	T	T	T	T	T	C	N	T	C	C	T	C	T	T	C	T	T	T	C	C	T	T	C	T	C	C	C	C	T	C	T	T	T	C	T	T	T	T	T	T	T	C	T	T
BS00068077_51	A/G	1B	659800264	G	G	A	A	A	A	A	G	R	A	G	G	A	G	A	A	G	A	A	A	G	G	A	A	G	A	G	A	G	A	A	G	A	A	A	A	A	A	A	A	A	A	A	G	A	A
RFL_Contig2971_282	T/G	1B	660514244	G	G	T	T	T	T	T	G	N	T	G	G	T	G	T	T	G	T	T	T	G	G	T	T	G	T	G	T	G	T	T	G	T	T	T	T	T	T	T	T	T	T	T	G	T	T
BobWhite_c14362_86	T/C	1B	661215782	C	C	T	T	T	T	T	C	Y	T	C	C	C	C	T	T	C	T	T	T	C	C	T	T	T	T	T	T	T	T	T	T	T	T	T	T	T	T	T	T	T	T	T	T	T	T
IACX8359	G/C	1B	661350047	C	C	G	G	G	G	G	G	G	C	G	G	G	G	G	G	G	G	G	G	G	G	G	G	C	G	C	G	C	G	G	C	G	G	G	G	G	G	G	G	G	G	G	C	G	G
Tdurum_contig8840_575	A/G	1B	661350210	G	G	A	A	A	A	A	A	A	G	A	A	A	A	A	A	A	A	A	A	A	A	A	A	G	A	G	A	G	A	A	G	A	A	A	A	A	A	A	A	A	A	A	G	A	A
Tdurum_contig8840_540	C/T	1B	661350241	T	T	C	C	C	C	C	C	C	T	C	C	C	C	C	C	C	C	C	C	C	C	C	C	T	C	T	C	T	C	C	T	C	C	C	C	C	C	C	C	C	C	C	T	C	C
Tdurum_contig8840_237	T/C	1B	661351031	C	C	T	T	T	T	T	T	T	N	T	T	T	T	T	T	T	T	T	T	T	T	T	T	C	T	C	T	C	T	T	C	T	T	T	T	T	T	T	T	T	T	T	C	T	T
BS00028476_51	C/T	1B	662124812	C	C	C	C	C	C	C	C	C	C	C	C	C	C	C	C	C	C	C	C	C	C	T	C	T	C	T	C	T	C	C	T	C	C	C	C	C	C	C	C	C	C	C	T	C	C
BS00045568_51	C/T	1B	663107384	C	C	C	C	C	C	C	C	C	T	C	C	C	C	C	C	C	C	C	C	C	C	C	C	C	C	T	C	C	C	C	C	C	C	C	C	C	C	C	C	C	C	C	C	C	C
RAC875_c3057_2297	T/C	1B	665790984	T	T	T	T	T	T	T	T	T	T	T	T	T	T	T	T	T	T	T	T	T	T	T	T	T	T	T	T	T	T	T	T	T	T	T	T	T	T	T	T	T	T	T	T	T	T
BobWhite_c44460_821	G/A	1B	665825267	G	G	G	G	G	G	G	G	N	A	G	G	G	G	G	G	A	G	G	G	A	G	A	G	A	G	A	G	A	A	G	A	G	G	G	G	G	G	G	G	G	G	G	A	G	G
BobWhite_c39901_338	C/T	1B	665826774	C	C	C	C	C	C	C	C	N	T	C	C	C	C	C	C	T	C	C	C	T	C	T	C	T	C	T	C	T	T	C	T	C	C	C	C	C	C	C	C	C	C	C	T	C	C
Kukri_c36758_140	A/G	1B	666006627	A	A	A	A	A	A	A	A	A	G	A	A	A	A	A	A	A	A	A	A	A	A	A	A	A	A	G	A	A	G	A	A	A	A	A	A	A	A	A	A	A	A	A	A	A	A
RAC875_c23586_541	G/A	1B	666741927	G	G	G	G	G	G	G	G	G	G	G	G	G	G	G	G	G	G	G	G	G	G	G	G	G	G	G	G	G	G	G	G	G	G	G	G	G	G	G	G	G	G	G	G	G	G
Tdurum_contig57153_1356	C/T	1B	670020575	T	T	C	C	C	C	C	C	C	T	C	C	C	C	C	C	C	C	C	C	C	C	C	C	C	T	T	C	C	T	T	C	C	C	C	C	T	C	C	C	C	T	T	C	C	C
Tdurum_contig29087_757	A/G	1B	670136671	G	G	A	A	A	A	A	A	A	A	A	A	A	A	A	A	A	A	A	A	A	A	A	A	A	G	A	A	A	G	G	A	A	A	A	A	G	A	A	A	A	G	G	A	A	A
CAP12_c590_307	A/G	1B	670136932	G	G	A	A	A	A	A	A	A	A	A	A	A	A	A	A	A	A	A	A	A	A	A	A	A	G	A	A	A	G	G	A	A	A	A	A	G	A	A	A	A	G	G	A	A	A
GENE_3606_1331	A/C	1B	671100736	C	C	A	A	N	A	A	A	A	C	A	A	A	N	A	N	A	A	A	A	N	N	C	A	A	C	C	A	N	N	A	A	A	A	A	A	A	A	N	A	A	A	A	A	N	A
tplb0034g09_1257	G/A	1B	671457275	A	A	G	G	G	G	G	G	G	A	G	G	G	G	G	G	G	G	G	G	G	G	A	G	G	A	A	G	G	G	A	G	G	G	G	G	A	G	G	G	G	A	A	G	G	G
Tdurum_contig18557_228	G/A	1B	672840968	A	A	G	G	G	G	G	G	G	A	G	G	G	G	G	G	G	G	G	G	G	G	A	G	G	A	A	G	G	G	A	G	G	G	G	G	A	G	G	G	G	A	A	G	G	G
IACX2234	G/A	1B	672857598	A	A	G	G	G	G	G	G	G	A	G	G	G	G	G	G	G	G	G	G	G	G	A	G	G	A	A	G	G	G	A	G	G	G	G	G	A	G	G	G	G	A	A	G	G	G
Tdurum_contig55429_147	G/A	1B	672857698	A	A	G	G	G	G	G	G	G	A	G	G	G	G	G	G	G	G	G	G	G	G	A	G	G	A	A	G	G	G	A	G	G	G	G	G	A	G	G	G	G	A	A	G	G	G
Tdurum_contig55429_116	C/T	1B	672857729	T	T	C	C	C	C	C	C	C	T	C	C	C	C	C	C	C	C	C	C	C	C	T	C	C	T	T	C	C	C	T	C	C	C	C	C	T	C	C	C	C	T	T	C	C	C
RAC875_c11491_739	T/C	1B	673904587	C	C	T	T	C	T	T	T	T	T	T	T	T	T	T	T	T	T	T	C	T	T	T	T	T	C	T	C	T	T	T	T	T	T	T	T	T	T	T	T	T	T	T	T	T	T
Excalibur_c88792_93	T/C	1B	673906191	T	T	T	T	T	T	T	T	T	C	T	T	T	C	T	T	T	T	T	T	T	T	T	T	T	T	T	T	C	T	T	T	T	T	C	T	T	T	T	T	T	T	T	T	T	T
Kukri_c11000_1769	T/C	1B	673993040	C	C	T	T	C	T	T	T	T	T	T	T	T	T	T	T	T	T	T	C	T	T	T	T	T	C	T	C	T	C	T	T	T	T	T	T	T	T	T	T	T	T	T	T	T	T
BS00028747_51	A/G	1B	675532522	G	G	G	A	G	G	G	G	A	A	G	G	A	G	A	G	A	G	G	G	A	A	A	A	A	G	A	A	G	G	A	G	G	G	A	G	A	A	G	A	A	A	A	G	G	A
Tdurum_contig61914_169	C/A	1B	676300599	A	A	C	C	C	C	C	C	C	A	C	C	C	C	C	C	C	C	C	C	C	C	A	C	C	C	C	C	C	C	C	C	C	C	C	C	C	C	C	C	C	C	C	C	C	C
Kukri_rep_c103550_213	G/A	1B	676405756	A	A	G	G	G	G	G	G	G	G	G	G	G	G	G	G	G	G	G	G	G	G	A	G	G	G	G	G	G	G	G	G	G	G	G	G	G	G	G	G	G	G	G	G	G	G
BobWhite_c8293_236	C/T	1B	676513534	T	T	C	C	C	C	C	C	C	C	C	C	C	C	C	C	C	C	C	C	C	C	T	C	C	C	C	C	C	C	C	C	C	C	C	C	C	C	C	C	C	C	C	C	C	C
IAAV4844	T/C	1B	676702660	C	C	T	T	T	T	T	T	T	C	T	T	T	T	T	T	T	T	T	T	T	T	C	T	T	T	T	T	T	T	T	T	T	T	T	T	T	T	T	T	T	T	T	T	T	T
Ex_c4436_1947	A/G	1B	676703558	G	G	A	A	A	A	A	A	A	A	A	A	A	A	A	A	A	A	A	A	A	A	G	A	A	A	A	A	A	A	A	A	A	A	A	A	A	A	A	A	A	A	A	A	A	A
BobWhite_c46416_247	C/T	1B	678984184	T	C	C	C	C	C	C	C	C	C	C	C	C	C	T	C	C	C	C	C	C	C	T	C	C	C	T	C	T	C	C	T	C	C	C	C	C	C	T	C	C	C	C	T	C	T
BS00022398_51	A/C	1B	681721898	A	A	A	A	A	C	A	C	A	A	A	A	A	A	A	C	A	C	C	A	A	A	A	A	A	A	A	M	A	A	A	A	A	A	A	A	A	A	C	A	A	A	A	A	C	A
Tdurum_contig84791_198	G/A	1B	682555727	G	G	G	G	G	G	G	G	G	G	G	G	G	G	G	G	G	G	G	G	G	G	G	G	A	G	A	R	A	G	G	A	G	G	G	G	G	G	G	G	G	G	G	A	A	G
Tdurum_contig42558_134	A/C	1B	683207670	C	A	A	A	A	A	A	A	A	A	A	A	A	A	A	A	A	A	A	A	A	A	A	A	C	A	C	M	C	A	A	C	A	A	A	A	A	A	A	A	A	A	A	C	C	A
Kukri_c875_126	A/G	1B	683215283	G	G	A	A	A	A	A	A	A	A	A	A	G	A	A	A	A	A	A	A	A	A	A	A	G	G	G	G	G	G	G	G	A	A	A	A	G	G	A	A	A	G	G	G	G	A
BS00060686_51	T/G	1B	683866241	G	T	G	G	G	T	G	T	G	T	G	G	G	G	T	T	G	T	T	G	G	T	T	T	G	T	G	G	G	G	G	G	G	G	G	T	G	T	T	G	T	G	G	G	G	T
Tdurum_contig8669_296	A/C	1B	684103554	C	C	A	A	A	C	A	C	A	C	A	A	A	A	A	C	A	C	C	A	A	A	A	A	C	C	C	M	C	A	A	C	A	A	A	C	A	A	C	A	A	A	A	C	C	A
IAAV5776	T/C	1B	684104897	T	C	T	T	T	C	T	C	T	T	T	T	T	T	T	C	T	C	C	T	T	T	T	T	T	T	C	N	C	T	T	C	T	T	T	T	T	T	C	T	T	T	T	C	C	T
RAC875_c24317_1351	T/C	1B	684619521	C	C	T	T	T	T	T	T	T	T	T	T	C	T	T	T	T	T	T	T	T	T	T	T	C	C	C	C	C	C	C	C	T	T	T	T	C	C	T	T	T	C	C	C	C	T
BS00066305_51	T/C	1B	684739548	T	T	T	T	T	T	T	T	T	T	T	T	T	T	T	T	T	T	T	T	T	T	T	T	C	T	C	Y	C	T	T	C	T	T	T	T	T	T	C	T	T	T	T	C	C	T
BS00022784_51	A/G	1B	685308193	A	A	A	A	A	A	A	A	A	A	A	A	A	A	A	A	A	A	A	A	A	A	A	A	G	A	G	R	G	A	A	G	A	A	A	A	A	A	R	A	A	A	A	G	G	A
BS00063302_51	A/G	1B	685344373	A	A	A	A	A	A	A	A	A	A	A	A	A	A	A	A	A	A	A	A	A	A	A	G	G	A	G	R	G	A	A	G	A	A	A	A	A	A	G	A	G	A	A	G	G	A
BobWhite_c8375_378	G/A	1B	685621869	A	A	G	G	G	G	G	G	G	G	G	G	A	G	G	G	G	G	G	G	G	G	G	G	A	A	A	A	A	A	A	A	G	G	G	G	A	A	G	G	G	A	A	A	A	G
Tdurum_contig52086_342	C/T	1B	687034312	C	C	C	C	C	T	C	T	C	C	C	C	C	C	C	T	C	T	T	C	C	C	C	T	C	C	C	C	C	C	C	C	C	C	C	C	C	C	C	C	T	C	C	C	C	C
tplb0049h18_765	A/G	1B	687037855	A	A	A	A	A	G	A	G	A	A	A	A	A	A	A	G	A	G	G	A	A	A	A	G	A	A	A	A	A	A	A	A	A	A	A	A	A	A	A	A	G	A	A	A	A	A
RAC875_c20475_474	T/C	1B	687265540	C	C	T	T	T	T	T	T	T	T	T	T	C	T	T	T	T	T	T	T	T	T	T	T	C	C	C	C	C	C	C	C	T	T	T	T	C	C	T	T	T	C	C	C	C	T
BobWhite_c4482_125	A/G	1B	687914473	G	G	A	A	A	A	A	A	A	A	A	A	G	A	A	A	A	A	A	A	A	A	A	A	G	G	G	G	G	G	G	G	A	A	A	A	G	G	A	A	A	G	G	G	G	A
BobWhite_c4482_159	G/A	1B	687914507	A	A	G	G	G	G	G	G	G	G	G	G	A	G	G	G	G	G	G	G	G	G	G	G	A	A	A	A	A	A	A	A	G	G	G	G	A	A	G	G	G	A	A	A	A	G
Excalibur_c5888_169	A/G	1B	688632916	A	A	A	A	A	G	A	G	A	A	A	A	A	A	A	G	A	G	G	A	A	A	A	A	A	A	A	A	A	A	A	A	A	A	A	A	A	A	G	A	A	A	A	A	A	A
Tdurum_contig13879_919	C/T	1B	689079653	C	C	C	C	C	C	C	C	C	C	C	C	C	C	C	C	C	C	C	C	C	C	C	C	C	C	C	C	C	C	C	C	C	C	C	C	C	C	C	C	C	C	C	C	C	C
Excalibur_c32722_1440	A/G	1B	689896885	G	G	A	A	A	A	A	A	A	A	A	A	G	A	A	A	A	A	A	A	A	A	A	A	G	G	G	G	G	G	G	G	A	A	A	A	G	G	A	A	A	G	G	G	G	A
RAC875_c19174_645	A/G	1B	690709350	G	G	A	A	A	A	A	A	A	A	A	A	G	A	A	A	A	A	A	A	A	A	A	A	G	G	G	G	G	G	G	G	A	A	A	A	G	G	A	A	A	G	G	G	G	A
Kukri_rep_c104078_655	A/G	1B	692624077	G	G	A	A	A	A	A	A	A	A	A	A	G	A	A	A	A	A	A	A	A	A	A	A	G	G	G	G	G	G	G	G	A	A	A	A	G	G	A	A	A	G	G	G	G	A
RAC875_c2258_345	A/G	1B	692637350	G	G	A	A	A	A	A	A	A	A	A	A	G	A	A	A	A	A	A	A	A	A	A	A	G	G	G	G	G	G	G	G	A	A	A	A	G	G	A	A	A	G	G	G	G	A
BobWhite_rep_c49533_93	T/G	1B	696722761	T	T	T	T	T	G	T	G	T	T	T	T	T	T	T	G	T	G	G	T	T	T	T	T	T	T	T	T	T	T	T	T	T	T	T	T	T	T	T	T	T	T	T	T	T	T
Tdurum_contig48103_1481	T/C	1B	696966329	T	T	T	T	T	T	T	T	T	T	T	T	T	T	C	T	T	T	T	T	T	C	C	C	C	T	T	T	T	T	T	T	T	T	C	T	T	C	T	T	C	T	T	T	T	C
IACX5860	T/A	1B	697278818	A	A	T	T	T	T	T	T	T	T	T	T	A	T	T	T	T	T	T	T	T	T	T	T	A	A	A	A	A	A	A	A	T	T	T	T	A	A	T	T	T	A	A	A	A	T
BS00027006_51	A/G	1B	697671106	A	A	A	A	A	A	A	A	A	A	A	A	A	A	G	A	A	A	A	A	A	G	G	G	G	A	A	A	A	A	A	A	A	A	G	A	A	G	A	A	G	A	A	A	A	G
Kukri_c16608_791	G/A	1B	697746085	A	A	G	G	G	G	G	G	G	G	G	G	A	G	G	G	G	G	G	G	G	G	G	G	A	A	A	A	A	A	A	A	G	G	G	G	A	A	G	G	G	A	A	A	A	G
RAC875_c9601_1680	A/C	1B	697747842	C	C	A	A	A	A	A	A	A	A	A	A	C	A	A	A	A	A	A	A	A	A	A	A	C	C	C	C	C	C	C	C	A	A	A	A	C	C	A	A	A	C	C	C	C	A
RFL_Contig2550_583	A/G	1B	698174809	G	G	A	A	A	A	A	A	A	A	A	A	G	A	A	A	A	A	A	A	A	A	A	A	G	G	G	G	G	G	G	G	A	A	A	A	G	G	A	A	A	G	G	G	G	A
Tdurum_contig42960_865	A/G	1B	698227800	A	A	A	A	A	A	A	A	A	A	A	A	A	A	A	A	A	A	A	A	A	A	A	A	G	A	A	A	A	A	A	A	A	A	A	A	A	A	A	A	A	A	A	A	A	A
Tdurum_contig58710_516	G/A	1B	698295354	G	G	G	G	G	G	G	G	G	G	G	G	G	G	G	G	G	G	G	G	G	G	G	G	A	G	G	G	G	G	G	G	G	G	G	G	G	G	G	G	G	G	G	G	G	G
Excalibur_c10657_796	A/C	1D	45404	A	C	C	C	C	C	A	C	C	C	C	C	A	C	A	C	C	C	C	C	C	C	A	A	A	A	C	C	A	A	A	A	A	C	A	A	A	A	A	C	C	A	A	A	A	A
Excalibur_c35316_154	C/T	1D	2215514	C	C	C	C	C	C	C	C	C	T	C	C	C	C	T	C	C	C	C	C	C	C	T	C	T	C	T	C	C	C	C	C	C	C	C	C	C	C	C	C	C	C	C	C	C	C
Excalibur_c35316_137	A/G	1D	2215533	G	A	A	A	A	G	A	A	A	A	A	A	A	A	A	G	A	G	G	A	A	A	A	A	G	A	G	A	A	A	A	A	A	A	G	G	A	A	G	A	A	A	A	A	A	G
Kukri_c20775_56	G/A	1D	2654687	A	G	G	G	G	A	G	G	G	G	G	G	G	G	G	A	G	A	A	G	G	G	G	G	A	G	A	G	G	G	G	G	G	G	A	A	G	G	A	G	G	G	G	G	G	A
Excalibur_c12254_2003	G/A	1D	2654700	A	G	G	G	G	A	G	G	G	G	G	G	G	G	G	A	G	A	A	G	G	G	G	G	A	G	A	G	G	G	G	G	G	G	A	A	G	G	A	G	G	G	G	G	G	A
BobWhite_c359_1026	T/G	1D	2851152	T	T	T	T	T	T	T	T	T	T	G	G	G	T	T	T	T	T	T	T	T	T	T	T	T	T	T	T	T	T	T	T	T	T	T	T	T	T	T	T	T	T	T	T	T	T
Ku_c17846_363	T/C	1D	7844905	C	T	C	C	C	C	C	C	C	T	T	T	C	T	T	T	C	T	C	C	C	C	T	T	T	T	C	T	C	T	T	C	C	C	T	T	T	T	T	C	C	T	T	C	T	T
Kukri_c29655_194	T/C	1D	8332754	T	C	T	T	T	T	T	T	T	C	N	T	T	C	C	C	T	C	T	T	T	T	C	C	T	C	T	C	T	C	C	T	T	T	T	T	C	C	C	T	T	C	C	T	C	C
Excalibur_c95327_51	A/G	1D	8332864	A	A	A	A	A	A	A	A	A	A	A	A	A	A	A	A	A	A	A	A	A	A	A	A	G	A	G	A	G	A	A	G	A	A	A	A	A	A	A	G	A	A	A	G	A	A
Kukri_c837_436	T/G	1D	9021097	G	T	T	T	T	G	G	T	T	G	T	T	G	T	T	G	T	G	G	T	T	T	T	T	T	T	G	T	T	T	T	T	T	T	G	G	T	T	T	T	T	T	T	T	G	T
Kukri_c76307_182	G/A	1D	10136496	G	G	A	A	A	A	A	A	A	G	G	A	A	G	G	G	A	G	A	A	A	A	G	G	G	G	G	G	G	G	G	G	A	A	A	A	G	G	G	G	A	G	G	G	G	G
BobWhite_c28295_256	A/C	1D	10272952	A	A	A	A	A	A	A	A	A	A	N	A	A	A	A	A	A	A	A	A	A	A	A	A	A	A	C	A	C	A	A	C	A	A	A	A	A	A	A	C	A	A	A	C	A	A
BobWhite_c33756_74	T/G	1D	10791831	G	T	T	T	T	T	T	G	G	G	T	T	T	T	G	T	T	T	T	T	T	T	G	G	T	G	G	K	G	T	T	G	T	G	G	G	T	G	G	T	T	T	T	G	G	G
Kukri_c2121_2345	A/G	1D	11082566	G	G	A	G	G	G	G	G	G	A	G	G	A	G	G	G	A	G	G	A	A	A	G	A	A	A	A	A	A	A	A	A	A	G	A	A	A	A	A	G	G	A	A	A	A	A
tplb0043h23_1346	A/G	1D	11228145	A	A	A	A	A	A	A	A	A	G	A	A	G	A	A	A	A	A	A	A	A	A	A	A	A	G	G	G	G	A	A	G	A	A	A	A	A	A	A	A	A	A	A	G	G	A
IAAV4132	C/T	1D	11588592	C	C	C	C	C	C	C	C	C	T	C	C	T	C	C	C	C	C	C	C	C	C	C	C	C	T	T	N	T	C	C	T	C	C	C	C	C	C	C	C	C	C	C	T	T	C
Excalibur_c16851_835	G/A	1D	12021503	G	G	A	A	A	A	A	A	A	G	G	A	A	G	G	G	A	G	A	A	A	A	G	G	G	G	A	G	A	G	G	A	A	A	A	G	G	G	G	A	A	G	G	A	G	G
RFL_Contig1338_2062	A/G	1D	12023203	A	A	G	G	G	G	A	A	A	A	G	G	A	G	A	G	G	G	G	G	G	G	A	A	A	A	A	A	A	A	G	A	G	A	A	A	G	A	A	G	G	G	G	A	A	A
BS00053605_51	C/T	1D	12064797	C	C	C	C	C	C	C	C	C	C	C	C	C	C	C	C	C	C	C	C	C	C	C	C	C	C	T	C	T	C	C	T	C	C	C	C	C	C	C	T	C	C	C	T	C	C
CAP8_c2401_433	A/G	1D	12278654	A	A	A	A	A	A	A	A	A	G	A	A	A	A	A	A	A	A	A	A	A	A	A	A	A	A	G	A	A	A	A	G	A	A	G	G	A	A	A	A	A	A	A	G	G	A
BS00104199_51	A/G	1D	17709750	G	G	A	G	A	G	G	G	G	G	A	A	G	A	A	G	A	G	G	A	A	A	A	A	A	A	A	R	A	G	G	A	A	G	A	A	G	A	A	A	A	G	G	A	A	A
BS00023049_51	T/G	1D	17709770	G	G	T	G	T	G	G	G	G	G	T	T	G	T	T	G	T	G	G	T	T	T	T	T	T	T	T	K	T	G	G	T	T	G	T	T	G	T	T	T	T	G	G	T	T	T
RAC875_c2040_564	G/A	1D	17710201	A	A	G	A	G	A	A	A	A	R	G	G	A	G	G	A	G	A	A	G	G	G	G	G	G	G	G	R	G	A	A	G	G	A	G	G	A	G	G	G	G	A	A	G	G	G
RAC875_c56994_301	C/A	1D	20811504	C	A	C	C	C	A	C	C	C	A	C	C	C	C	C	A	C	A	A	C	C	C	C	C	C	A	A	A	C	A	A	C	C	C	C	C	A	C	C	C	C	A	A	C	A	C
Kukri_c8255_1324	A/G	1D	42556617	A	A	G	A	A	G	A	A	A	A	A	G	A	A	G	A	A	A	G	A	A	A	G	A	A	A	G	A	A	A	A	G	A	A	A	A	A	A	A	G	A	A	A	G	A	A
Kukri_rep_c104386_273	A/G	1D	53149944	A	A	A	A	A	A	G	A	A	G	A	A	G	A	A	A	A	A	A	A	A	A	A	A	A	A	A	R	A	A	A	A	A	A	A	A	A	A	G	A	A	A	A	A	A	G
BS00094471_51	T/C	1D	60703807	C	C	T	T	T	C	T	C	T	T	T	T	T	T	T	C	T	C	C	T	T	T	T	T	C	T	T	T	T	T	T	T	T	T	T	T	T	T	T	T	T	T	T	T	T	T
Excalibur_c89925_179	C/T	1D	61672032	T	C	C	C	C	C	C	C	C	C	C	C	C	C	C	C	C	C	C	C	C	C	C	C	C	C	C	C	C	C	C	C	C	C	C	C	C	C	C	C	C	C	C	C	C	C
Kukri_c81766_107	G/A	1D	62741594	G	G	A	G	G	G	G	G	G	G	G	A	G	G	A	G	G	G	G	G	G	G	A	G	G	G	G	G	G	G	G	G	G	G	G	G	G	G	G	A	G	G	G	G	G	G
BS00003839_51	T/C	1D	62743210	T	T	C	T	T	T	T	T	T	T	T	C	T	T	C	T	T	T	T	T	T	T	C	T	T	T	T	T	T	T	T	T	T	T	T	T	T	T	T	C	T	T	T	T	T	T
IACX5970	T/C	1D	62743240	T	T	C	T	T	T	T	T	T	T	T	C	T	T	C	T	T	T	T	T	T	T	C	T	T	T	T	T	T	T	T	T	T	T	T	T	T	T	T	C	T	T	T	T	T	T
JD_c10626_112	T/C	1D	65614133	T	T	C	T	T	C	T	T	T	T	T	C	T	T	C	T	T	T	C	T	T	T	C	T	T	T	T	T	T	T	T	T	T	T	T	T	T	T	T	C	T	T	T	T	T	T
Kukri_c5299_192	A/C	1D	65615628	A	A	C	A	A	C	A	A	A	A	A	C	A	A	C	A	A	A	C	A	A	A	C	A	A	A	A	A	A	A	A	A	A	A	A	A	A	A	A	C	A	A	A	A	A	A
BobWhite_c39153_131	G/A	1D	72294806	G	G	A	G	G	A	G	G	G	G	G	A	G	G	A	G	G	G	A	G	G	G	A	G	G	G	G	G	G	G	G	G	G	G	G	G	G	G	G	A	G	G	G	G	G	G
RAC875_rep_c78572_78	C/T	1D	87035146	C	C	C	C	C	C	C	C	C	C	C	C	C	C	C	C	C	C	C	C	C	C	C	C	C	C	T	C	C	C	C	C	C	C	C	C	C	C	C	C	T	C	C	C	C	C
BobWhite_rep_c62985_546	A/G	1D	113760283	A	A	A	A	A	G	A	A	A	A	A	A	A	A	G	A	A	A	G	A	A	A	G	A	A	A	A	A	A	A	A	A	A	A	A	A	A	A	A	A	A	A	A	A	A	A
Excalibur_c11374_1126	T/C	1D	123592787	C	C	C	C	C	T	T	C	C	T	C	T	C	C	T	T	C	T	T	C	C	T	T	T	C	T	T	T	C	T	T	T	C	C	C	C	T	T	T	C	T	T	T	T	T	T
RAC875_c7847_1352	A/G	1D	126155340	G	G	G	G	G	A	A	G	G	A	G	A	G	G	A	A	G	A	A	G	G	A	A	A	G	A	A	A	G	A	A	A	G	G	G	G	A	A	A	G	A	A	A	A	A	A
JD_c50373_20	C/T	1D	126746630	T	T	T	T	T	C	C	T	T	C	T	C	T	T	C	C	T	C	C	T	T	C	C	C	T	C	C	C	T	C	C	C	T	T	T	T	C	C	C	T	C	C	C	C	C	C
Tdurum_contig27840_865	T/C	1D	140409382	C	C	C	C	C	T	T	C	C	T	C	T	C	C	T	T	C	T	T	C	C	T	T	T	C	T	T	T	C	T	T	T	C	C	C	C	T	T	T	C	T	T	T	T	T	T
Excalibur_c6255_1119	C/T	1D	140411583	T	T	T	T	T	C	C	T	T	C	T	C	T	T	C	C	T	C	C	T	T	C	C	C	T	C	C	C	T	C	C	C	T	T	T	T	C	C	C	T	C	C	C	C	C	C
BobWhite_c8218_162	C/T	1D	144228068	C	C	C	C	C	C	C	C	C	T	T	C	C	T	T	C	C	C	C	C	C	C	T	C	C	T	C	C	C	C	C	C	C	C	C	C	C	C	C	C	C	C	C	C	C	C
RAC875_rep_c110052_194	C/T	1D	179256380	T	T	T	T	T	C	C	T	T	C	T	C	T	T	C	C	T	C	C	T	T	C	C	C	T	C	C	C	T	C	C	C	T	T	T	T	C	C	C	T	C	C	C	C	C	C
IAAV1851	G/A	1D	198841335	A	A	A	A	A	G	G	A	A	G	A	G	A	A	G	G	A	G	G	A	A	G	G	G	A	G	G	G	A	G	G	G	A	A	A	A	G	G	G	A	G	G	G	G	G	G
BobWhite_c24761_508	T/C	1D	202165569	T	T	T	T	T	T	T	T	T	T	T	T	T	T	T	T	T	T	T	T	T	C	T	T	C	T	T	T	T	T	T	T	T	T	T	T	T	C	C	T	T	T	T	T	T	C
Excalibur_c109123_462	T/C	1D	202165669	T	T	T	T	T	T	T	T	T	T	T	T	T	T	T	T	T	T	T	T	T	C	T	T	C	T	T	T	T	T	T	T	T	T	T	T	T	C	C	T	T	T	T	T	T	C
BS00022962_51	C/T	1D	208809281	C	C	C	C	C	C	C	C	C	C	C	C	C	C	C	C	C	C	C	C	C	C	C	C	C	C	C	C	C	C	C	C	C	C	C	C	C	C	C	C	C	C	C	C	C	C
Kukri_c62848_1581	T/C	1D	222396858	C	C	C	C	C	C	C	C	C	T	T	C	C	T	T	C	C	C	C	C	C	T	T	T	T	C	T	C	C	T	T	T	C	C	T	T	T	T	T	C	C	T	T	T	C	T
Kukri_c62848_1632	T/C	1D	222396881	C	C	C	C	C	C	C	C	C	T	T	C	C	T	T	C	C	C	C	C	C	T	T	T	T	C	T	C	C	T	T	T	C	C	T	T	T	T	T	C	C	T	T	T	C	T
IAAV3232	C/A	1D	226793567	C	C	A	C	C	A	C	C	C	C	C	A	C	C	A	C	C	C	A	C	C	C	A	C	C	C	A	C	C	C	C	A	C	C	A	A	C	C	C	A	C	C	C	A	C	C
Tdurum_contig29769_202	G/A	1D	230713717	G	G	G	G	G	G	G	G	G	G	G	G	G	G	A	G	G	G	G	G	G	G	A	G	G	G	A	G	G	G	G	A	G	G	A	A	G	G	G	G	G	G	G	A	G	G
BobWhite_c4236_410	A/G	1D	232509786	G	G	G	G	G	G	G	G	G	A	A	G	G	A	A	G	G	G	G	G	G	A	A	A	A	A	G	G	G	A	A	G	G	G	G	G	A	A	A	G	G	A	A	G	G	A
IACX10924	G/A	1D	241301025	A	A	A	A	A	G	G	G	A	G	A	G	A	A	G	G	A	G	G	A	A	G	G	G	A	G	G	G	A	G	G	G	A	A	A	A	G	G	G	A	G	G	G	G	G	G
Excalibur_c1729_841	T/C	1D	244076844	T	T	N	C	T	T	T	T	T	T	T	C	T	T	T	T	T	T	T	T	T	T	T	T	T	T	T	T	T	T	T	T	T	T	T	T	T	T	T	C	T	T	T	T	T	T
TA013374-0567	C/T	1D	246062417	C	C	T	T	C	C	C	C	C	C	C	T	C	C	C	C	C	C	C	C	C	C	C	C	C	C	C	C	C	C	C	C	C	C	C	C	C	C	C	T	C	C	C	C	C	C
Kukri_c13976_96	C/A	1D	246062575	C	C	A	A	C	C	C	C	C	C	C	A	C	C	C	C	C	C	C	C	C	C	C	C	C	C	C	C	C	C	C	C	C	C	C	C	C	C	C	A	C	C	C	C	C	C
Kukri_rep_c69383_83	C/T	1D	246062899	C	C	T	T	C	C	C	C	C	C	C	T	C	C	C	C	C	C	C	C	C	C	C	C	C	C	C	C	C	C	C	C	C	C	C	C	C	C	C	T	C	C	C	C	C	C
RAC875_c864_88	G/A	1D	249550906	G	G	G	G	G	G	G	G	G	G	G	G	G	G	G	G	G	G	G	G	G	G	G	G	G	G	G	G	G	G	G	G	G	G	G	G	G	G	G	G	G	G	G	G	G	G
Excalibur_c55805_316	T/C	1D	249905539	T	T	C	C	T	T	T	T	T	T	T	C	T	T	C	T	T	T	T	T	T	T	C	T	T	T	T	T	T	T	T	T	T	T	T	T	T	T	T	C	T	T	T	T	T	T
RAC875_c7236_3265	A/G	1D	250135884	A	A	G	G	A	A	A	A	A	A	A	G	A	A	G	A	A	A	A	A	A	A	G	A	A	A	A	A	A	A	A	A	A	A	A	A	A	A	A	G	A	A	A	A	A	A
BS00064524_51	G/A	1D	260922982	G	G	G	G	G	G	G	G	G	G	G	G	G	G	G	G	G	G	G	G	G	G	G	G	G	G	A	A	A	G	A	G	G	G	G	G	A	G	G	G	G	G	A	G	G	G
Ex_c11539_279	A/C	1D	261139044	A	A	A	A	A	A	A	A	A	A	A	A	A	A	A	A	A	A	A	A	A	A	A	C	A	A	A	A	A	A	A	A	A	A	A	A	A	A	A	A	A	A	A	A	A	A
Ra_c272_1632	T/C	1D	265248806	T	T	T	T	T	T	T	T	T	C	T	T	T	T	T	T	T	T	T	T	T	T	T	T	C	T	C	T	C	T	T	C	T	T	T	T	T	T	C	T	T	T	T	C	T	C
IAAV7131	G/A	1D	271879395	G	G	G	G	G	G	G	G	G	A	G	G	G	G	G	G	G	G	G	G	G	G	G	G	G	G	A	G	G	G	G	A	G	G	G	G	G	G	A	G	G	G	G	A	G	A
IAAV8147	C/T	1D	275043319	T	T	T	T	T	C	C	C	T	T	C	C	T	T	T	C	T	C	C	T	T	C	T	C	C	C	T	C	C	C	C	T	T	T	T	T	C	C	T	T	C	C	C	T	C	T
RAC875_c6338_1887	T/C	1D	280023695	C	C	C	C	C	T	T	T	C	T	T	T	C	C	C	T	C	T	T	C	C	T	C	T	T	T	T	T	T	T	T	T	C	C	C	C	T	T	T	C	T	T	T	T	T	T
BobWhite_c43322_203	A/C	1D	285602995	C	C	C	C	C	C	C	C	C	A	A	C	C	A	A	C	C	C	C	C	C	A	A	A	A	A	A	C	C	A	A	C	C	C	A	A	A	A	A	C	C	A	A	C	C	A
BobWhite_c12841_56	C/T	1D	307968893	C	C	C	C	C	C	C	C	C	T	C	C	C	C	C	C	C	C	C	C	C	C	C	C	C	C	T	C	C	C	C	T	C	C	C	C	C	C	T	C	C	C	C	T	C	T
BobWhite_c4942_140	A/C	1D	310637878	C	A	C	C	C	A	A	A	C	A	A	A	C	C	C	A	C	A	A	C	C	A	C	A	A	A	A	A	C	A	A	A	C	C	C	C	A	A	A	C	A	A	A	A	A	A
Excalibur_c54055_694	C/T	1D	310829488	C	C	C	C	C	C	C	T	T	C	C	C	C	C	C	C	C	T	T	C	C	C	C	C	T	T	C	C	C	C	C	C	C	C	C	C	C	C	C	C	C	C	C	C	C	C
IAAV6825	G/T	1D	313738358	G	G	T	T	G	G	G	G	G	G	G	T	G	G	G	G	G	G	G	G	G	G	G	G	G	G	G	G	T	G	G	T	G	G	G	G	G	G	G	T	G	G	G	T	T	G
RAC875_c32894_1038	C/T	1D	316917038	C	C	T	T	C	C	C	C	C	C	C	T	C	C	C	C	C	C	C	C	C	C	C	C	C	C	C	C	T	C	C	T	C	C	C	C	C	C	C	T	C	C	C	T	T	C
BS00052386_51	G/A	1D	324369090	G	G	G	G	G	G	G	G	G	G	G	G	G	G	G	G	G	A	G	G	G	G	G	G	G	G	A	G	G	G	G	G	G	G	G	G	G	G	G	G	A	G	G	G	G	G
BobWhite_c30109_240	G/T	1D	326924327	G	G	G	G	G	G	G	G	G	T	G	G	G	G	G	G	G	G	G	G	G	G	G	G	T	T	G	G	T	G	G	G	G	G	G	G	G	G	G	G	G	G	G	G	T	G
Excalibur_c9364_297	A/G	1D	336484378	A	A	A	A	A	A	A	A	A	A	A	A	A	A	A	A	A	A	A	A	A	A	A	A	A	A	A	A	A	A	A	A	A	A	A	A	A	A	A	A	A	A	A	A	A	A
Ra_c54249_1031	C/T	1D	337834085	T	C	T	T	T	C	C	C	T	C	C	C	T	T	C	C	T	C	C	T	T	C	C	C	T	T	C	Y	C	C	C	C	T	T	T	T	C	C	C	T	C	C	C	C	T	C
Ex_c12584_2014	A/G	1D	338800757	G	A	G	G	G	A	A	A	G	A	A	A	G	G	A	A	G	A	A	G	G	A	A	A	G	G	A	R	A	A	A	A	G	G	G	G	A	A	A	G	A	A	A	A	G	A
CAP11_rep_c5039_201	G/T	1D	342791657	G	G	T	T	G	G	G	G	G	G	G	G	G	G	T	G	G	G	G	G	G	T	G	G	G	G	G	G	T	G	G	T	G	G	G	G	G	T	T	T	G	G	G	T	T	T
IAAV678	A/G	1D	346083185	A	A	A	A	A	A	A	A	G	A	A	A	A	A	A	A	A	A	A	A	A	G	A	A	A	G	A	A	A	A	A	A	A	A	A	A	A	A	A	A	A	A	A	A	A	A
BS00038418_51	A/G	1D	358427217	A	A	A	A	A	A	A	G	A	A	A	A	A	A	A	A	A	G	G	A	A	A	A	A	A	A	A	A	A	A	A	A	A	A	A	A	A	A	A	A	A	A	A	A	A	A
Ex_c67541_975	C/T	1D	364574525	C	C	C	C	C	C	C	C	C	C	C	C	C	C	C	C	C	C	C	C	C	C	C	C	C	C	C	C	C	C	C	C	C	C	C	C	C	C	C	C	C	C	C	C	T	C
IAAV9050	G/C	1D	366630261	C	G	G	G	G	G	G	G	G	G	G	G	G	G	G	G	G	G	G	G	G	G	G	G	G	G	G	G	G	G	G	G	G	G	G	G	G	G	C	G	G	G	G	G	G	C
IACX18883	T/C	1D	367774372	C	T	T	T	T	T	T	T	T	C	T	T	T	T	T	T	T	T	T	T	T	T	T	T	C	C	T	Y	T	T	T	T	T	T	T	T	T	T	C	T	T	T	T	T	C	C
RAC875_c19014_725	T/C	1D	372231841	T	T	T	T	T	T	T	T	T	T	T	T	T	T	T	T	T	T	T	T	T	T	T	T	T	T	T	T	T	T	T	T	T	T	T	C	T	T	T	T	T	T	T	T	C	T
Excalibur_c56097_168	G/A	1D	376234365	A	G	G	G	G	G	G	G	G	G	G	G	G	G	G	G	G	G	G	G	G	G	G	G	G	G	G	G	G	G	G	G	G	G	G	G	G	G	A	G	G	G	G	G	G	A
Ra_c6038_588	G/T	1D	376237123	G	G	G	G	G	G	G	G	G	T	G	G	G	G	G	G	G	G	G	G	G	G	G	G	T	T	G	N	G	G	G	G	G	G	G	G	G	G	G	G	G	G	G	G	T	G
BS00063068_51	G/A	1D	376238970	G	G	G	G	G	G	G	G	G	A	G	G	G	G	G	G	G	G	G	G	G	G	G	G	A	A	G	A	G	G	G	G	G	G	G	G	G	G	G	G	G	G	G	G	A	G
Excalibur_c10167_1028	T/C	1D	378982674	T	T	T	T	T	T	T	T	T	T	T	T	T	T	T	T	T	T	T	T	T	T	T	T	C	C	T	Y	T	T	T	T	T	T	T	T	T	T	T	T	T	T	T	T	C	T
RAC875_c58489_377	G/A	1D	381342181	G	G	G	G	G	G	G	G	G	G	G	G	G	G	G	G	G	G	G	G	G	G	G	G	G	G	G	G	G	G	G	G	G	G	G	G	G	G	G	G	G	G	G	G	A	G
RAC875_c53185_802	A/G	1D	381655095	G	A	A	A	A	A	A	A	A	A	A	A	A	A	A	A	A	A	A	A	A	A	A	A	G	G	A	R	A	A	A	A	A	A	A	A	A	A	G	A	A	A	A	A	G	G
Excalibur_c34697_831	C/A	1D	395671467	C	C	C	C	C	C	A	C	C	A	C	C	C	C	C	C	C	C	C	C	C	A	C	A	A	A	C	C	A	C	C	A	C	C	C	C	C	C	C	C	A	C	C	A	A	C
Kukri_c25215_124	C/T	1D	396184388	C	C	C	C	C	C	T	C	C	T	C	C	C	C	C	C	C	C	C	C	C	T	C	T	T	T	C	C	T	C	C	T	C	C	C	C	C	C	C	C	T	C	C	T	T	C
Ra_c1652_588	T/C	1D	399232953	T	T	T	T	T	T	T	T	T	T	T	T	T	T	T	T	T	T	T	T	T	T	T	T	T	T	T	T	T	T	T	T	T	T	T	C	T	T	T	T	T	T	T	T	C	T
Ku_c16913_363	C/T	1D	401123520	T	T	C	C	C	T	C	C	C	C	T	T	C	C	T	T	C	T	T	C	C	C	T	C	C	C	C	C	C	T	T	C	C	C	C	C	T	T	C	C	C	T	T	C	C	C
RAC875_c25212_173	G/A	1D	401399989	G	G	G	G	G	G	G	G	G	G	G	G	G	G	G	G	G	G	G	G	G	A	G	G	G	G	G	G	G	G	G	G	G	G	G	G	G	G	G	G	G	G	G	G	G	G
TA004081-0677	A/G	1D	407493123	A	A	A	A	G	G	A	G	A	A	A	A	A	A	G	G	A	G	G	A	A	A	A	A	G	G	A	A	A	A	A	A	A	A	A	A	A	A	A	A	A	A	A	A	A	A
GENE_0511_403	C/T	1D	416728013	T	C	C	C	C	C	C	C	C	C	C	C	C	C	C	C	C	C	C	C	C	T	C	C	C	C	T	C	T	C	C	C	C	C	C	C	C	C	T	C	C	C	C	C	T	T
RAC875_c32452_55	C/T	1D	419252924	C	C	C	C	C	C	C	C	C	C	C	C	C	C	T	C	C	C	C	C	C	C	T	C	T	C	C	C	C	C	C	C	C	C	C	C	C	C	C	C	C	C	C	C	C	C
Ra_c3045_2659	T/C	1D	422123312	T	T	T	T	T	T	T	T	T	T	T	T	T	T	C	T	T	T	T	T	T	T	C	T	C	T	T	T	T	T	T	T	T	T	T	T	T	T	T	T	T	T	T	T	T	T
RAC875_rep_c112321_108	A/G	1D	422124339	A	A	A	A	A	A	A	A	A	A	A	A	A	A	G	A	A	A	A	A	A	A	G	A	G	A	A	A	A	A	A	A	A	A	A	A	A	A	A	A	A	A	A	A	A	A
Ra_c3045_1361	T/C	1D	422124610	T	T	T	T	T	T	T	T	T	T	T	T	T	T	C	T	T	T	T	T	T	T	C	T	C	T	T	T	T	T	T	T	T	T	T	T	T	T	T	T	T	T	T	T	T	T
Excalibur_c53900_86	G/A	1D	423043062	G	G	G	G	G	G	G	G	G	G	G	G	G	G	A	G	G	G	G	G	G	G	A	G	A	G	G	G	G	G	G	G	G	G	G	G	G	G	G	G	G	G	G	G	G	G
RAC875_c16149_1170	T/G	1D	424430658	T	T	T	T	K	T	T	T	T	T	T	T	T	T	T	T	T	T	T	G	T	T	T	T	T	T	T	T	T	T	T	T	T	T	T	T	T	T	G	T	T	T	T	T	T	G
BS00089031_51	C/T	1D	427102080	C	C	C	C	C	C	C	C	C	C	C	T	C	C	T	C	C	C	C	C	C	T	C	C	C	C	T	C	C	C	C	C	C	C	C	C	C	C	C	C	C	C	C	C	C	T
Kukri_c67383_102	C/T	1D	434188952	C	C	C	C	N	C	C	C	C	T	C	C	C	C	C	C	C	C	C	T	C	C	C	C	T	C	T	T	C	T	T	C	C	C	C	C	T	T	T	C	C	T	T	C	T	T
RAC875_c5341_106	T/G	1D	435092352	T	T	T	T	T	T	T	T	T	T	T	T	T	T	T	T	T	T	T	T	T	T	T	T	T	T	T	T	T	T	T	T	T	T	T	T	T	T	T	T	T	T	T	T	T	T
RAC875_c35777_484	T/C	1D	435177152	T	T	T	T	T	T	T	T	T	T	T	T	T	T	T	T	T	T	T	T	T	T	T	T	T	T	T	T	T	T	T	T	T	T	T	T	T	T	T	T	T	T	T	T	T	T
Ra_c21472_1369	C/T	1D	435652305	C	C	C	C	C	C	C	C	C	C	T	C	C	C	T	C	C	C	C	C	C	C	T	C	T	C	C	C	C	C	C	C	C	C	C	C	C	C	C	C	C	C	C	C	C	C
IAAV3490	C/T	1D	435652506	C	C	C	C	C	C	C	C	C	C	T	C	C	C	T	C	C	C	C	C	C	C	T	C	T	C	C	C	C	C	C	C	C	C	C	C	C	C	C	C	C	C	C	C	C	C
IACX574	T/C	1D	435691913	T	T	T	T	T	T	C	T	T	T	C	T	T	T	C	T	T	T	T	T	T	T	C	T	C	T	T	T	T	T	T	T	T	T	T	T	T	T	T	T	T	T	T	T	T	T
IAAV724	T/C	1D	435693042	T	T	T	T	T	T	C	T	T	T	C	T	T	T	C	T	T	T	T	T	T	T	C	T	C	T	T	T	T	T	T	T	T	T	T	T	T	T	T	T	T	T	T	T	T	T
D_GDS7LZN02GSCOW_131	A/C	1D	435712129	A	A	A	A	A	A	C	A	A	A	C	A	A	A	C	A	A	A	A	A	A	A	C	A	C	A	A	A	A	A	A	A	A	A	A	A	A	A	A	A	A	A	A	A	A	A
Excalibur_c8231_398	C/A	1D	435713563	C	C	C	C	C	C	A	C	C	C	A	C	C	C	A	C	C	C	C	C	C	C	A	C	A	C	C	C	C	C	C	C	C	C	C	C	C	C	C	C	C	C	C	C	C	C
Kukri_rep_c110316_116	C/T	1D	435713876	C	C	C	C	C	C	T	C	C	C	T	C	C	C	T	C	C	C	C	C	C	C	T	C	T	C	C	C	C	C	C	C	C	C	C	C	C	C	C	C	C	C	C	C	C	C
TA005251-0278	C/T	1D	436395981	C	C	C	C	T	T	C	T	C	T	T	C	C	T	C	T	C	T	T	T	C	T	T	C	T	C	C	T	T	C	C	T	T	C	T	T	C	C	T	C	C	C	C	T	T	C
BS00063907_51	T/C	1D	436450460	T	T	T	T	T	T	T	T	T	T	C	T	T	T	C	T	T	T	T	T	T	T	C	T	C	T	T	T	T	T	T	T	T	T	T	T	T	T	T	T	T	T	T	T	T	T
Excalibur_c23906_303	T/C	1D	439476231	T	T	T	T	T	T	T	T	T	T	T	T	T	T	T	T	T	T	T	T	T	T	T	T	T	T	T	T	T	T	T	T	T	T	T	T	T	T	T	T	T	T	T	T	T	T
Excalibur_c1066_303	T/C	1D	439897511	T	T	T	T	T	T	T	T	T	T	T	T	T	T	C	T	T	T	T	T	T	T	C	T	T	C	T	T	C	T	T	T	T	T	T	T	T	T	T	T	T	T	T	T	T	T
BobWhite_c23632_322	A/G	1D	446352681	A	A	A	A	A	A	A	A	A	A	A	A	A	A	A	A	A	A	A	A	A	G	A	G	A	A	G	A	G	A	A	G	A	A	A	A	A	A	G	A	A	A	A	G	A	G
TA001600-1603	A/G	1D	447383507	A	A	A	A	A	G	A	G	A	A	A	A	A	A	A	G	A	G	G	A	A	A	A	A	A	A	A	A	A	G	A	A	A	A	A	A	A	A	A	A	A	A	A	A	A	A
Kukri_c13463_728	C/T	1D	451976011	C	T	T	T	T	C	T	C	T	T	C	T	T	T	C	C	T	C	C	C	T	C	C	T	C	C	C	C	T	C	C	T	C	T	C	T	C	C	C	T	T	T	C	C	C	C
BS00068161_51	A/C	1D	455014677	A	A	A	A	A	A	A	A	A	A	A	A	A	A	A	A	A	A	A	A	A	A	A	A	A	A	C	C	A	A	A	A	A	A	A	A	A	A	A	A	A	A	A	A	A	A
BobWhite_c34030_646	T/C	1D	455014899	T	T	T	T	T	T	T	T	T	T	T	T	T	T	T	T	T	T	T	T	T	T	T	T	T	T	C	C	T	T	T	T	T	T	T	T	T	T	T	T	T	T	T	T	T	T
RAC875_c291_2591	C/A	1D	456676980	C	C	C	C	C	C	C	C	C	C	C	C	C	C	C	C	C	C	C	C	C	C	C	C	C	C	C	C	C	C	C	C	C	C	C	C	C	C	C	C	C	C	C	C	C	C
Kukri_rep_c86467_51	T/C	1D	456677583	T	T	T	T	T	T	T	T	T	T	T	T	T	T	T	T	T	T	T	T	T	T	T	T	T	T	T	T	T	T	T	T	T	T	T	T	T	T	T	T	T	T	T	T	T	T
RAC875_c291_2201	T/C	1D	456677607	T	T	T	T	T	T	T	T	T	T	T	T	T	T	T	T	T	T	T	T	T	T	T	T	T	T	T	T	T	T	T	T	T	T	T	T	T	T	T	T	T	T	T	T	T	T
IAAV8693	A/G	1D	456677995	A	A	A	A	A	A	A	A	A	A	A	A	A	A	A	A	A	A	A	A	A	A	A	A	A	A	A	A	A	A	A	A	A	A	A	A	A	A	A	A	A	A	A	A	A	A
RAC875_c291_1860	A/G	1D	456678035	A	A	A	A	A	A	A	A	A	A	A	A	A	A	A	A	A	A	A	A	A	A	A	A	A	A	A	A	A	A	A	A	A	A	A	A	A	A	A	A	A	A	A	A	A	A
RAC875_c291_696	T/C	1D	456679962	T	T	T	T	T	T	T	T	T	T	T	T	T	T	T	T	T	T	T	T	T	T	T	T	T	T	T	T	T	T	T	T	T	T	T	T	T	T	T	T	T	T	T	T	T	T
RAC875_c291_647	T/C	1D	456680011	T	T	T	T	T	T	T	T	T	T	T	T	T	T	T	T	T	T	T	T	T	T	T	T	T	T	T	T	T	T	T	T	T	T	T	T	T	T	T	T	T	T	T	T	T	T
Excalibur_c11680_81	G/A	1D	459630115	G	G	G	G	G	G	G	G	G	G	G	A	G	G	G	G	G	G	G	G	A	G	A	A	A	A	G	G	G	G	G	A	G	G	G	G	G	G	G	G	A	G	G	A	A	G
D_GBUVHFX01API9H_416	C/T	1D	460874260	C	C	C	C	C	C	C	C	C	C	C	T	C	C	C	C	C	C	C	C	T	C	T	T	T	T	T	T	T	T	T	T	C	C	C	C	T	T	C	C	T	T	T	T	T	C
Jagger_c7235_96	C/T	1D	461073634	C	C	C	C	C	C	C	C	C	C	C	T	C	C	C	C	C	C	C	C	T	C	T	T	C	T	T	T	C	C	C	C	C	C	C	C	C	C	C	C	T	C	C	C	T	C
BobWhite_c20621_541	C/T	1D	461473719	C	C	C	C	T	T	C	T	C	C	C	T	C	C	C	T	C	T	T	C	T	C	T	T	C	T	T	T	C	C	C	C	C	C	C	C	C	C	C	C	T	C	C	C	T	C
Excalibur_c85432_106	C/A	1D	462423352	A	A	A	A	C	C	A	C	A	A	A	C	A	A	A	C	A	C	C	A	C	A	C	C	C	C	C	C	C	C	C	C	A	A	A	A	C	C	A	A	C	C	C	C	C	A
Tdurum_contig10036_1057	C/T	1D	466778240	C	C	C	C	C	C	C	C	C	C	C	C	C	C	C	C	C	C	C	C	C	C	C	C	C	C	T	T	T	C	T	T	C	C	C	C	T	C	C	C	C	T	T	T	C	C
IAAV1549	G/A	1D	466952086	G	G	G	G	G	G	G	G	G	G	G	G	G	G	G	G	G	G	G	G	G	G	G	G	G	G	A	A	A	G	A	A	G	G	G	G	A	G	G	G	G	A	A	A	G	G
BS00010392_51	C/T	1D	468980388	C	C	T	C	C	C	C	C	C	C	C	C	C	C	C	C	C	C	C	C	C	C	C	C	C	C	C	C	C	C	C	C	C	C	T	C	C	C	C	C	C	C	C	C	T	C
RAC875_c28211_403	C/A	1D	473109481	C	C	A	A	A	A	A	A	A	A	A	A	C	A	A	A	A	A	A	A	A	A	A	C	C	C	C	C	C	C	C	C	C	A	C	A	C	C	A	A	C	C	C	C	C	A
BS00094562_51	T/C	1D	473355679	C	C	T	T	T	T	T	T	T	C	T	T	T	T	T	T	T	T	T	T	T	T	T	T	C	T	C	T	C	T	T	C	T	T	T	T	T	T	T	T	T	T	T	C	T	T
RAC875_c36980_161	A/G	1D	475179485	A	A	A	A	A	A	A	A	A	A	A	A	A	A	A	A	A	A	A	A	A	A	A	A	A	A	A	A	G	A	A	A	A	A	A	A	A	A	A	A	A	A	A	A	A	A
Kukri_c16271_544	T/C	1D	475179720	T	T	T	T	T	T	T	T	T	T	T	T	T	T	T	T	T	T	T	T	T	T	T	T	T	T	T	T	C	T	T	T	T	T	T	T	T	T	T	T	T	T	T	T	T	T
GENE_0129_110	C/T	1D	476289834	C	C	C	C	C	C	C	C	C	T	C	C	C	C	C	C	T	C	C	C	T	C	T	C	T	C	T	C	T	T	C	T	C	C	C	C	C	C	C	C	C	C	C	T	C	C
Excalibur_c16947_81	A/G	1D	477565334	A	A	G	G	A	A	G	A	G	G	G	G	G	G	A	A	G	A	A	G	G	A	A	G	A	A	A	A	A	A	A	G	A	G	G	G	A	A	A	G	G	G	A	A	A	A
CAP8_c2971_73	T/C	1D	478141062	C	C	T	T	T	T	T	T	T	T	T	T	T	T	T	T	T	T	T	T	T	T	T	T	T	T	T	T	T	T	T	T	T	T	T	T	T	T	T	T	T	T	T	T	T	T
GENE_0063_68	A/G	1D	478155897	G	G	A	A	A	A	A	A	A	G	A	A	A	A	A	A	A	A	A	A	A	A	A	A	A	G	G	A	A	G	A	A	A	A	A	A	A	A	A	A	A	A	A	A	A	A
BobWhite_c5785_78	T/C	1D	479208328	C	C	T	T	T	T	T	T	T	T	T	T	T	T	T	T	T	T	T	T	T	T	T	T	T	T	T	T	T	T	T	T	T	T	T	T	T	T	T	T	T	T	T	T	T	T
CAP12_c2761_184	A/G	1D	479807929	G	G	A	A	A	A	A	A	A	A	A	A	A	A	A	A	A	A	A	A	A	A	A	A	A	A	A	A	A	A	A	A	A	A	A	A	A	A	A	A	A	A	A	A	A	A
GENE_3098_53	G/A	1D	479840448	G	G	G	G	G	G	G	G	G	A	G	G	G	A	G	G	G	G	G	G	G	G	G	G	G	G	G	G	G	G	G	G	G	G	A	G	G	G	G	G	G	G	G	G	G	G
Excalibur_c88292_114	C/T	1D	480843328	T	T	C	C	T	C	C	C	C	C	C	C	C	C	C	C	C	C	C	T	C	C	C	C	C	T	C	T	C	C	C	C	C	C	C	C	C	C	C	C	C	C	C	C	C	C
Kukri_c30490_328	A/G	1D	481431296	A	A	A	A	A	G	A	G	A	A	A	A	A	A	A	G	A	G	G	A	A	A	A	A	A	A	A	A	A	G	A	A	A	A	A	A	A	A	G	A	A	A	A	A	G	A
GENE_0439_61	C/T	1D	483593481	C	T	T	C	T	C	T	T	C	C	T	C	C	T	T	C	T	C	C	T	T	T	T	T	C	T	T	C	C	C	T	C	T	C	T	T	T	T	T	C	C	T	T	C	T	T
RAC875_c9770_123	A/G	1D	486199454	A	A	G	G	G	G	G	G	G	G	G	G	G	G	A	G	G	G	G	G	G	A	A	A	A	G	A	N	A	G	G	A	G	G	G	G	G	A	G	G	A	G	G	A	G	A
Ku_c20664_262	T/C	1D	486619256	T	C	T	T	T	C	T	C	T	T	T	T	T	T	T	C	T	C	C	T	T	T	T	T	T	T	T	T	T	T	T	T	T	T	T	T	T	T	T	T	T	T	T	T	T	T
BobWhite_c12305_959	G/A	1D	486942540	G	A	G	G	G	A	G	A	G	G	G	G	G	G	G	A	G	A	A	G	G	G	G	G	G	G	G	G	G	G	G	G	G	G	G	G	G	G	G	G	G	G	G	G	G	G
RAC875_c43846_154	C/T	1D	487092485	T	T	C	C	C	C	C	C	C	C	C	C	T	C	C	C	C	C	C	C	C	C	C	C	T	T	T	T	T	T	T	T	C	C	C	C	T	T	C	C	C	T	T	T	T	C
Kukri_c14292_157	G/A	1D	488181037	A	A	G	G	G	G	G	G	G	G	G	G	A	G	G	G	G	G	G	G	G	G	G	G	A	A	A	A	A	A	A	A	G	G	G	G	A	A	G	G	G	A	A	A	A	G
Kukri_c67675_174	C/T	1D	488222498	T	T	C	C	C	C	C	C	C	C	C	C	T	C	C	C	C	C	C	C	C	C	C	C	T	T	T	T	T	T	T	T	C	C	C	C	T	T	C	C	C	T	T	T	T	C
BobWhite_c6433_417	T/C	1D	488233582	C	C	T	T	T	T	T	T	T	T	T	T	C	T	T	T	T	T	T	T	T	T	T	T	C	C	C	C	C	C	C	C	T	T	T	T	C	C	T	T	T	C	C	C	C	T
Kukri_c20495_1745	C/T	1D	488237632	T	T	C	C	C	C	C	C	C	C	C	C	T	C	C	C	C	C	C	C	C	C	C	C	T	T	T	T	T	T	T	T	C	C	C	C	T	T	C	C	C	T	T	T	T	C
RAC875_c24317_268	C/T	1D	488237692	T	T	C	C	C	C	C	C	C	C	C	C	T	C	C	C	C	C	C	C	C	C	C	C	T	T	T	T	T	T	T	T	C	C	C	C	T	T	C	C	C	T	T	T	T	C
IACX7617	C/G	1D	488381027	G	G	C	C	C	C	C	C	C	C	C	C	G	C	C	C	C	C	C	C	C	C	C	C	G	G	G	G	G	G	G	G	C	C	C	C	G	G	C	C	C	G	G	G	G	C
IAAV1930	C/T	1D	488739277	C	T	T	C	C	T	C	T	C	C	C	C	C	C	C	T	C	T	T	C	C	C	C	C	C	C	C	T	C	T	T	C	C	C	C	C	T	T	C	T	C	C	T	C	C	C
IACX7870	T/C	1D	489819405	T	T	T	T	T	C	T	C	T	T	T	T	T	T	T	C	T	C	C	T	T	T	T	T	T	T	T	T	T	T	T	T	T	T	T	T	T	T	T	T	T	T	T	T	T	T
CAP11_c7969_315	C/T	1D	489821205	C	C	C	C	C	T	C	T	C	C	C	C	C	C	C	T	C	T	T	C	C	C	C	T	C	C	C	C	C	C	C	C	C	C	C	C	C	C	C	C	T	C	C	C	C	C
RFL_Contig3395_1575	G/A	1D	489821313	A	A	G	G	G	G	G	G	G	G	G	G	A	G	G	G	G	G	G	G	G	G	G	G	A	A	A	A	A	A	A	A	G	G	G	G	A	A	G	G	G	A	A	A	A	G
tplb0049h18_1622	C/T	1D	489824775	T	T	C	C	C	C	C	C	C	C	C	C	T	C	C	C	C	C	C	C	C	C	C	C	T	T	T	T	T	T	T	T	C	C	C	C	T	T	C	C	C	T	T	T	T	C
Tdurum_contig45965_563	G/A	1D	490493562	A	A	A	A	A	G	A	G	A	A	A	A	A	A	G	G	A	G	G	A	A	G	G	G	G	G	G	A	G	A	A	G	A	A	A	G	A	G	G	A	G	A	A	G	G	G
Kukri_c59535_127	T/C	1D	490607105	C	C	T	T	T	T	T	T	T	T	T	T	C	T	T	T	T	T	T	T	T	T	T	T	C	C	C	C	C	C	C	C	T	T	T	T	C	C	T	T	T	C	C	C	C	T
Excalibur_c5888_641	G/A	1D	490607273	G	G	G	G	G	A	G	A	G	G	G	G	G	G	G	A	G	A	A	G	G	G	G	G	G	G	G	G	G	G	G	G	G	G	G	G	G	G	A	G	G	G	G	G	G	G
Kukri_rep_c69829_307	T/G	1D	491219150	G	G	T	T	T	T	T	T	T	T	T	T	G	T	T	T	T	T	T	T	T	T	T	T	G	G	G	G	G	G	G	G	T	T	T	T	G	G	T	T	T	G	G	G	G	T
RAC875_c8503_644	G/A	1D	491613856	A	A	G	G	G	G	G	G	G	G	G	G	A	G	G	G	G	G	G	G	G	G	G	G	A	A	A	A	A	A	A	A	G	G	G	G	A	A	G	G	G	A	A	A	A	G
Excalibur_rep_c104128_176	G/A	1D	491614471	A	A	G	G	G	G	G	G	G	G	G	G	A	G	G	G	G	G	G	G	G	G	G	G	A	A	A	A	A	A	A	A	G	G	G	G	A	A	G	G	G	A	A	A	A	G
Kukri_rep_c106578_178	T/C	1D	492381430	C	C	T	T	T	T	T	T	T	T	T	T	C	T	T	T	T	T	T	T	T	T	T	T	C	C	C	C	C	C	C	C	T	T	T	T	C	C	T	T	T	C	C	C	C	T
RAC875_rep_c107383_166	G/A	1D	493878122	A	A	G	G	G	G	G	G	G	G	G	G	A	G	G	G	G	G	G	G	G	G	G	G	A	A	A	A	A	A	A	A	G	G	G	G	A	A	G	G	G	A	A	A	A	G
RAC875_c2258_1028	G/A	1D	493879414	A	A	G	G	G	G	G	G	G	G	G	G	A	G	G	G	G	G	G	G	G	G	G	G	A	A	A	A	A	A	A	A	G	G	G	G	A	A	G	G	G	A	A	A	A	G
BS00011913_51	A/G	1D	493886208	G	A	A	G	A	A	A	A	A	G	A	A	A	A	A	A	A	A	A	A	A	A	A	A	A	A	A	A	A	A	A	A	A	A	G	A	A	A	A	A	A	A	A	A	A	A
BS00036558_51	A/G	1D	495355222	G	G	A	A	A	A	A	A	A	A	A	A	G	A	A	A	A	A	A	A	A	A	A	A	G	G	G	G	G	G	G	G	A	A	A	A	G	G	A	A	A	G	G	G	G	A
Kukri_c65800_762	G/A	1D	495431334	A	A	G	G	G	G	G	G	G	G	G	G	A	G	G	G	G	G	G	G	G	G	G	G	A	A	A	A	A	A	A	A	G	G	G	G	A	A	G	G	G	A	A	A	A	G
Excalibur_c500_279	G/T	1D	496007505	T	T	G	G	G	G	G	G	G	G	G	G	T	G	G	G	G	G	G	G	G	G	G	G	T	T	T	T	T	T	T	T	G	G	G	G	T	T	G	G	G	T	T	T	T	G
RFL_Contig2961_2082	G/A	1D	496597778	A	A	G	G	G	G	G	G	G	G	G	G	A	G	G	G	G	G	G	G	G	G	G	G	A	A	A	A	A	A	A	A	G	G	G	G	A	A	G	G	G	A	A	A	A	G
RFL_Contig2961_2046	C/T	1D	496597814	T	T	C	C	C	C	C	C	C	C	C	C	T	C	C	C	C	C	C	C	C	C	C	C	T	T	T	T	T	T	T	T	C	C	C	C	T	T	C	C	C	T	T	T	T	C
Excalibur_c36269_513	C/T	1D	496733247	T	T	C	C	C	C	C	C	C	C	C	C	T	C	C	C	C	C	C	C	C	C	C	C	T	T	T	T	T	T	T	T	C	C	C	C	T	T	C	C	C	T	T	T	T	C
IAAV7181	A/G	1D	496943307	G	G	A	A	A	A	A	A	A	A	A	A	G	A	A	A	A	A	A	A	A	A	A	A	G	G	G	G	G	G	G	G	A	A	A	A	G	G	A	A	A	G	G	G	G	A
BobWhite_c37766_677	T/C	1D	497117016	C	C	T	T	T	T	T	T	T	T	T	T	C	T	T	T	T	T	T	T	T	T	T	T	C	C	C	C	C	C	C	C	T	T	T	T	C	C	T	T	T	C	C	C	C	T
Excalibur_c10063_189	C/T	1D	497122366	T	T	C	C	C	C	C	C	C	C	C	C	T	C	C	C	C	C	C	C	C	C	C	C	T	T	T	T	T	T	T	T	C	C	C	C	T	T	C	C	C	T	T	T	T	C
Kukri_c13952_550	C/A	1D	497338713	C	C	C	C	C	C	C	C	C	C	C	C	A	C	C	C	C	C	C	C	C	C	C	C	C	C	C	C	C	C	C	C	C	C	C	C	C	C	C	C	C	C	C	C	C	C
Excalibur_c20532_785	G/A	1D	497660471	A	A	G	G	G	G	G	G	G	G	G	G	A	G	G	G	G	G	G	G	G	G	G	G	A	A	A	A	A	A	A	A	G	G	G	G	A	A	G	G	G	A	A	A	A	G
BobWhite_c1897_695	G/A	1D	498299904	A	A	G	G	G	G	G	G	G	G	G	G	A	G	G	G	G	G	G	G	G	G	G	G	A	A	A	A	A	A	A	A	G	G	G	G	A	A	G	G	G	A	A	A	A	G
Ex_c19516_3687	C/A	2A	3161768	C	C	A	A	C	C	A	A	A	A	A	A	C	A	A	C	A	C	C	A	A	C	C	A	C	C	A	A	A	C	A	A	A	A	A	C	A	A	A	C	C	A	A	A	C	A
BS00023052_51	C/T	2A	5074874	C	C	T	T	C	C	T	T	T	T	T	T	C	T	T	C	T	C	C	T	T	C	C	T	C	C	T	T	T	C	T	T	T	T	T	C	T	T	T	C	C	T	T	T	C	T
CAP8_c2783_336	A/G	2A	5814818	A	A	A	A	G	G	A	A	A	A	A	A	A	A	A	G	G	G	G	A	G	A	A	A	A	A	A	A	A	A	A	A	A	A	A	G	A	A	A	A	A	A	A	A	A	A
Kukri_c22152_730	G/A	2A	6060138	G	G	G	G	A	A	G	G	G	G	G	G	G	G	G	A	A	A	A	G	A	G	G	G	G	G	G	G	G	G	G	G	G	G	G	A	G	G	G	G	G	G	G	G	G	G
RAC875_c57889_55	G/A	2A	12918563	G	A	A	A	G	G	A	A	A	A	A	A	G	A	G	G	A	G	G	A	A	G	G	G	G	G	G	G	G	G	G	G	A	A	G	G	G	G	A	A	G	G	G	G	G	A
Excalibur_c25445_978	G/A	2A	12932345	G	G	G	G	A	A	G	A	G	G	G	G	G	G	G	A	A	A	A	G	A	G	G	G	A	G	G	G	G	G	G	G	G	G	G	G	G	G	G	G	G	G	G	G	G	G
BobWhite_c10673_330	G/T	2A	13322456	G	T	T	T	G	G	T	T	T	T	T	T	T	T	G	G	T	G	G	T	T	T	G	G	G	T	G	G	G	T	G	G	T	T	G	G	G	G	T	T	G	G	G	G	T	T
BobWhite_c10673_138	G/A	2A	13322648	G	A	A	A	G	G	A	A	A	A	A	A	A	A	G	G	A	G	G	A	A	A	G	G	G	A	G	G	G	A	G	G	A	A	G	G	G	G	A	A	G	G	G	G	A	A
RAC875_c609_362	T/C	2A	13871671	T	T	C	T	T	T	T	T	T	T	T	T	T	T	T	T	T	T	T	T	T	C	T	T	T	T	T	T	C	T	T	T	T	T	T	C	T	T	T	C	T	T	T	T	T	T
CAP7_c892_432	A/G	2A	17883377	A	A	G	A	G	G	A	G	G	G	G	G	A	G	A	G	G	G	G	A	G	A	A	A	A	A	A	A	A	A	A	A	A	A	A	A	A	A	A	G	A	A	A	A	A	A
RAC875_c67629_143	T/C	2A	17888414	T	T	C	T	C	C	T	C	C	C	C	C	T	C	T	C	C	C	C	T	C	T	T	T	T	T	T	T	T	T	T	T	T	T	T	T	T	T	T	C	T	T	T	T	T	T
Excalibur_c3905_1007	C/T	2A	17890286	C	C	T	C	T	T	C	T	T	T	T	T	C	T	C	T	T	T	T	C	T	C	C	C	C	C	C	C	C	C	C	C	C	C	C	C	C	C	C	T	C	C	C	C	C	C
Excalibur_rep_c110303_320	T/C	2A	19019301	T	C	C	Y	T	T	T	C	C	C	C	T	T	C	C	T	T	T	T	C	T	T	T	C	T	T	T	T	T	T	T	T	C	C	C	C	T	T	C	T	T	T	T	T	T	C
BS00067684_51	G/A	2A	29082215	G	G	G	G	A	A	G	A	G	G	G	G	G	G	G	A	G	A	A	G	G	G	N	G	G	G	G	G	A	G	G	G	G	G	G	G	G	G	G	G	G	G	G	G	G	G
RAC875_c54668_102	A/G	2A	32354986	A	A	G	R	A	G	A	G	A	A	A	A	A	A	A	G	G	G	G	A	G	A	A	A	G	A	A	A	A	A	A	A	A	A	A	A	A	A	A	A	A	A	A	A	A	A
RAC875_rep_c111906_144	T/C	2A	32467340	C	T	C	Y	T	C	C	C	T	T	T	T	T	T	T	C	C	C	C	T	C	T	T	T	C	T	T	T	T	T	T	T	T	T	T	T	T	T	T	T	T	T	T	T	T	T
Tdurum_contig42153_3715	A/G	2A	32515840	N	G	G	G	G	G	G	G	G	G	G	G	G	G	A	G	A	G	G	G	A	G	A	G	A	G	G	A	A	A	A	A	G	G	G	G	A	A	G	G	G	A	A	A	G	G
Kukri_c42095_196	A/C	2A	33304760	C	A	A	A	A	A	C	A	A	A	A	A	A	A	A	A	A	A	A	A	A	A	A	A	A	A	A	A	A	A	A	A	A	A	A	A	A	A	A	A	A	A	A	A	A	A
RAC875_c62936_139	A/G	2A	33785147	G	A	A	A	A	A	G	A	A	A	A	A	A	A	A	A	A	A	A	A	A	A	A	A	A	A	A	A	A	A	A	A	A	A	A	A	A	A	A	A	A	A	A	A	A	A
CAP11_rep_c9060_520	A/G	2A	34564625	G	A	A	A	A	A	G	A	A	A	A	A	A	A	A	A	A	A	A	A	A	A	A	A	A	A	A	A	A	A	A	A	A	A	A	A	A	A	A	A	A	A	A	A	A	A
CAP8_rep_c8022_270	C/T	2A	34596127	T	C	C	C	C	C	T	C	C	C	C	C	C	C	C	C	C	C	C	C	C	C	C	C	C	C	C	C	C	C	C	C	C	C	C	C	C	C	C	C	C	C	C	C	C	C
RAC875_c11652_544	A/G	2A	34649639	G	A	A	A	A	A	G	A	A	A	A	A	A	A	A	A	A	A	A	A	A	A	A	A	A	A	A	A	A	A	A	A	A	A	A	A	A	A	A	A	A	A	A	A	A	A
BobWhite_c2022_245	G/A	2A	34661367	A	G	G	G	G	G	A	G	G	G	G	G	G	G	G	G	G	G	G	G	G	G	G	G	G	G	G	G	G	G	G	G	G	G	G	G	G	G	G	G	G	G	G	G	G	G
BS00079035_51	A/C	2A	36452283	A	C	A	A	C	A	A	A	C	C	C	A	A	C	C	A	A	A	A	C	A	C	A	C	A	A	C	A	A	A	A	C	C	C	C	C	A	A	C	A	A	A	A	C	C	C
Excalibur_c15740_1106	G/T	2A	36648495	G	T	G	G	T	G	G	G	T	T	T	G	G	T	T	G	G	G	G	T	G	T	G	T	G	G	T	G	T	G	G	T	T	T	T	T	G	G	T	G	G	G	G	T	T	T
BS00073382_51	A/G	2A	36651067	A	G	A	A	G	A	A	A	G	G	G	A	A	G	G	A	A	A	A	G	A	G	A	G	A	A	G	A	G	A	A	G	G	G	G	G	A	A	G	A	A	A	A	G	G	G
BS00070797_51	G/A	2A	36651220	G	A	G	G	A	G	G	G	A	A	A	G	G	A	A	G	G	G	G	A	G	A	G	A	G	G	A	G	A	G	G	A	A	A	A	A	G	G	A	G	G	G	G	A	A	A
GENE_0749_215	A/G	2A	36765329	A	G	A	A	G	A	A	A	G	G	G	A	A	G	G	A	A	A	A	G	A	G	A	G	A	A	G	A	G	A	A	G	G	G	G	G	A	A	G	A	A	A	A	G	G	G
Ku_c23118_149	T/C	2A	39056832	T	T	C	C	T	C	T	C	T	T	T	T	C	T	T	C	C	C	C	T	C	T	C	T	C	C	C	C	C	C	C	C	T	T	T	T	C	C	T	T	T	C	C	C	C	T
Kukri_c5497_312	C/T	2A	43487680	C	T	T	T	T	T	T	T	T	C	C	C	T	C	T	T	C	T	T	T	C	C	T	C	T	C	C	C	C	C	C	C	T	T	T	T	C	C	T	T	C	C	C	C	C	T
Ra_c58279_684	G/A	2A	45927913	G	A	G	G	A	G	A	A	A	A	A	A	A	A	G	G	A	G	G	A	A	A	G	A	A	G	G	G	A	G	G	G	A	A	A	A	G	G	A	A	A	G	G	G	G	A
Ra_c58279_702	T/C	2A	45927931	T	C	T	T	C	T	C	C	C	C	C	C	C	C	T	T	C	T	T	C	C	C	T	C	C	T	T	T	C	T	T	T	C	C	C	C	T	T	C	C	C	T	T	T	T	C
IACX8108	A/G	2A	48773311	A	A	A	A	A	A	A	A	A	A	A	A	A	A	G	A	A	A	A	A	A	A	A	A	A	G	A	G	A	G	G	A	A	A	A	A	G	G	A	A	A	G	G	A	G	A
Excalibur_rep_c105284_131	C/T	2A	54169851	C	T	C	C	C	C	C	C	C	C	C	C	C	C	C	C	C	C	C	C	C	C	C	C	T	C	T	C	C	T	C	T	C	C	C	C	C	C	C	C	C	C	C	T	C	C
Excalibur_c26918_75	G/A	2A	58620261	G	G	G	G	G	G	G	G	G	G	G	G	G	G	G	G	G	G	G	G	G	G	G	A	G	G	G	G	G	G	G	G	G	G	G	G	G	G	G	G	G	G	G	G	G	G
Tdurum_contig66015_346	G/A	2A	63168271	A	A	A	A	G	A	G	G	G	G	G	G	A	G	G	G	G	A	A	G	G	G	G	A	A	G	G	A	G	A	A	G	G	G	G	G	A	A	G	G	G	A	A	G	G	G
Kukri_c4790_923	G/A	2A	74089603	A	A	A	A	A	A	A	A	A	G	G	G	A	G	A	A	A	A	A	A	A	G	A	G	G	G	G	G	G	G	G	G	A	G	G	G	G	G	A	G	G	G	G	G	G	A
RFL_Contig1512_1420	G/A	2A	88479021	G	G	G	G	A	G	A	A	A	A	A	A	G	A	G	A	A	A	A	A	A	A	G	G	A	G	G	G	G	G	G	A	A	A	A	A	G	G	G	A	A	G	G	G	G	G
BS00065418_51	A/C	2A	95308454	A	A	C	C	C	C	C	C	C	A	C	C	A	A	C	C	C	C	C	C	C	A	C	C	A	A	A	A	A	A	A	A	C	A	C	C	A	A	C	A	A	A	A	A	A	C
Tdurum_contig45580_2786	A/G	2A	98637334	G	A	G	G	A	A	A	G	A	G	G	G	A	G	A	A	G	A	A	G	G	G	A	G	A	A	G	A	G	A	A	G	G	A	A	G	A	A	A	G	A	A	A	G	G	A
Tdurum_contig45580_1717	A/G	2A	98640621	G	A	G	G	A	A	A	G	A	G	G	G	A	G	A	A	G	A	A	G	G	G	A	G	A	A	G	A	G	A	A	G	G	A	A	G	A	A	A	G	A	A	A	G	G	A
BobWhite_rep_c64680_305	T/C	2A	98757158	C	T	C	C	T	T	T	C	T	C	C	C	T	C	T	T	C	T	T	C	C	C	T	C	T	T	C	T	C	T	T	C	C	T	T	C	T	T	T	C	T	T	T	C	C	T
Tdurum_contig93884_223	C/T	2A	102832327	T	C	T	T	C	C	C	T	C	T	T	T	C	T	C	C	T	C	C	T	T	T	C	T	C	C	T	C	T	C	C	T	T	C	C	T	C	C	C	T	C	C	C	T	T	C
BobWhite_c35700_56	C/A	2A	108703402	C	C	A	A	C	C	C	A	C	A	A	A	C	A	C	C	A	C	C	A	A	A	C	C	C	C	C	C	C	C	C	A	A	C	C	A	C	C	C	A	C	C	C	C	C	C
Excalibur_c11398_971	C/T	2A	123082407	C	C	T	T	C	C	C	C	C	T	T	T	C	T	C	C	C	C	C	T	C	T	C	C	C	C	C	C	C	C	C	T	T	C	C	T	C	C	C	T	C	C	C	C	C	C
RAC875_c34509_124	G/A	2A	145792192	G	G	A	A	A	G	A	A	A	A	A	A	A	A	G	G	A	G	G	A	A	A	G	G	G	G	G	G	G	G	G	A	A	A	A	A	G	G	G	A	A	G	G	G	G	G
GENE_1181_231	C/T	2A	155882064	C	C	C	C	C	C	C	C	C	C	C	C	C	C	C	C	C	C	C	C	C	C	C	C	T	C	C	C	C	C	C	C	C	C	C	C	C	C	C	C	C	C	C	C	C	C
Ku_c25522_532	C/T	2A	196458548	C	C	T	T	T	C	T	T	T	T	T	T	T	T	C	C	T	C	C	T	T	T	C	C	C	T	C	C	C	C	C	C	T	T	T	T	C	C	C	T	T	C	C	C	C	C
Ku_c331_1124	G/A	2A	196460426	A	A	G	G	G	G	G	G	G	G	G	G	G	G	G	G	G	G	G	G	G	G	G	G	G	G	A	G	A	G	G	G	G	G	G	G	G	G	G	G	G	G	G	A	A	G
RAC875_c11956_477	C/T	2A	209603975	T	T	C	C	C	T	C	C	C	C	C	C	C	C	T	T	C	T	T	C	C	C	T	T	T	C	T	T	T	T	T	T	C	C	C	C	T	T	T	C	C	T	T	T	T	T
IAAV3570	G/A	2A	209729147	A	A	G	G	G	A	G	G	G	G	G	G	G	G	A	A	G	A	A	G	G	G	A	A	A	G	A	A	A	A	A	A	G	G	G	G	A	A	A	G	G	A	A	A	A	A
IAAV1587	C/T	2A	211364107	T	T	C	C	C	T	C	C	C	C	C	C	C	C	T	T	C	T	T	C	C	C	T	T	T	C	T	T	T	T	T	T	C	C	C	C	T	T	T	C	C	T	T	T	T	T
Jagger_c3061_53	T/C	2A	213934189	C	C	T	T	T	T	T	T	T	T	T	T	T	T	T	T	T	T	T	T	T	T	T	T	C	T	C	T	C	T	T	C	T	T	T	T	T	T	T	T	T	T	T	C	C	T
BS00097263_51	G/A	2A	215017278	A	A	G	G	G	A	G	G	G	G	G	G	G	G	A	A	G	A	A	G	G	G	A	A	A	G	A	A	A	A	A	A	G	G	G	G	A	A	A	G	G	A	A	A	A	A
Ra_c21065_625	T/C	2A	217434794	C	C	T	T	T	C	T	T	T	T	T	T	T	T	C	C	T	C	C	T	T	T	C	C	C	T	C	C	C	C	C	C	T	T	T	T	C	C	C	T	T	C	C	C	C	C
BS00031140_51	G/A	2A	245717775	A	A	G	G	G	A	G	G	G	G	G	G	G	G	A	A	G	A	A	G	G	G	A	A	A	G	A	A	A	A	A	A	G	G	G	G	A	A	A	G	G	A	A	A	A	A
JD_c14920_380	G/A	2A	246602528	A	A	G	G	G	A	G	G	G	G	G	G	G	G	A	A	G	A	A	G	G	G	A	A	A	G	A	A	A	A	A	A	G	G	G	G	A	A	A	G	G	A	A	A	A	A
Kukri_c53546_104	T/C	2A	255405495	C	C	T	T	T	C	T	T	T	T	T	T	T	T	C	C	T	C	C	T	T	T	C	C	C	T	C	C	C	C	C	C	T	T	T	T	C	C	C	T	T	C	C	C	C	C
Excalibur_c11437_75	T/C	2A	280403911	C	C	T	T	T	T	T	T	T	T	T	T	T	T	T	T	T	T	T	T	T	T	T	C	C	T	C	T	C	T	T	C	T	T	T	T	T	T	T	T	T	T	T	C	C	T
RAC875_c4346_111	A/C	2A	280404830	C	C	A	A	A	C	A	A	A	A	A	A	A	A	C	C	A	C	C	A	A	A	C	C	C	A	C	C	C	C	C	C	A	A	A	A	C	C	C	A	A	C	C	C	C	C
CAP12_c1437_261	A/G	2A	280750669	G	G	A	A	A	G	A	A	A	A	A	A	A	A	G	G	A	G	G	A	A	A	G	G	G	A	G	G	G	G	G	G	A	A	A	A	G	G	G	A	A	G	G	G	G	G
Excalibur_c4831_1182	T/G	2A	283405214	T	T	T	T	T	G	T	T	T	T	T	T	T	T	G	G	T	G	G	T	T	T	G	T	T	T	T	K	T	G	T	T	T	T	T	T	T	T	G	T	T	T	T	T	T	G
BS00080997_51	C/T	2A	298248015	T	T	C	C	C	T	C	C	C	C	C	C	C	C	T	T	C	T	T	C	C	C	T	T	T	C	T	T	T	T	T	T	C	C	C	C	T	T	T	C	C	T	T	T	T	T
Ra_c30247_628	G/A	2A	308040045	A	A	G	G	G	A	G	G	G	G	G	G	G	G	A	A	G	A	A	G	G	G	A	A	A	G	A	A	A	A	A	A	G	G	G	G	A	A	A	G	G	A	A	A	A	A
BS00097694_51	T/C	2A	313975695	C	C	T	T	T	C	T	T	T	T	T	T	T	T	C	C	T	C	C	T	T	T	C	C	C	T	C	C	C	C	C	C	T	T	T	T	C	C	C	T	T	C	C	C	C	C
BS00067792_51	C/T	2A	323380872	C	C	C	C	C	T	C	C	C	C	C	C	C	C	T	T	C	T	T	C	C	C	T	C	C	C	C	Y	C	T	C	C	C	C	C	C	C	C	T	C	C	C	C	C	C	T
BS00078923_51	G/T	2A	336204511	T	T	G	G	G	T	G	G	G	G	G	G	G	G	T	T	G	T	T	G	G	G	T	T	T	G	T	T	T	T	T	T	G	G	G	G	T	T	T	G	G	T	T	T	T	T
IACX5145	G/C	2A	360575768	C	C	G	G	G	C	G	G	G	G	G	G	G	G	C	C	G	C	C	G	G	G	C	C	C	G	C	C	C	C	C	C	G	G	G	G	C	C	C	G	G	C	C	C	C	C
IAAV8002	A/G	2A	370738667	G	G	A	A	A	G	A	A	A	A	A	A	A	A	G	G	A	G	G	A	A	A	G	G	G	A	G	G	G	G	G	G	A	A	A	A	G	G	G	A	A	G	G	G	G	G
RAC875_rep_c101788_71	C/A	2A	374985118	A	A	C	C	C	A	C	C	C	C	C	C	C	C	A	A	C	A	A	C	C	C	A	A	A	C	A	A	A	A	A	A	C	C	C	C	A	A	A	C	C	A	A	A	A	A
RAC875_c102123_187	A/G	2A	376482235	G	G	A	A	A	G	A	A	A	A	A	A	A	A	G	G	A	G	G	A	A	A	G	G	G	A	G	G	G	G	G	G	A	A	A	A	G	G	G	A	A	G	G	G	G	G
RAC875_c76620_361	C/T	2A	380980796	T	T	C	C	C	T	C	C	C	C	C	C	C	C	T	T	C	T	T	C	C	C	T	T	T	C	T	T	T	T	T	T	C	C	C	C	T	T	T	C	C	T	T	T	T	T
Kukri_c41543_366	T/C	2A	384154804	C	C	T	T	T	C	T	T	T	T	T	T	T	T	C	C	T	C	C	T	T	T	C	C	C	T	C	C	C	C	C	C	T	T	T	T	C	C	C	T	T	C	C	C	C	C
CAP7_c239_267	G/A	2A	396859973	A	A	G	G	G	A	G	G	G	G	G	G	G	G	A	A	G	A	A	G	G	G	A	A	A	G	A	A	A	A	A	A	G	G	G	G	A	A	A	G	G	A	A	A	A	A
Tdurum_contig44687_464	G/A	2A	402128814	A	A	G	G	G	A	G	G	G	G	G	G	G	G	A	A	G	A	A	G	G	G	A	A	A	G	A	A	A	A	A	A	G	G	G	G	A	A	A	G	G	A	A	A	A	A
JD_c2056_506	C/T	2A	414995465	C	C	C	C	C	T	C	C	C	C	C	C	C	C	T	T	C	T	T	C	C	C	T	C	C	C	C	T	C	T	C	C	C	C	C	C	C	C	T	C	C	C	C	C	C	T
Ku_c13655_1180	C/T	2A	415001496	T	T	C	C	C	T	C	T	C	C	C	C	C	C	T	T	T	T	T	C	T	C	T	T	T	C	T	T	T	T	T	T	C	C	C	C	T	T	T	C	C	T	T	T	T	T
Excalibur_c18267_118	T/C	2A	417535679	C	C	T	T	T	C	T	T	T	T	T	T	T	T	C	C	T	C	C	T	T	T	C	C	C	T	C	C	C	C	C	C	T	T	T	T	C	C	C	T	T	C	C	C	C	C
IAAV2090	A/G	2A	419174197	G	G	A	A	A	G	A	A	A	A	A	A	A	A	G	G	A	G	G	A	A	A	G	G	G	A	G	G	G	G	G	G	A	A	A	A	G	G	G	A	A	G	G	G	G	G
BobWhite_c8249_58	T/G	2A	424369243	G	G	T	T	T	G	T	T	T	T	T	T	T	T	G	G	T	G	G	T	T	T	G	G	G	T	G	G	G	G	G	G	T	T	T	T	G	G	G	T	T	G	G	G	G	G
RAC875_c37015_73	T/C	2A	427322456	C	C	T	T	T	C	T	T	T	T	T	T	T	T	C	C	T	C	C	T	T	T	C	C	C	T	C	C	C	C	C	C	T	T	T	T	C	C	C	T	T	C	C	C	C	C
IAAV6884	C/T	2A	427335541	T	T	C	C	C	T	C	C	C	C	C	C	C	C	T	T	C	T	T	C	C	C	T	T	T	C	T	T	T	T	T	T	C	C	C	C	T	T	T	C	C	T	T	T	T	T
Excalibur_c12620_225	A/G	2A	427903744	G	G	A	A	A	G	A	A	A	A	A	A	A	A	G	G	A	G	G	A	A	A	G	G	G	A	G	G	G	G	G	G	A	A	A	A	G	G	G	A	A	G	G	G	G	G
Ra_c37220_262	G/A	2A	463418878	A	A	G	G	G	A	G	G	G	G	G	G	G	G	A	A	G	A	A	G	G	G	A	A	A	G	A	A	A	A	A	A	G	G	G	G	A	A	A	G	G	A	A	A	A	A
BS00064090_51	A/G	2A	465631661	A	A	A	A	A	A	A	A	A	G	A	A	A	A	A	A	A	A	A	A	A	A	A	A	A	A	A	A	A	A	A	A	A	A	A	A	A	A	G	A	A	A	A	A	A	A
Tdurum_contig75565_1388	G/A	2A	465881418	A	A	G	G	G	A	G	G	G	G	G	G	G	G	A	A	G	A	A	G	G	G	A	A	A	G	A	A	A	A	A	A	G	G	G	G	A	A	A	G	G	A	A	A	A	A
Excalibur_rep_c66270_789	G/A	2A	465881518	A	A	G	G	G	A	G	G	G	G	G	G	G	G	A	A	G	A	A	G	G	G	A	A	A	G	A	A	A	A	A	A	G	G	G	G	A	A	A	G	G	A	A	A	A	A
CAP7_c11156_108	T/C	2A	467148110	C	C	T	T	T	C	T	T	T	T	T	T	T	T	C	C	T	C	C	T	T	T	C	C	C	T	C	C	C	C	C	C	T	T	T	T	C	C	C	T	T	C	C	C	C	C
Ku_c59581_1412	A/G	2A	501783275	A	A	A	A	A	G	A	G	A	A	A	A	A	A	G	G	G	G	G	A	G	A	G	A	A	A	A	N	A	G	A	A	A	A	A	A	A	A	G	A	A	A	A	A	A	G
Ra_c22880_760	A/G	2A	501844633	A	A	A	A	A	G	A	A	A	A	A	A	A	A	G	G	A	G	G	A	A	A	G	A	A	A	A	R	A	G	A	A	A	A	A	A	A	A	G	A	A	A	A	A	A	G
Ra_c26140_158	G/A	2A	505288137	G	G	G	G	G	A	G	G	G	G	G	G	G	G	A	A	G	A	A	G	G	G	A	G	G	G	G	N	G	A	G	G	G	G	G	G	G	G	A	G	G	G	G	G	G	A
GENE_1350_36	A/G	2A	505560774	A	A	A	A	A	G	A	A	A	A	A	A	A	A	G	G	A	G	G	A	A	A	G	A	A	A	A	R	A	G	A	A	A	A	A	A	A	A	G	A	A	A	A	A	A	G
Kukri_c57491_132	G/A	2A	506042349	G	G	G	G	G	A	G	A	G	G	G	G	G	G	A	A	A	A	A	G	A	G	A	G	G	G	G	R	G	A	G	G	G	G	G	G	G	G	A	G	G	G	G	G	G	A
Kukri_c15489_626	A/G	2A	507774704	G	G	A	A	A	A	A	A	A	A	A	A	A	A	A	A	A	A	A	A	A	A	A	G	G	A	G	R	G	A	G	G	A	A	A	A	G	G	A	A	A	G	G	G	G	A
IAAV5270	A/G	2A	507900494	G	G	A	A	A	G	A	A	A	A	A	A	A	A	G	G	A	G	G	A	A	A	G	G	G	A	G	G	G	G	G	G	A	A	A	A	G	G	G	A	A	G	G	G	G	G
Excalibur_c3869_427	C/A	2A	508168168	A	A	A	A	A	A	A	A	A	A	A	A	A	A	A	A	A	A	A	A	A	A	A	A	C	C	C	C	C	C	C	C	A	C	A	A	C	C	A	A	C	C	C	C	A	A
IAAV9024	T/G	2A	508172044	G	G	T	T	T	G	T	T	T	T	T	T	T	T	G	G	T	G	G	T	T	T	G	G	G	T	G	G	G	G	G	G	T	T	T	T	G	G	G	T	T	G	G	G	G	G
IAAV444	G/A	2A	508429711	A	A	G	G	G	A	G	G	G	G	G	G	G	G	A	A	G	A	A	G	G	G	A	G	A	G	A	A	A	A	A	A	G	G	G	G	A	A	A	G	G	A	A	A	A	A
BS00060653_51	G/A	2A	510970071	A	A	G	G	G	A	G	G	G	G	G	G	G	G	A	A	G	A	A	G	G	G	A	G	A	G	A	A	A	A	A	A	G	G	G	G	A	A	A	G	G	A	A	A	A	A
Kukri_c11327_977	G/T	2A	511501323	G	G	G	G	G	G	G	G	G	G	G	G	G	G	G	G	G	G	G	G	G	G	G	T	G	G	G	G	G	G	G	G	G	G	G	G	G	G	G	G	G	G	G	G	G	G
BobWhite_rep_c50998_607	C/T	2A	511881690	C	T	T	T	T	T	T	T	T	T	T	T	T	T	T	T	T	T	T	T	T	T	T	T	C	C	C	C	C	C	C	C	T	C	T	T	C	C	T	T	C	C	C	C	T	T
IAAV6409	C/A	2A	524312568	C	C	C	C	C	A	C	C	C	C	C	A	C	C	A	A	C	A	A	C	C	C	A	C	C	C	C	C	C	C	C	C	C	C	C	C	C	C	A	C	C	C	C	C	C	A
RAC875_c69068_71	C/T	2A	530176035	C	C	C	C	C	T	C	C	C	C	C	T	C	C	T	T	C	T	T	C	C	C	T	C	C	C	C	C	C	C	C	C	C	C	C	C	C	C	T	C	C	C	C	C	C	T
BS00055514_51	T/C	2A	547464502	T	T	T	T	T	T	T	C	T	T	T	T	T	T	T	T	C	T	T	T	C	T	T	T	T	T	T	T	T	T	T	T	T	T	T	T	T	T	T	T	T	T	T	T	T	T
RAC875_c15367_553	G/A	2A	559353936	G	G	G	G	G	A	G	G	G	G	G	A	G	G	A	A	G	A	A	G	G	G	A	G	G	G	G	N	G	G	A	G	G	G	G	G	G	A	A	G	G	A	A	G	G	A
BS00040336_51	C/A	2A	573352288	C	C	C	C	C	C	C	C	C	C	C	C	C	C	C	C	C	C	C	C	C	C	C	A	A	C	A	N	A	C	A	A	C	C	C	C	A	A	C	C	C	A	A	A	A	C
RAC875_c2154_1488	T/G	2A	576884871	T	T	T	T	T	T	T	T	T	T	T	T	T	T	T	T	T	T	T	T	T	T	T	G	G	T	G	N	G	T	G	G	T	T	T	T	G	G	T	T	T	G	G	G	G	T
Excalibur_c1793_97	A/C	2A	576886426	A	A	A	A	A	A	A	A	A	A	A	A	A	A	A	A	A	A	A	A	A	A	A	C	C	A	C	M	C	A	C	C	A	A	A	A	C	C	A	A	A	C	C	C	C	A
RAC875_c63975_307	G/A	2A	577309429	G	G	G	G	G	G	G	G	G	G	G	G	G	G	G	G	G	G	G	G	G	G	G	A	A	G	A	R	A	G	A	A	G	G	G	G	A	A	G	G	G	A	A	A	A	G
BobWhite_c28819_787	T/C	2A	578839411	T	T	T	T	T	T	T	T	T	T	T	T	T	T	T	T	T	T	T	T	T	T	T	C	C	T	C	C	C	T	C	C	T	T	T	T	C	C	T	T	T	C	C	C	C	T
BS00078116_51	G/T	2A	580477238	G	G	G	G	G	T	G	G	G	G	G	T	G	G	T	T	G	T	T	G	G	G	T	G	G	G	G	G	G	G	G	G	G	G	G	G	G	G	T	G	G	G	G	G	G	T
CAP7_c2791_231	G/A	2A	584084837	A	G	G	G	G	G	G	G	G	G	G	G	G	G	G	G	G	G	G	G	G	G	G	A	G	G	G	G	G	G	G	G	G	G	G	G	G	G	G	G	G	G	G	G	G	G
RAC875_c8721_212	A/C	2A	585257921	A	A	A	A	A	A	A	A	A	A	A	A	A	A	C	A	A	A	A	A	A	A	A	A	A	A	A	A	A	A	A	A	A	A	A	A	A	C	A	A	A	A	A	A	C	A
BobWhite_c9351_274	A/G	2A	590911894	A	G	G	G	G	G	G	G	G	G	G	G	A	G	G	G	A	G	G	G	G	G	G	G	A	A	A	A	G	A	A	A	G	G	G	G	A	A	G	G	G	A	A	A	A	G
RFL_Contig89_774	G/T	2A	594731101	G	G	G	G	G	G	G	T	G	G	G	G	G	G	G	G	T	G	G	G	T	G	G	G	G	G	G	G	G	G	G	G	G	G	G	G	G	G	G	G	G	G	G	G	G	G
RAC875_c75351_370	T/C	2A	601577967	C	T	T	T	T	T	T	T	T	T	T	T	C	T	T	T	T	T	T	T	T	T	T	T	C	C	C	T	C	T	T	T	T	T	T	T	T	T	T	T	T	T	T	T	T	T
BobWhite_c4743_63	T/C	2A	602337251	T	T	T	T	T	C	T	C	T	T	T	C	T	T	C	C	C	C	C	T	C	T	C	C	T	T	C	C	C	C	C	C	T	T	T	T	C	C	C	T	T	C	C	C	C	C
IAAV80	A/G	2A	607385617	A	A	A	A	A	A	A	G	A	A	A	A	A	A	A	A	G	A	A	A	G	A	A	G	A	A	A	A	A	A	A	A	A	A	A	A	A	A	A	A	A	A	A	A	A	A
BobWhite_c38568_121	G/A	2A	608858193	G	G	G	G	G	G	G	A	G	G	G	G	G	G	G	G	A	G	G	G	A	G	G	G	G	G	G	G	G	G	G	G	G	G	G	G	G	G	G	G	G	G	G	G	G	G
BS00049644_51	T/C	2A	608876727	T	T	T	T	T	T	T	C	T	T	T	T	T	T	T	T	C	T	T	T	C	T	T	C	T	T	T	T	T	T	T	T	T	T	T	T	T	T	T	T	T	T	T	T	T	T
Ku_c5710_312	C/T	2A	609486028	C	C	C	C	C	T	C	C	C	C	C	T	C	C	T	T	C	T	T	C	C	C	T	C	C	C	C	C	C	C	C	C	C	C	C	C	C	C	T	C	C	C	C	C	C	T
Ku_c5710_310	A/G	2A	609486030	A	A	A	A	A	G	A	A	A	A	A	G	A	A	G	G	A	G	G	A	A	A	G	A	A	A	A	A	A	A	A	A	A	A	A	A	A	A	G	A	A	A	A	A	A	G
Ra_c42714_1137	A/G	2A	609487214	A	A	A	A	A	G	A	A	A	A	A	G	A	A	G	G	A	G	G	A	A	A	G	A	A	A	A	A	A	A	A	A	A	A	A	A	A	A	G	A	A	A	A	A	A	G
BS00022903_51	A/G	2A	611614335	A	A	A	A	A	G	A	A	A	A	A	G	A	A	G	G	A	G	G	A	A	A	G	A	A	A	A	A	A	A	A	A	A	A	A	A	A	A	G	A	A	A	A	A	A	G
Tdurum_contig25629_415	G/A	2A	635577367	G	G	A	G	G	G	A	G	G	A	A	A	G	A	G	G	G	G	G	A	G	G	A	G	G	G	G	G	G	G	G	G	A	G	G	G	G	G	A	A	G	G	G	G	A	A
Tdurum_contig42095_2454	G/A	2A	672065667	G	A	G	A	G	A	A	A	G	A	A	A	G	A	G	A	G	A	A	A	G	G	A	G	G	G	G	G	G	G	G	G	A	G	G	G	G	G	A	A	G	G	G	G	G	A
Kukri_rep_c68360_1476	A/G	2A	672070421	A	G	A	G	A	G	G	G	A	G	G	G	A	G	A	G	A	G	G	G	A	A	G	A	A	G	A	A	A	A	A	A	G	A	A	A	A	A	G	G	A	A	A	A	G	G
Ra_c13247_528	C/T	2A	678679072	C	C	C	C	C	T	C	T	C	C	C	T	C	C	C	T	T	T	T	C	T	C	C	C	C	C	T	T	T	T	T	T	C	C	C	C	T	T	C	C	C	T	T	T	T	C
GENE_1792_560	C/T	2A	679530766	C	C	C	C	C	T	C	T	C	C	C	T	C	C	C	T	T	T	T	C	T	C	C	C	C	C	T	T	T	T	T	T	C	C	C	C	T	T	C	C	C	T	T	T	T	C
RFL_Contig3780_644	C/T	2A	679836254	C	C	C	C	C	C	C	C	C	C	C	C	C	C	C	C	C	C	C	C	C	C	C	C	C	C	C	C	C	C	C	C	C	C	C	C	C	C	C	C	C	C	C	C	C	C
IACX6337	G/A	2A	680307844	G	G	G	G	G	A	G	A	G	G	G	A	G	G	G	A	A	A	A	G	A	G	G	G	G	G	A	A	A	A	A	A	G	G	G	G	A	A	G	G	G	A	A	A	A	G
BS00027830_51	T/C	2A	680563264	T	T	T	T	T	C	T	C	T	T	T	C	T	T	T	C	C	C	C	T	C	T	T	T	T	T	C	C	C	C	C	C	T	T	T	T	C	C	T	T	T	C	C	C	C	T
GENE_1275_1179	T/C	2A	681081720	T	T	T	T	T	T	T	T	T	T	T	T	T	T	T	T	T	T	T	T	T	T	C	T	T	C	T	T	T	T	T	T	T	T	T	T	T	T	C	T	T	T	T	T	T	C
GENE_1275_1292	C/T	2A	681081825	C	C	C	C	C	C	C	C	C	C	C	C	C	C	C	C	C	C	C	C	C	C	Y	C	C	Y	C	C	C	C	C	C	C	C	C	C	C	C	Y	C	C	C	C	C	C	Y
IAAV2718	T/C	2A	684696383	T	T	C	T	C	C	C	T	C	C	C	T	C	C	T	C	T	C	C	T	T	C	T	T	T	T	T	T	T	T	C	T	T	C	C	T	C	C	T	C	C	C	C	T	C	T
BS00093447_51	A/C	2A	688787012	A	A	A	A	A	A	A	C	A	A	A	C	A	A	C	A	C	A	A	A	C	A	C	A	A	A	C	A	C	A	A	C	A	A	A	A	A	A	C	A	A	A	A	C	A	C
BobWhite_c3692_439	C/T	2A	694728505	C	C	C	C	C	C	C	T	C	C	C	C	C	C	C	C	T	C	C	C	T	C	C	C	C	C	C	C	C	C	C	C	C	C	C	C	C	C	C	C	C	C	C	C	C	C
Ku_c8927_2075	A/G	2A	694776818	A	A	A	A	A	A	A	A	A	A	A	A	A	A	G	A	G	A	A	A	G	A	G	A	G	A	G	A	G	A	G	G	A	A	A	A	G	G	G	A	A	G	G	G	G	G
Excalibur_c6660_716	G/A	2A	694777632	G	G	G	G	G	A	G	A	G	G	G	G	G	G	A	A	A	A	A	G	A	G	A	G	A	G	A	G	A	G	A	A	G	G	G	G	A	A	A	G	G	A	A	A	A	A
RAC875_c52458_454	C/T	2A	696305912	T	T	C	T	C	C	C	C	C	C	C	T	C	C	C	C	C	C	C	C	C	C	C	T	C	T	C	C	C	C	C	C	T	C	C	T	C	C	C	C	C	C	C	C	C	C
Ra_c10607_524	A/G	2A	696485509	A	A	A	A	G	A	A	A	A	A	A	A	A	A	A	A	A	A	A	A	A	A	G	A	A	G	A	A	A	A	A	A	A	A	A	A	A	A	G	A	A	A	A	A	A	G
BobWhite_c17403_635	T/C	2A	696788937	C	C	T	C	T	T	T	T	T	T	T	C	T	T	T	T	T	T	T	T	T	T	T	C	T	C	T	T	T	T	T	T	C	T	T	C	T	T	T	T	T	T	T	T	T	T
BS00083497_51	A/G	2A	705276609	A	G	A	A	A	G	A	A	A	A	A	A	A	A	G	G	A	G	G	A	A	A	G	A	A	A	G	G	A	G	G	G	A	A	A	A	G	G	G	A	A	G	G	G	G	G
BobWhite_c41676_137	C/T	2A	706882623	C	C	C	T	N	C	T	C	C	T	C	C	C	T	C	C	C	C	C	T	C	C	C	T	C	C	C	C	C	C	C	C	T	C	C	C	C	C	C	T	C	C	C	C	T	C
BobWhite_c20952_105	C/T	2A	707485418	C	C	C	C	C	C	C	C	C	C	C	C	C	C	C	C	C	C	C	C	C	C	C	C	C	C	C	T	C	T	T	C	C	C	C	C	T	T	C	C	C	T	T	C	C	C
RAC875_c13861_1248	C/T	2A	709277244	C	T	C	C	C	C	C	C	C	C	C	C	C	C	C	C	C	C	C	C	C	C	C	C	C	C	C	T	C	T	T	C	C	C	C	C	T	T	C	C	C	T	T	C	C	C
BS00029332_51	T/C	2A	709573783	T	T	T	T	T	T	T	T	T	T	T	C	T	T	T	T	T	T	T	T	T	T	T	T	C	T	T	C	T	C	C	T	T	T	T	T	C	C	T	T	T	C	C	T	T	T
CAP8_c3418_225	A/G	2A	710403492	A	A	A	A	A	A	A	A	A	A	A	A	A	A	A	A	A	A	A	A	A	G	A	A	A	A	A	A	A	A	A	A	A	G	A	A	A	A	A	G	G	A	A	A	A	A
BS00001059_51	A/G	2A	711939848	G	A	A	G	A	G	A	A	A	A	A	A	A	A	A	G	A	G	G	A	A	A	A	G	A	G	A	A	A	A	A	A	G	A	A	G	A	A	A	A	A	A	A	A	A	A
Ra_c70418_142	A/C	2A	712788551	C	A	A	C	A	C	A	A	A	A	A	C	A	A	A	C	A	C	C	A	A	A	A	C	A	C	A	A	A	A	A	A	C	A	A	C	A	A	A	A	A	A	A	A	A	A
Ra_c70418_147	A/C	2A	712788556	C	A	A	C	A	C	A	A	A	A	A	C	A	A	A	C	A	C	C	A	A	A	A	C	A	C	A	A	A	A	A	A	C	A	A	C	A	A	A	A	A	A	A	A	A	A
BobWhite_c31673_296	T/C	2A	713369076	C	T	T	C	T	C	T	T	T	T	T	C	T	T	T	C	T	C	C	T	T	T	T	C	C	C	T	T	T	T	T	T	C	T	T	C	T	T	T	T	T	T	T	T	T	T
RAC875_c64377_350	C/A	2A	713454620	A	C	C	A	C	A	C	C	C	C	C	A	C	C	C	A	C	A	A	C	C	C	C	A	C	A	C	C	C	C	C	C	A	C	C	A	C	C	C	C	C	C	C	C	C	C
IAAV5307	T/A	2A	713518028	T	T	T	T	A	T	T	T	T	T	T	T	T	T	T	T	T	T	T	T	T	T	T	T	A	T	T	T	T	T	T	T	T	T	T	T	T	T	T	T	T	T	T	T	T	T
Kukri_rep_c104611_210	G/A	2A	713592414	A	G	G	A	G	A	G	G	G	G	G	A	G	G	G	A	G	A	A	G	G	G	G	A	G	A	G	G	G	G	G	G	A	G	G	A	G	G	G	G	G	G	G	G	G	G
BobWhite_rep_c64766_352	G/T	2A	714825617	T	G	G	T	G	T	G	G	G	G	G	T	G	G	G	T	G	T	T	G	G	G	G	T	G	T	G	G	G	G	G	G	T	G	G	T	G	G	G	G	G	G	G	G	G	G
Ku_c13700_1196	C/T	2A	716465495	T	C	C	T	C	T	C	C	C	C	C	T	C	C	C	T	C	T	T	C	C	C	C	T	C	T	C	C	C	C	C	C	T	C	C	T	C	C	C	C	C	C	C	C	C	C
Ku_c13700_1189	A/G	2A	716465502	G	A	A	G	A	G	A	A	A	A	A	G	A	A	A	G	A	G	G	A	A	A	A	G	A	G	A	A	A	A	A	A	G	A	A	G	A	A	A	A	A	A	A	A	A	A
Kukri_c4027_151	C/T	2A	719228813	T	C	C	C	C	C	C	C	C	C	C	C	C	C	C	C	C	C	C	C	C	C	C	T	C	C	C	C	C	C	C	C	C	C	C	T	C	C	C	C	C	C	C	C	C	C
RAC875_c42648_115	A/G	2A	720056858	A	A	A	G	A	G	A	A	A	A	A	G	A	A	A	G	A	G	G	A	A	A	A	A	G	G	A	A	A	A	A	A	G	A	A	A	A	A	A	A	A	A	A	A	A	A
Ku_c33828_1209	T/C	2A	720802350	T	T	T	T	T	C	T	T	T	T	T	T	T	T	T	C	T	C	C	T	T	T	T	T	T	T	T	T	T	T	T	T	T	T	T	T	T	T	T	T	T	T	T	T	T	T
Kukri_c33828_801	C/A	2A	720802861	C	C	C	C	C	C	C	A	C	C	C	C	C	C	A	C	A	C	C	C	A	C	A	C	C	C	A	A	A	A	A	A	C	C	C	C	A	A	A	C	C	A	A	A	A	A
IAAV1990	G/A	2A	721030675	G	G	G	G	G	A	G	G	G	G	G	G	G	G	G	A	G	A	A	G	G	G	G	G	G	G	G	G	G	G	G	G	G	G	G	G	G	G	G	G	G	G	G	G	G	G
Ku_c1065_1346	G/A	2A	721030775	G	G	G	G	G	A	G	G	G	G	G	G	G	G	G	A	G	A	A	G	G	G	G	G	G	G	G	G	G	G	G	G	G	G	G	G	G	G	G	G	G	G	G	G	G	G
Kukri_c47259_416	T/C	2A	721072551	C	C	C	T	C	T	C	C	C	C	C	C	C	C	T	T	C	T	T	C	C	C	T	C	C	T	T	T	T	T	T	T	T	C	C	C	T	T	T	C	C	T	T	T	T	T
IAAV8053	G/A	2A	721700521	G	G	G	G	G	G	G	G	G	G	G	G	G	G	G	G	G	G	G	G	G	G	A	G	G	A	G	G	G	G	G	G	G	G	G	G	G	G	G	G	G	G	G	G	G	G
GENE_0703_5	C/T	2A	721703274	C	C	C	C	C	C	C	C	C	C	C	C	C	C	C	C	C	C	C	C	C	C	T	C	C	T	C	C	C	C	C	C	C	C	C	C	C	C	C	C	C	C	C	C	C	C
Excalibur_c36481_1319	C/T	2A	721819276	C	C	C	C	C	T	C	C	C	C	C	C	C	C	C	T	C	T	T	C	C	C	C	C	C	C	C	C	C	C	C	C	C	C	C	C	C	C	C	C	C	C	C	C	C	C
BS00081506_51	G/A	2A	722603667	G	G	G	G	G	G	G	G	G	G	G	A	G	G	G	G	G	G	G	G	G	G	G	G	G	G	G	G	G	G	G	G	G	G	G	G	G	G	G	G	G	G	G	G	G	G
Kukri_c3115_279	A/G	2A	725990917	A	A	A	A	A	A	A	A	A	A	A	A	A	A	A	A	A	A	A	A	A	A	G	A	A	G	A	A	A	A	A	A	A	A	A	A	A	A	A	A	A	A	A	A	A	A
BS00079611_51	C/A	2A	727361611	C	C	C	C	C	C	C	A	C	C	C	A	C	C	C	C	A	C	C	C	A	C	C	C	C	C	C	C	C	C	C	C	C	C	C	C	C	C	C	C	C	C	C	C	C	C
Kukri_c29592_559	A/C	2A	728469405	A	A	A	A	A	A	A	A	A	A	A	A	A	A	A	A	A	A	A	A	A	A	C	A	A	C	A	A	A	A	A	A	A	A	A	A	A	A	A	A	A	A	A	A	A	A
BobWhite_c12090_117	T/C	2A	729189080	T	T	T	T	T	T	T	T	T	T	T	T	T	T	T	T	T	T	T	T	T	T	C	T	T	C	T	T	T	T	T	T	T	T	T	T	T	T	T	T	T	T	T	T	T	T
GENE_2400_351	A/G	2A	729875552	A	A	A	A	A	A	A	A	A	A	A	A	A	A	A	A	A	A	A	A	A	A	G	A	A	G	A	A	A	A	A	A	A	A	A	A	A	A	A	A	A	A	A	A	A	A
Tdurum_contig12761_125	T/G	2A	731249256	T	T	T	T	T	T	T	T	T	T	T	T	T	T	T	T	T	T	T	T	T	T	T	G	G	T	T	T	T	T	T	T	T	T	G	G	T	T	G	T	T	T	T	T	T	T
Ku_c40588_1376	T/C	2A	732769370	T	T	T	T	T	T	T	T	T	C	C	T	C	C	T	T	T	T	T	T	T	T	T	C	T	T	T	T	T	T	T	T	T	T	T	T	T	T	T	C	T	T	T	T	T	T
BS00057059_51	A/G	2A	733277655	A	A	A	A	A	A	A	A	A	G	A	A	G	G	A	A	A	A	A	A	A	A	A	G	A	A	A	A	A	A	A	A	A	A	A	G	A	A	A	G	A	A	A	A	A	A
BS00057060_51	A/G	2A	733278052	A	A	A	A	A	A	A	A	A	G	A	A	G	G	A	A	A	A	A	A	A	A	A	G	A	A	A	A	A	A	A	A	A	A	A	G	A	A	A	G	A	A	A	A	A	A
BS00082084_51	C/T	2A	736544384	C	C	C	C	C	C	C	C	C	C	C	T	C	C	C	C	C	C	C	C	C	C	C	C	C	C	C	C	C	C	C	C	C	C	C	C	C	C	C	C	C	C	C	C	C	C
BS00009295_51	T/C	2A	738852379	T	T	T	T	C	T	T	T	T	T	T	T	T	T	T	T	C	T	T	T	C	T	T	T	T	C	C	T	T	T	T	T	T	T	T	T	T	T	T	T	T	T	T	T	T	T
RFL_Contig1892_2214	T/C	2A	738852677	T	T	T	T	T	T	T	T	T	C	T	C	C	C	T	T	T	T	T	T	T	T	T	T	T	T	T	T	T	T	T	T	T	T	T	T	T	T	T	T	T	T	T	T	T	T
RAC875_c19904_308	C/T	2A	739036499	C	T	C	C	C	T	C	C	C	C	C	C	C	C	C	T	C	T	T	C	C	C	C	C	T	T	C	T	C	T	T	C	C	C	C	C	T	T	C	T	C	T	T	C	C	C
Tdurum_contig60205_509	G/A	2A	743759672	G	A	A	A	A	A	G	G	A	A	A	A	A	A	G	A	G	A	A	A	G	G	G	G	G	G	G	G	G	G	G	G	A	A	A	A	G	G	G	A	A	G	G	G	G	G
BS00077768_51	G/A	2A	743969328	A	G	G	G	G	G	G	G	G	G	G	G	G	G	G	G	G	G	G	G	G	G	G	G	G	G	A	G	A	G	G	A	G	G	G	G	G	G	G	G	G	G	G	A	G	G
BS00077769_51	T/C	2A	743969410	C	T	T	T	T	T	T	T	T	T	T	T	T	T	T	T	T	T	T	T	T	T	T	T	T	T	C	T	C	T	T	C	T	T	T	T	T	T	T	T	T	T	T	C	T	T
BobWhite_c25764_348	T/C	2A	744884612	T	T	T	T	T	T	T	T	T	T	T	T	T	T	T	T	T	T	T	T	T	T	T	T	T	T	T	T	T	T	T	T	T	T	T	T	T	T	T	T	T	T	T	T	T	T
Ex_c5740_1133	T/C	2A	744884612	T	T	T	T	T	T	T	T	T	T	T	T	T	T	T	T	T	T	T	T	T	T	T	T	T	T	T	T	T	T	T	T	T	T	T	T	T	T	T	T	T	T	T	T	T	T
Excalibur_c22696_316	A/C	2A	745406876	A	A	A	A	A	A	A	A	A	A	A	A	A	A	A	A	A	A	A	A	A	A	A	A	C	A	C	A	C	A	A	C	A	A	A	A	A	A	A	A	A	A	A	C	A	A
BS00022813_51	G/A	2A	745407439	G	G	G	G	G	G	G	G	G	G	G	G	G	G	G	G	G	G	G	G	G	G	G	G	A	G	A	G	A	G	G	A	G	G	G	G	G	G	G	G	G	G	G	A	G	G
Ku_c36209_204	A/G	2A	745859854	A	A	A	A	A	A	A	A	A	A	A	A	A	A	A	A	A	A	A	A	A	A	A	A	A	A	A	A	A	A	A	A	A	A	A	A	A	A	A	A	A	A	A	A	A	A
Ku_c29409_324	T/C	2A	746015095	T	T	T	T	T	T	T	T	T	T	T	T	T	T	T	T	T	T	T	T	T	T	T	T	C	T	C	T	C	T	T	C	T	T	T	T	T	T	T	T	T	T	T	C	T	T
BS00022446_51	C/T	2A	754046469	C	C	C	C	C	C	C	C	C	C	C	C	C	C	C	C	C	C	C	C	C	C	C	C	C	T	C	C	C	T	T	C	C	C	C	C	T	T	C	C	C	T	T	C	T	C
BobWhite_c47555_106	C/T	2A	754525658	C	C	C	C	C	C	C	C	C	C	C	C	C	C	C	C	C	C	C	C	C	C	C	C	C	C	C	T	C	T	C	C	C	C	C	C	C	C	C	C	C	C	C	C	C	C
BS00053834_51	G/A	2A	754525850	G	G	G	G	G	G	A	G	G	G	G	G	G	G	G	G	G	G	G	G	G	G	G	G	G	G	G	A	G	A	G	G	G	G	G	G	G	G	G	G	G	G	G	G	G	G
CAP7_c1527_136	G/A	2A	754525869	G	G	G	G	G	G	G	G	G	G	G	G	G	G	G	G	G	G	G	G	G	G	G	G	G	G	G	A	G	A	G	G	G	G	G	G	G	G	G	G	G	G	G	G	G	G
IACX987	A/G	2A	754977611	A	A	A	A	A	A	G	A	A	A	A	A	A	A	A	A	A	A	A	A	A	A	A	A	A	A	A	G	A	G	A	A	A	A	A	A	A	A	A	A	A	A	A	A	A	A
BS00071660_51	G/A	2A	754979758	G	G	G	G	G	G	G	G	G	G	G	G	G	G	G	G	G	G	G	G	G	G	G	G	G	A	G	G	G	G	A	G	G	G	G	G	A	A	G	G	G	A	A	G	A	G
BS00025880_51	G/A	2A	755737596	G	G	G	G	G	G	A	G	G	G	G	G	G	G	G	G	G	G	G	G	G	G	G	G	G	G	G	A	G	A	G	G	G	G	G	G	G	G	G	G	G	G	G	G	G	G
Excalibur_c20439_825	A/G	2A	758119719	A	A	A	A	A	A	G	A	A	A	A	A	A	A	A	A	A	A	A	A	A	A	A	A	A	G	A	A	G	A	A	G	A	A	A	A	A	A	A	A	A	A	A	G	G	A
Tdurum_contig61938_424	T/C	2A	759903478	T	C	T	T	T	C	T	C	T	T	T	T	T	T	T	C	C	C	C	T	C	T	T	T	T	T	T	T	T	T	T	T	T	T	T	T	T	T	T	T	T	T	T	T	T	T
Excalibur_c10018_356	C/T	2A	761805754	C	T	C	C	C	T	C	T	C	C	C	C	C	C	C	T	T	T	T	C	T	C	C	C	C	C	C	C	C	C	C	C	C	C	C	C	C	C	C	C	C	C	C	C	C	C
Ra_c13654_1529	C/T	2A	762085457	T	C	C	C	C	C	T	C	C	C	C	C	C	C	C	C	C	C	C	C	C	C	C	C	C	T	C	C	C	C	C	C	C	C	C	C	C	C	C	C	C	C	C	C	T	C
Excalibur_c44834_80	A/G	2A	762110191	G	A	A	A	A	A	G	A	A	A	A	A	A	A	A	A	A	A	A	A	A	A	A	A	A	G	A	A	A	A	A	A	A	A	A	A	A	A	A	A	A	A	A	A	G	A
RAC875_c21750_784	C/T	2A	762113520	T	C	C	C	C	C	T	C	C	C	C	C	C	C	C	C	C	C	C	C	C	C	C	C	C	T	C	C	C	C	C	C	C	C	C	C	C	C	C	C	C	C	C	C	T	C
RAC875_c21013_841	G/A	2A	762115280	G	A	G	G	G	A	G	A	G	G	G	G	G	G	G	A	A	A	A	G	A	G	G	G	G	G	G	G	G	G	G	G	G	G	G	G	G	G	G	G	G	G	G	G	G	G
Tdurum_contig25539_248	A/G	2A	762446023	G	G	A	A	A	G	G	G	A	A	A	A	A	A	A	G	G	G	G	A	G	A	A	A	G	G	A	A	A	A	A	G	A	A	A	A	A	A	A	A	A	A	A	G	G	A
Excalibur_c4372_363	G/A	2A	762557152	G	G	G	G	G	G	G	G	G	R	G	G	G	G	A	G	G	G	G	G	G	G	A	A	G	G	G	G	G	A	G	G	A	G	G	G	G	G	A	G	G	G	G	G	A	A
IAAV6070	T/C	2A	762559508	T	T	T	T	T	T	T	T	T	N	T	T	T	T	C	T	T	T	T	T	T	T	C	C	T	T	T	T	T	C	T	T	C	T	T	T	T	T	C	T	T	T	T	T	C	C
BS00011539_51	T/C	2A	762581582	C	T	T	T	T	T	T	T	T	T	T	T	T	T	T	T	T	T	T	T	T	T	T	T	C	C	T	T	C	T	T	C	T	T	T	T	T	T	T	T	T	T	T	C	T	T
Excalibur_c31864_179	G/A	2A	762691271	G	G	G	G	G	G	G	G	G	G	G	G	G	G	G	G	G	G	G	G	G	G	G	G	A	G	G	G	A	G	G	A	G	G	G	G	G	G	A	G	G	G	G	A	G	A
IAAV6102	C/T	2A	763877461	T	C	C	C	C	C	C	C	C	C	C	C	C	C	C	C	C	C	C	C	C	C	C	T	T	T	C	C	T	T	C	C	C	C	C	C	C	C	C	C	C	C	C	C	C	C
BS00097473_51	A/C	2A	763878182	C	A	A	A	A	A	A	A	A	A	A	A	A	A	A	A	A	A	A	A	A	A	A	C	C	C	A	A	C	C	A	A	A	A	A	A	A	A	A	A	A	A	A	A	A	A
BobWhite_c17943_633	C/T	2A	764572609	C	C	C	T	C	C	C	C	C	C	C	C	C	C	C	C	C	C	T	C	C	C	C	C	C	C	C	C	C	C	C	C	C	C	C	T	C	C	C	T	C	C	C	C	C	C
RAC875_c259_1339	T/C	2A	764611427	T	C	T	T	T	C	C	C	T	Y	T	T	C	T	C	C	C	C	C	T	C	T	C	T	T	T	C	C	T	T	C	T	C	T	T	T	C	C	C	T	T	C	C	T	C	C
Tdurum_contig52350_170	C/A	2A	764611452	C	C	C	C	C	C	C	C	C	C	C	C	C	C	C	C	C	C	C	C	C	C	C	C	C	C	C	C	C	A	C	C	C	C	C	C	C	C	C	C	C	C	C	C	C	C
Tdurum_contig52350_902	T/C	2A	764612370	C	T	T	T	T	T	T	T	T	T	T	T	T	T	T	T	T	T	T	T	T	T	T	C	C	C	T	T	C	C	T	T	T	T	T	T	T	T	T	T	T	T	T	T	T	T
Excalibur_c7971_712	G/A	2A	764626612	A	G	G	G	G	G	G	G	G	G	G	G	G	G	G	G	G	G	G	G	G	G	G	A	A	A	G	G	A	A	G	G	G	G	G	G	G	G	G	G	G	G	G	G	G	G
RAC875_c22328_490	C/T	2A	764628397	T	C	C	C	C	C	C	C	C	C	C	C	C	C	C	C	C	C	C	C	C	C	C	T	T	T	C	C	T	T	C	C	C	C	C	C	C	C	C	C	C	C	C	C	C	C
IAAV4880	C/A	2A	765433071	A	C	C	C	C	C	C	C	C	C	C	C	C	C	C	C	C	C	C	C	C	C	C	A	A	A	C	C	A	A	N	C	C	C	C	C	C	C	C	C	C	C	C	C	C	C
Tdurum_contig92425_3144	C/T	2A	766151857	T	C	C	C	C	C	C	C	C	C	C	C	C	C	C	C	C	C	C	C	C	C	C	T	T	T	C	C	T	T	C	C	C	C	C	C	C	C	C	C	C	C	C	C	C	C
RAC875_c51459_311	A/G	2A	766504520	G	A	A	A	A	A	A	A	A	A	A	A	A	A	A	A	A	A	A	A	A	A	A	G	G	G	A	A	G	A	A	A	A	A	A	A	A	A	A	A	A	A	A	A	A	A
tplb0025l18_1788	T/C/A	2A	766529540	C	T	T	T	T	T	T	T	T	T	T	T	T	T	T	T	T	T	T	T	T	T	T	C	C	C	T	T	C	C	T	T	T	T	T	T	T	T	T	T	T	T	T	T	T	T
BS00064813_51	C/T	2A	766878943	T	C	C	C	C	C	C	C	C	C	C	C	C	C	C	C	C	C	C	C	C	C	C	T	T	T	C	C	T	T	C	C	C	C	C	C	C	C	C	C	C	C	C	C	C	C
CAP8_c3129_381	C/T	2A	766904942	T	T	C	C	C	T	C	T	C	C	C	C	C	C	C	T	T	T	T	C	T	C	C	T	T	T	C	C	T	T	C	T	C	C	C	C	C	C	C	C	C	C	C	T	C	C
BS00024643_51	C/T	2A	766966365	T	C	C	C	C	C	C	C	C	C	C	C	C	C	C	C	C	C	C	C	C	C	C	T	T	T	C	C	T	C	C	C	C	C	C	C	C	C	C	C	C	C	C	C	C	C
Kukri_c706_702	G/A	2A	766968507	A	G	G	G	G	G	G	G	G	G	G	G	G	G	G	G	G	G	G	G	G	G	G	A	A	A	G	G	A	G	G	G	G	G	G	G	G	G	G	G	G	G	G	G	G	G
BS00027799_51	T/C	2A	767728849	C	T	T	T	T	T	T	T	T	T	T	T	T	T	T	T	T	T	N	T	T	T	T	C	N	C	T	T	C	C	T	T	T	T	T	T	T	T	T	T	T	T	T	T	T	T
Tdurum_contig93604_336	G/T	2A	767745997	G	T	G	G	G	T	G	N	G	G	G	G	G	G	G	T	T	T	N	G	T	G	G	G	G	G	G	G	G	G	G	G	G	G	G	G	G	G	G	G	G	G	G	G	G	G
Kukri_c53501_305	C/T	2A	769604462	T	T	C	C	C	T	T	T	C	C	C	C	T	C	C	T	T	T	T	C	T	C	C	T	C	C	C	C	T	T	C	T	C	C	C	C	C	C	C	C	C	C	C	T	C	C
Kukri_c50116_107	C/T	2A	769939982	T	C	C	C	C	C	C	C	C	C	C	C	C	C	C	C	C	C	C	C	C	C	C	T	C	C	C	C	T	C	C	T	C	C	C	C	C	C	C	C	C	C	C	T	C	C
Tdurum_contig10295_374	G/A	2A	771921349	G	A	G	A	G	A	A	A	G	G	G	A	A	A	G	A	A	A	G	G	A	G	G	G	G	G	G	G	G	G	G	G	A	G	A	A	G	G	G	A	G	G	G	G	G	G
IAAV1322	C/T	2A	772358101	T	C	C	C	C	C	T	C	C	T	C	C	C	C	C	C	C	C	C	C	C	C	C	C	T	C	C	C	T	C	C	C	C	C	C	C	C	C	C	C	C	C	C	C	C	C
RFL_Contig5277_888	G/A	2A	775582808	A	G	G	G	G	G	G	G	G	G	G	G	G	G	G	G	G	G	G	G	G	G	G	G	G	G	G	G	G	G	G	G	G	G	G	G	G	G	G	G	G	G	G	G	G	G
RFL_Contig5495_563	C/T	2A	777083800	C	C	C	C	C	C	C	C	C	T	C	C	C	C	T	C	C	C	T	C	C	T	T	T	T	C	T	C	T	C	C	T	C	C	C	C	C	C	T	C	C	C	C	T	C	T
tplb0060e06_1793	A/G	2A	779297978	A	G	G	G	A	G	A	G	G	G	A	G	A	G	A	G	G	G	G	A	N	G	A	A	G	A	A	G	A	A	G	G	A	G	G	G	G	G	A	G	G	G	G	G	A	A
RAC875_c3259_276	T/C	2A	781361977	T	C	T	C	T	C	C	C	T	T	T	C	C	C	T	C	C	C	C	T	C	T	T	T	T	T	T	T	T	T	C	T	C	T	C	C	T	T	T	C	T	T	T	T	T	T
GENE_0686_804	A/G	2A	784341845	G	A	A	A	A	A	G	A	A	A	A	A	A	A	A	A	A	A	A	A	A	A	A	A	G	A	G	G	G	G	A	A	A	A	A	G	A	A	A	A	A	A	A	A	G	A
BS00012014_51	A/C	2A	784732089	C	A	A	A	A	A	C	A	A	C	A	A	A	A	A	A	A	A	A	A	A	A	A	A	C	A	C	C	C	C	A	A	A	A	A	C	A	A	A	A	A	A	A	A	C	A
RAC875_c15518_236	T/G	2A	785888328	G	T	T	T	T	T	G	T	T	G	T	T	T	T	T	T	T	T	T	T	T	T	T	T	G	T	G	G	G	G	T	T	T	T	T	G	T	T	T	T	T	T	T	T	G	T
Kukri_c498_2381	A/G	2A	785891990	G	A	A	A	A	A	G	A	A	G	A	A	A	A	A	A	A	A	A	A	A	A	A	A	G	A	G	G	G	G	A	A	A	A	A	G	A	A	A	A	A	A	A	A	G	A
BobWhite_c5756_516	A/G	2A	786638997	G	A	A	A	A	A	G	A	A	A	A	A	A	A	A	A	A	A	A	A	A	A	A	A	G	A	G	G	G	G	A	A	A	A	A	G	A	A	A	A	A	A	A	A	G	A
BobWhite_c11397_231	T/G	2B	404317	T	T	T	T	T	T	T	T	T	T	T	T	T	T	T	T	T	T	T	T	T	T	T	T	G	T	T	T	T	T	T	T	T	T	T	T	T	T	T	T	T	T	T	T	G	T
BS00099465_51	G/A	2B	406844	G	G	G	G	G	G	G	G	G	A	A	A	G	A	G	G	G	G	G	G	G	A	G	G	G	G	G	G	G	G	G	G	G	G	G	G	G	G	G	G	G	G	G	G	G	G
IAAV7117	A/C	2B	2335580	A	C	A	A	A	A	A	A	A	A	A	A	A	A	A	A	A	A	A	A	A	A	A	A	A	A	A	A	A	C	A	A	A	A	A	A	A	A	A	A	A	A	A	A	A	A
BS00101456_51	T/C	2B	5657433	C	C	C	C	T	T	C	T	C	T	T	T	T	T	C	T	T	T	T	C	T	T	C	C	C	C	T	C	T	C	C	T	C	C	T	T	C	C	C	T	C	C	C	T	T	C
Kukri_c6306_1151	T/C	2B	5865105	C	C	C	C	T	T	C	T	C	T	T	T	T	T	C	T	T	T	T	C	T	T	C	C	C	C	T	C	T	C	C	T	C	C	T	T	C	C	C	T	C	C	C	T	T	C
BS00058815_51	A/G	2B	5865141	G	G	G	G	A	A	G	A	G	A	A	A	A	A	G	A	A	A	A	G	A	A	G	G	G	G	A	G	A	G	G	A	G	G	A	A	G	G	G	A	G	G	G	A	A	G
BS00101972_51	T/C	2B	5871414	C	C	C	C	T	T	C	T	C	T	T	T	T	T	C	T	T	T	T	C	T	T	C	C	C	C	T	C	T	C	C	T	C	C	T	T	C	C	C	T	C	C	C	T	T	C
RAC875_c45166_1174	T/G	2B	5872156	G	G	G	G	T	T	G	T	G	T	T	T	T	T	G	T	T	T	T	G	T	T	G	G	G	G	T	G	T	G	G	T	G	G	T	T	G	G	G	T	G	G	G	T	T	G
Excalibur_c29417_499	C/T	2B	5872326	T	T	T	T	C	C	T	C	T	C	C	C	C	C	T	C	C	C	C	T	C	C	T	T	T	T	C	T	C	T	T	C	T	T	C	C	T	T	T	C	T	T	T	C	C	T
RAC875_c25282_67	G/A	2B	6162719	G	G	G	G	A	A	G	A	G	G	G	G	G	G	G	A	A	A	A	G	A	G	G	G	G	G	G	G	A	G	G	G	G	G	G	A	G	G	G	A	G	G	G	G	G	G
Excalibur_c11409_1166	C/T	2B	6162974	C	C	C	C	T	T	C	T	C	C	C	C	C	C	C	T	T	T	T	C	T	C	C	C	C	C	C	C	T	C	C	C	C	C	C	T	C	C	C	T	C	C	C	C	C	C
GENE_1442_78	T/G	2B	7346732	G	G	G	G	T	T	G	T	G	T	T	T	T	T	G	T	T	T	T	G	T	T	G	G	G	G	T	G	T	G	G	T	G	G	T	T	G	G	G	T	G	G	G	T	T	G
RAC875_c35090_398	T/C	2B	7420748	T	T	T	T	T	T	T	T	T	T	T	T	T	T	T	T	T	T	T	T	T	T	T	T	T	T	T	T	C	T	T	T	T	T	T	C	T	T	T	T	T	T	T	T	T	T
Excalibur_c17250_104	T/C	2B	7421271	T	T	T	T	T	T	T	T	T	T	T	T	T	T	T	T	T	T	T	T	T	T	T	T	T	T	T	T	C	T	T	T	T	T	T	C	T	T	T	T	T	T	T	T	T	T
RAC875_rep_c110962_423	C/T	2B	7425734	C	C	C	C	C	C	C	C	C	C	C	C	T	C	C	C	C	C	C	C	C	C	C	C	C	C	C	C	C	C	C	C	C	C	C	C	C	C	C	C	C	C	C	C	C	C
Excalibur_c39493_251	G/A	2B	7474046	G	G	G	G	G	G	G	G	G	A	A	A	G	A	G	G	G	G	G	G	G	A	G	G	G	G	A	G	G	G	G	A	G	G	A	G	G	G	G	G	G	G	G	A	A	G
Kukri_rep_c97239_133	G/A	2B	7474210	G	G	G	G	G	G	G	G	G	A	A	A	G	A	G	G	G	G	G	G	G	A	G	G	G	G	A	G	G	G	G	A	G	G	A	G	G	G	G	G	G	G	G	A	A	G
Excalibur_rep_c107769_116	T/C	2B	8028531	C	C	C	C	C	C	C	C	C	T	T	T	C	T	C	C	C	C	C	C	C	T	C	C	C	C	T	C	T	C	C	T	C	C	T	T	C	C	C	C	C	C	C	T	T	C
RAC875_rep_c71112_400	C/T	2B	8697139	C	C	C	C	C	C	C	C	C	T	T	T	C	T	C	C	C	C	C	C	C	T	C	C	C	C	C	C	T	C	C	C	C	C	T	T	C	C	C	C	C	C	C	C	C	C
RAC875_c27611_467	A/G	2B	9233699	G	G	G	G	G	G	G	G	G	A	A	A	G	A	G	G	G	G	G	G	G	A	G	G	A	G	A	G	A	G	G	A	G	G	A	A	G	G	G	G	G	G	G	A	A	G
BS00023068_51	C/T	2B	9701606	C	C	C	C	C	C	C	C	C	C	C	C	C	C	C	C	C	C	C	C	C	C	C	C	T	C	C	C	C	C	C	C	C	C	C	T	C	C	C	C	C	C	C	C	C	C
BS00044332_51	T/C	2B	10885845	T	T	T	T	T	T	T	T	T	C	C	C	T	C	T	T	T	T	T	T	T	C	T	T	T	T	T	T	C	T	T	T	T	T	C	T	T	T	T	C	T	T	T	T	T	T
BS00084668_51	C/T	2B	11228962	C	C	C	C	T	T	C	T	C	C	C	C	C	C	C	T	T	T	T	C	T	C	C	C	T	C	C	C	C	C	C	C	C	C	C	T	C	C	C	C	C	C	C	C	C	C
Ra_c2544_1566	G/T	2B	12299408	G	G	G	G	T	T	G	T	G	G	G	G	G	G	G	T	T	T	T	G	T	G	G	G	G	G	G	G	G	G	G	G	G	G	G	G	G	G	G	G	G	G	G	G	G	G
Excalibur_c1747_429	A/C	2B	13358465	A	A	A	A	C	C	A	C	A	A	A	A	A	A	A	C	C	C	C	A	C	A	A	A	A	A	A	A	A	A	A	A	A	A	A	A	A	A	A	A	A	A	A	A	A	A
BobWhite_c19945_341	G/T	2B	14883932	G	G	G	G	G	G	G	G	G	T	T	T	G	T	G	G	G	G	G	G	G	G	G	G	G	G	T	G	G	G	G	T	G	G	G	G	G	G	G	G	G	G	G	T	T	G
RAC875_c6538_123	G/A	2B	15165497	G	G	G	G	A	A	G	A	G	G	G	G	G	G	G	A	A	A	A	G	A	G	G	G	A	G	G	G	G	G	G	G	G	G	G	G	G	G	G	G	G	G	G	G	G	G
BS00077462_51	G/A	2B	15731678	G	G	G	G	N	N	A	N	G	A	A	A	G	A	G	N	N	N	N	G	N	G	G	G	N	G	A	G	G	G	G	A	G	G	G	A	G	G	G	G	G	G	G	A	G	G
BS00076139_51	C/T	2B	15741370	C	C	C	C	N	N	T	N	C	T	T	T	C	T	C	N	N	N	N	C	N	C	C	C	N	C	T	C	C	C	C	T	C	C	C	T	C	C	C	C	C	C	C	T	C	C
Excalibur_c25445_1061	T/C	2B	16020042	T	T	T	T	C	C	T	C	T	T	T	T	T	T	T	C	C	C	C	T	C	T	T	T	C	T	T	T	T	T	T	T	T	T	T	T	T	T	T	T	T	T	T	T	T	T
Excalibur_c1787_1199	A/G	2B	18910133	A	A	A	A	A	A	G	A	A	G	G	G	A	G	A	A	A	A	A	A	A	A	A	A	G	A	A	A	A	A	A	A	A	A	A	A	A	A	A	A	A	A	A	A	A	A
Excalibur_c3524_318	C/T	2B	18979195	C	C	C	C	C	C	T	C	C	T	T	T	C	T	C	C	C	C	C	C	C	C	C	C	T	C	C	C	C	C	C	C	C	C	C	C	C	C	C	C	C	C	C	C	C	C
Kukri_c16758_443	T/G	2B	19464863	T	T	T	T	T	T	G	T	T	G	G	G	T	G	T	T	T	T	T	T	T	T	T	T	G	T	T	T	T	T	T	T	T	T	T	N	T	T	T	T	T	T	T	T	T	T
Excalibur_c841_609	G/A	2B	19466491	G	G	A	G	G	G	G	G	G	G	G	G	G	G	G	G	G	G	G	G	G	A	G	G	G	G	A	G	A	G	G	A	G	G	G	G	G	G	G	A	G	G	G	A	G	G
BS00065556_51	G/A	2B	19530486	G	G	G	G	G	G	A	G	G	A	A	A	G	A	G	G	G	G	G	G	G	G	G	G	G	G	G	G	G	G	G	G	G	G	G	G	G	G	G	G	G	G	G	G	G	G
Excalibur_c42928_135	T/C	2B	19637113	T	T	C	T	T	T	T	T	T	T	T	T	T	T	T	T	T	T	T	T	T	C	T	T	N	T	C	T	C	T	T	C	T	T	T	N	T	T	T	C	T	T	T	C	T	T
Kukri_c56081_307	T/C	2B	19642924	T	T	C	T	T	T	T	T	T	T	T	T	T	T	T	T	T	T	T	T	T	C	T	T	N	T	C	T	C	T	T	C	T	T	T	N	T	T	T	C	T	T	T	C	T	T
RAC875_c87052_193	T/C	2B	20240505	C	C	T	C	T	T	T	T	C	T	T	T	C	T	C	T	T	T	T	C	T	T	C	C	T	C	T	C	C	C	C	T	C	C	C	T	C	C	C	T	C	C	C	T	C	C
tplb0058m16_1152	C/T	2B	20241412	C	C	C	C	C	C	C	C	C	T	T	T	C	T	C	C	C	C	C	C	C	C	C	C	C	C	C	C	C	C	C	C	C	C	C	C	C	C	C	C	C	C	C	C	C	C
Excalibur_c41459_96	C/T	2B	20327020	C	C	T	C	C	C	C	C	C	C	C	C	C	C	C	C	C	C	C	C	C	T	C	C	C	C	T	C	C	C	C	T	C	C	C	C	C	C	C	T	C	C	C	T	C	C
Excalibur_c41459_380	T/C	2B	20327304	T	T	T	T	C	C	C	C	T	T	T	T	T	T	T	C	C	C	C	T	C	T	T	T	T	T	T	T	T	T	T	T	T	T	T	T	T	T	T	T	T	T	T	T	T	T
BobWhite_c1149_539	G/A	2B	20449836	G	G	G	G	G	G	G	G	G	A	A	A	G	A	G	G	G	G	G	G	G	G	G	G	G	G	G	G	G	G	G	G	G	G	G	G	G	G	G	G	G	G	G	G	G	G
TA003865-0902	G/A	2B	22609878	A	A	G	A	G	G	G	G	G	G	G	G	A	G	A	G	G	G	G	A	G	G	A	A	G	A	A	A	A	A	A	A	A	A	A	G	A	A	A	G	A	A	A	A	A	A
BS00061979_51	T/C	2B	22610982	C	C	T	C	T	T	N	T	T	T	T	T	C	T	C	T	T	T	T	C	T	T	C	C	T	C	C	C	C	C	C	C	C	C	C	T	C	C	C	T	C	C	C	C	C	C
RAC875_c21646_496	T/C	2B	24435826	T	T	T	T	C	C	T	C	C	T	T	T	T	T	T	N	C	C	C	T	C	T	T	T	N	T	T	T	T	T	T	T	T	T	T	T	T	T	T	T	T	T	T	T	T	T
Excalibur_c60081_474	G/A	2B	24436858	G	G	G	G	G	G	N	G	G	A	G	G	G	G	G	G	G	G	G	G	G	G	G	A	G	G	A	G	G	G	G	G	G	G	G	G	G	G	G	G	G	G	G	G	G	G
RAC875_c30161_82	C/T	2B	24476175	C	C	C	C	C	C	C	C	C	T	C	C	C	C	C	C	C	C	C	C	C	C	C	T	C	C	T	C	C	C	C	C	C	C	C	C	C	C	C	C	C	C	C	C	C	C
Excalibur_c94336_68	T/G	2B	25307073	T	T	T	T	T	T	T	T	T	G	T	T	T	T	T	T	T	T	T	T	T	T	T	G	T	T	G	T	T	T	T	T	T	T	T	T	T	T	T	T	T	T	T	T	T	T
Excalibur_c94336_103	C/T	2B	25307108	C	C	C	C	C	C	C	C	C	T	C	C	C	C	C	C	C	C	C	C	C	C	C	T	C	C	T	C	C	C	C	C	C	C	C	C	C	C	C	C	C	C	C	C	C	C
BS00063251_51	G/T	2B	25307484	G	G	G	G	G	G	G	G	G	T	G	G	G	G	G	G	G	G	G	G	G	G	G	T	G	G	T	G	G	G	G	G	G	G	G	G	G	G	G	G	G	G	G	G	G	G
BS00109330_51	G/A	2B	27297571	G	G	G	G	G	G	G	G	G	G	G	G	G	G	G	G	G	G	G	G	G	A	G	G	G	G	R	G	G	G	G	A	G	G	G	G	G	G	G	G	G	G	G	A	G	G
Excalibur_rep_c108189_683	G/A	2B	28047314	G	G	G	G	G	G	G	G	G	G	G	G	G	G	G	G	G	G	G	G	G	G	G	G	G	G	G	G	G	G	G	G	G	G	G	G	G	G	A	G	G	G	G	G	G	G
Kukri_c63748_1453	T/C	2B	28049465	T	T	C	T	T	T	T	T	T	T	T	T	T	T	T	T	T	T	T	T	T	T	T	T	T	T	T	T	T	T	T	T	T	T	T	T	T	T	C	C	T	T	T	T	T	T
Ku_c63748_1264	C/T	2B	28049893	T	T	C	C	T	T	T	T	T	C	C	C	T	C	T	T	T	T	T	T	T	C	T	T	T	C	C	C	T	C	C	C	T	C	T	C	C	C	C	C	C	C	C	C	C	T
BS00038498_51	C/T	2B	28263366	T	T	T	C	T	T	C	T	T	C	C	C	T	C	T	T	T	T	T	T	T	C	T	C	T	C	C	C	T	C	C	C	T	C	T	C	C	C	T	T	C	C	C	C	C	T
Excalibur_c16144_185	A/G	2B	32066557	G	A	A	G	A	A	A	A	A	A	A	A	A	A	A	A	A	A	A	A	A	A	A	A	A	A	A	A	A	A	A	A	A	G	A	A	A	A	A	A	A	A	A	A	A	A
Excalibur_c19585_119	A/G	2B	32073105	G	A	A	G	A	A	A	A	A	A	A	A	A	A	A	A	A	A	A	A	A	A	A	A	A	A	A	A	A	A	A	A	A	G	A	A	A	A	A	A	A	A	A	A	A	A
Excalibur_c19585_169	A/G	2B	32073155	G	A	A	G	A	A	A	A	A	A	A	A	A	A	A	A	A	A	A	A	A	A	A	A	A	A	A	A	A	A	A	A	A	G	A	A	A	A	A	A	A	A	A	A	A	A
Kukri_c48_1058	C/A	2B	32073727	C	C	C	A	C	C	C	C	C	C	C	C	C	C	C	C	C	C	C	C	C	C	C	C	C	C	C	C	C	C	C	C	C	A	C	C	C	C	C	C	C	C	C	C	C	C
BS00071650_51	G/A	2B	32074128	A	G	G	A	G	G	G	G	G	G	G	G	G	G	G	G	G	G	G	G	G	G	G	G	G	G	G	G	G	G	G	G	G	A	G	G	G	G	G	G	G	G	G	G	G	G
Excalibur_c46590_290	C/A	2B	32130039	C	C	C	A	C	C	C	C	C	C	C	C	C	C	C	C	C	C	C	C	C	C	C	C	C	C	C	C	C	C	C	C	C	A	C	C	C	C	C	C	C	C	C	C	C	C
Excalibur_c27388_252	C/T	2B	32132086	C	C	C	T	C	C	C	C	C	C	C	C	C	C	C	C	C	C	C	C	C	C	C	C	C	C	C	C	C	C	C	C	C	T	C	C	C	C	C	C	C	C	C	C	C	C
Excalibur_c47288_232	C/T	2B	32413944	C	C	C	T	C	C	C	C	C	C	C	C	C	C	C	C	C	C	C	C	C	C	C	C	C	C	C	C	C	C	C	C	C	T	C	C	C	C	C	C	C	C	C	C	C	C
RFL_Contig5031_526	G/T	2B	33522317	T	T	T	G	T	T	G	G	G	G	G	G	G	G	G	T	T	T	T	G	T	G	G	G	T	G	T	T	T	T	T	G	G	G	G	G	T	T	T	T	G	T	T	G	T	G
BS00067046_51	T/C	2B	34441860	T	T	T	T	C	C	T	C	T	C	T	T	T	T	T	C	T	C	C	T	T	T	T	C	T	T	C	T	C	T	T	T	T	T	T	T	T	T	T	T	T	T	T	T	C	T
TA001874-1495	C/T	2B	37419298	T	C	C	T	C	T	C	C	C	C	C	C	C	C	C	C	C	T	T	C	C	C	C	C	C	C	C	T	C	T	T	T	C	T	T	C	T	T	C	C	C	T	T	T	C	C
BobWhite_c2988_2161	C/T	2B	38341444	C	C	C	T	C	C	C	C	C	C	C	C	C	C	C	C	C	C	C	C	C	C	C	C	C	C	C	C	T	C	C	C	C	T	C	T	C	C	C	C	C	C	C	C	C	C
Excalibur_c50192_149	G/A	2B	45254756	G	A	A	G	A	A	A	A	G	G	G	G	A	A	G	A	A	A	A	A	A	A	G	G	G	A	G	G	G	G	G	G	A	G	A	A	G	G	G	A	G	G	G	G	G	G
Tdurum_contig42153_5854	A/C	2B	46862654	N	A	C	N	A	C	C	C	A	A	A	A	A	A	A	C	C	C	C	A	C	A	A	A	C	A	A	A	A	A	A	A	A	A	A	A	A	A	A	A	A	A	A	A	A	A
Tdurum_contig42153_891	C/A	2B	46907051	A	A	A	A	A	A	A	A	A	A	A	A	A	A	C	A	C	A	A	A	C	A	C	A	C	A	A	C	C	C	C	C	A	A	A	A	C	C	A	A	A	C	C	C	A	A
Kukri_c6343_1453	T/C	2B	48234231	T	C	T	T	C	C	C	C	C	T	T	T	T	T	T	C	T	C	C	C	T	T	T	T	T	T	T	T	T	T	T	T	C	T	C	C	T	T	C	T	T	T	T	T	T	C
Excalibur_c21220_88	A/G	2B	51150849	A	G	G	G	G	G	G	G	G	G	G	G	G	G	A	G	A	G	G	G	A	A	A	A	A	A	A	G	G	G	G	A	G	A	G	G	G	G	G	A	A	G	G	A	A	G
Ku_c41677_924	A/G	2B	51758815	A	G	G	G	G	G	G	G	G	G	G	G	G	G	A	G	A	G	G	G	A	A	A	A	A	A	A	G	G	G	G	A	G	A	G	G	G	G	G	A	A	G	G	A	A	G
RAC875_c21868_792	T/C	2B	52006647	C	T	T	T	T	T	T	T	T	T	T	T	C	T	C	T	T	T	T	T	T	C	C	C	T	C	C	T	T	T	T	T	T	C	T	T	T	T	T	C	C	T	T	T	C	T
Kukri_c28478_750	C/A	2B	52307691	A	C	C	C	C	C	C	C	C	C	C	C	A	C	A	C	C	C	C	C	C	A	A	A	C	A	A	C	C	C	C	C	C	A	C	C	C	C	C	A	A	C	C	C	A	C
Excalibur_c26099_106	T/C	2B	52331892	C	T	T	T	T	T	T	T	T	T	T	T	C	T	C	T	T	T	T	T	T	C	C	C	T	C	C	T	T	T	T	T	T	C	T	T	T	T	T	C	C	T	T	T	C	T
RAC875_c17720_501	T/C	2B	54188118	C	T	T	T	T	T	N	T	T	T	T	T	C	T	T	T	T	T	T	N	T	T	T	T	T	T	C	T	T	T	T	T	T	C	T	T	T	T	T	C	T	T	T	T	C	T
RAC875_c17720_570	T/C	2B	54188187	C	T	T	T	T	T	T	T	T	T	T	T	C	T	T	T	T	T	T	T	T	T	T	T	T	T	C	T	T	T	T	T	T	C	T	T	T	T	T	C	T	T	T	T	C	T
BobWhite_c8734_91	G/A	2B	60016186	G	A	A	A	A	A	A	A	A	G	G	G	G	G	G	A	G	A	A	A	G	G	G	G	G	G	G	G	G	G	G	G	A	G	G	G	G	G	A	G	G	G	G	G	G	A
BobWhite_c41535_52	A/G	2B	66508504	A	G	G	G	G	G	G	G	G	A	A	A	G	A	G	G	A	G	G	G	A	A	G	A	G	A	A	A	A	A	A	A	G	G	G	G	A	A	G	G	A	A	A	A	A	G
BS00038820_51	C/T	2B	72535955	T	C	T	T	C	C	C	C	C	C	C	C	C	C	C	C	T	C	C	C	T	C	C	C	C	C	C	C	C	C	C	C	C	C	C	C	C	C	C	C	C	C	C	C	C	C
RAC875_c26469_363	C/T	2B	72648633	C	T	C	C	T	T	T	T	T	C	C	C	C	C	C	T	C	T	T	T	C	C	C	C	T	C	N	C	T	C	C	C	T	C	C	C	C	C	T	C	C	C	C	C	N	T
RAC875_c61801_299	A/C	2B	72654758	A	C	A	A	C	C	C	C	C	A	A	A	A	A	A	C	A	C	C	C	A	A	A	A	C	A	N	A	C	A	A	A	C	A	A	A	A	A	C	A	A	A	A	A	N	C
RAC875_c34516_70	C/T	2B	72921249	T	C	C	C	C	C	C	C	C	C	C	C	T	C	C	C	C	C	C	C	C	C	C	C	C	C	C	C	C	C	C	C	C	C	C	C	C	C	C	C	C	C	C	C	C	C
Excalibur_c6502_397	A/G	2B	73009259	G	A	A	A	A	A	A	A	A	A	A	A	G	A	A	A	A	A	A	A	A	A	A	A	A	A	A	A	A	A	A	A	A	A	A	A	A	A	A	A	A	A	A	A	A	A
Tdurum_contig27976_414	C/T	2B	74081957	T	T	C	C	C	C	C	C	C	C	C	C	T	C	C	C	C	C	C	C	C	C	C	C	C	C	C	C	C	C	C	C	C	C	C	C	C	C	C	C	C	C	C	C	C	C
BobWhite_c11739_325	C/T	2B	74082680	T	T	C	C	C	C	C	C	C	C	C	C	T	C	C	C	C	C	C	C	C	C	C	C	C	C	C	C	C	C	C	C	C	C	C	C	C	C	C	C	C	C	C	C	C	C
BobWhite_c31129_60	T/C	2B	75729839	T	T	C	C	T	T	T	T	T	T	T	T	T	T	T	T	C	T	T	T	C	T	T	T	C	T	C	T	C	T	T	T	T	T	T	T	T	T	T	T	T	T	T	T	C	T
Ku_c5725_892	G/A	2B	75891068	G	G	A	A	G	G	G	G	G	G	G	G	G	G	G	G	A	G	G	G	A	G	G	G	A	G	A	R	G	G	G	G	G	G	G	G	G	G	G	G	G	G	G	G	A	G
Excalibur_c7136_1260	T/C	2B	85307009	T	T	T	T	T	T	T	T	T	T	T	T	T	T	C	T	T	T	T	T	T	T	C	T	C	T	C	T	C	T	T	T	T	T	T	T	T	T	T	T	T	T	T	T	C	T
Excalibur_c6097_2208	T/C	2B	94979210	C	C	C	C	C	C	C	C	C	T	T	T	C	T	T	C	T	C	C	C	T	T	T	T	T	T	T	T	T	T	T	T	C	T	T	T	T	T	C	T	T	T	T	T	T	C
RAC875_rep_c99492_65	A/G	2B	96914113	G	G	G	G	G	G	G	G	G	A	A	A	G	A	A	G	G	G	G	G	G	A	A	A	A	A	A	A	A	A	A	A	G	A	A	A	A	A	G	A	A	A	A	A	A	G
BS00022422_51	A/G	2B	97097297	G	G	G	G	G	G	G	G	G	A	A	A	G	A	G	G	G	G	G	G	G	A	G	A	G	A	G	A	A	A	A	A	G	A	A	A	A	A	G	A	A	A	A	A	G	G
BS00081428_51	A/G	2B	97097487	G	G	G	G	G	G	G	G	G	A	A	A	G	A	G	G	G	G	G	G	G	A	G	A	G	A	G	A	A	A	A	A	G	A	A	A	A	A	G	A	A	A	A	A	G	G
RAC875_c86069_65	T/C	2B	99153297	T	T	C	C	C	C	C	C	C	T	T	T	T	T	C	C	C	C	C	C	C	T	C	T	C	T	C	T	T	T	T	T	C	T	T	T	T	T	C	T	T	T	T	T	C	C
Tdurum_contig47202_1699	C/T	2B	99442474	C	C	T	T	T	T	T	T	T	C	C	C	C	C	T	T	T	T	T	T	T	C	T	C	C	C	C	C	C	C	C	C	T	C	C	C	C	C	T	C	C	C	C	C	C	T
JD_c11869_1297	T/C	2B	99442545	T	T	C	C	C	C	C	C	C	T	T	T	T	T	C	C	C	C	C	C	C	T	C	T	T	T	T	T	T	T	T	T	C	T	T	T	T	T	C	T	T	T	T	T	T	C
Excalibur_rep_c68899_191	C/T	2B	99442574	C	C	T	T	T	T	T	T	T	C	C	C	C	C	T	T	T	T	T	T	T	C	T	C	C	C	C	C	C	C	C	C	T	C	C	C	C	C	T	C	C	C	C	C	C	T
Ra_c37244_428	T/G	2B	100398207	G	G	T	T	T	T	T	T	T	T	T	T	G	T	T	T	T	T	T	T	T	T	T	G	G	T	T	K	T	T	T	T	T	T	T	T	T	T	T	T	T	T	T	T	T	T
BS00022966_51	G/A	2B	100596101	G	G	A	A	A	A	A	A	A	G	G	G	G	G	A	A	A	A	A	A	A	G	A	G	A	G	A	G	G	G	G	G	A	G	G	G	G	G	A	G	G	G	G	G	A	A
IACX6223	T/C	2B	101013928	C	C	T	T	T	T	T	T	T	C	C	C	C	C	T	T	T	T	T	T	T	T	T	C	T	C	T	C	C	C	C	C	T	C	C	C	C	C	T	C	C	C	C	C	T	T
Tdurum_contig62458_179	C/T	2B	101636694	C	C	T	T	T	T	T	T	T	C	C	C	C	C	T	T	T	T	T	T	T	C	T	C	C	C	C	C	C	C	C	C	T	C	C	C	C	C	T	C	C	C	C	C	C	T
Tdurum_contig60978_352	T/C	2B	101794774	T	T	C	C	C	C	C	C	C	T	T	T	T	T	C	C	C	C	C	C	C	T	C	T	T	T	T	T	T	T	T	T	C	T	T	T	T	T	C	T	T	T	T	T	T	C
Jagger_c36_213	A/C	2B	102530622	A	A	C	C	C	N	C	C	C	A	A	A	A	A	C	C	C	C	C	C	C	A	C	A	A	A	A	A	A	A	A	A	C	A	A	A	A	A	C	A	A	A	A	A	A	C
IACX2309	A/T	2B	103390976	A	A	A	A	A	A	A	A	A	A	A	A	A	A	A	A	A	A	A	A	A	W	A	A	W	A	W	A	A	A	A	A	A	A	A	A	A	A	A	A	A	A	A	A	T	A
BS00067337_51	T/C	2B	104777355	C	C	T	T	T	T	T	T	T	C	C	C	C	C	T	T	T	T	T	T	T	T	T	C	T	C	T	C	C	C	C	C	T	C	C	C	C	C	T	C	C	C	C	C	T	T
Tdurum_contig30989_79	T/C	2B	104778367	T	T	C	C	C	C	C	C	C	T	T	T	T	T	C	C	C	C	C	C	C	T	C	T	T	T	T	T	T	T	T	T	C	T	T	T	T	T	C	T	T	T	T	T	T	C
BobWhite_c30112_275	C/A	2B	105025235	C	C	A	A	A	A	A	A	A	C	C	C	C	C	A	A	A	A	A	A	A	A	A	C	A	C	A	C	C	C	C	C	A	C	C	C	C	C	A	C	C	C	C	C	A	A
RAC875_c76533_442	G/T	2B	105924962	G	G	G	G	G	G	G	G	G	T	T	T	G	T	G	G	G	G	G	G	G	G	G	T	G	T	G	N	T	T	T	T	G	T	T	T	T	T	G	T	T	T	T	T	G	G
tplb0045o20_699	A/G	2B	107353447	A	A	A	A	A	A	A	A	A	G	G	G	A	G	A	A	A	A	A	A	A	A	A	G	A	G	A	N	G	G	G	G	A	G	G	G	G	G	A	G	G	G	G	G	A	A
BS00029713_51	T/G	2B	107360955	T	T	T	T	T	T	T	T	T	G	G	G	T	G	T	T	T	T	T	T	T	T	T	G	T	G	T	K	G	G	G	G	T	G	G	G	G	G	T	G	G	G	G	G	T	T
BS00038217_51	A/G	2B	107547417	A	A	A	A	A	A	A	A	A	G	G	G	A	G	A	A	A	A	A	A	A	A	A	G	A	G	A	R	G	G	G	G	A	G	G	G	G	G	A	G	G	G	G	G	A	A
Tdurum_contig1653_190	C/T	2B	107711408	C	C	C	C	C	C	C	C	C	T	T	T	C	T	C	C	C	C	C	C	C	C	C	T	C	T	C	Y	T	T	T	T	C	T	T	T	T	T	C	T	T	T	T	T	C	C
Tdurum_contig36804_98	A/C	2B	109138270	A	A	A	A	A	A	A	A	A	C	C	C	A	C	A	A	A	A	A	A	A	A	A	C	A	C	A	N	C	C	C	C	A	C	C	C	C	C	A	C	C	C	C	C	A	A
Tdurum_contig36804_220	T/C	2B	109138392	T	T	T	T	T	T	T	T	T	C	C	C	T	C	T	T	T	T	T	T	T	T	T	C	T	C	T	N	C	C	C	C	T	C	C	C	C	C	T	C	C	C	C	C	T	T
Tdurum_contig62852_538	A/G	2B	111671191	A	A	A	A	A	A	A	A	A	G	G	G	A	G	A	A	A	A	A	A	A	A	A	G	A	G	A	R	G	G	G	G	A	G	G	G	G	G	A	G	G	G	G	G	A	A
Excalibur_c25430_183	A/G	2B	111671345	A	A	A	A	A	A	A	A	A	G	G	G	A	G	A	A	A	A	A	A	A	A	A	G	A	G	A	N	G	G	G	G	A	G	G	G	G	G	A	G	G	G	G	G	A	A
Tdurum_contig81323_291	A/G	2B	111844164	A	A	A	A	A	A	A	A	A	G	G	G	A	G	A	A	A	A	A	A	A	A	A	G	A	G	A	R	G	G	G	G	A	G	G	G	G	G	A	G	G	G	G	G	A	A
RFL_Contig2231_346	G/A	2B	112182036	G	G	G	G	G	G	G	A	A	G	G	G	G	G	G	G	G	G	G	G	G	A	G	G	A	G	A	G	G	G	G	G	G	G	G	G	G	G	G	G	G	G	G	G	A	G
Tdurum_contig68806_537	T/C	2B	112186254	T	T	T	T	T	T	T	T	T	C	C	C	T	C	T	T	T	T	T	T	T	T	T	C	T	C	T	N	C	C	C	C	T	C	C	C	C	C	T	C	C	C	C	C	T	T
Tdurum_contig82821_324	C/T	2B	113526535	T	T	T	T	T	T	T	T	T	C	C	C	T	C	T	T	T	T	T	T	T	C	T	C	C	C	C	C	C	C	C	C	T	C	C	C	C	C	T	C	C	C	C	C	C	T
Kukri_c67276_76	T/C	2B	113526646	C	C	C	C	C	C	C	C	C	T	T	T	C	T	C	C	C	C	C	C	C	T	C	T	T	T	T	T	T	T	T	T	C	T	T	T	T	T	C	T	T	T	T	T	T	C
Excalibur_c2496_1141	C/T	2B	115849723	T	T	T	T	T	T	T	C	C	C	C	C	T	C	T	T	T	T	T	T	T	C	T	C	C	C	C	C	C	C	C	C	T	C	C	C	C	C	T	C	C	C	C	C	C	T
RAC875_c22552_380	A/G	2B	118465273	A	A	A	A	A	A	A	G	G	A	A	A	A	A	A	A	A	A	A	A	A	G	A	A	G	A	G	A	G	A	A	A	A	G	G	G	A	A	A	G	G	A	A	A	G	A
RAC875_c21378_474	C/T	2B	124280948	T	T	T	T	T	T	T	C	C	C	T	T	T	C	T	T	T	T	T	T	T	C	T	T	C	C	C	C	N	C	C	C	T	C	T	T	C	C	T	C	C	C	C	C	C	T
RAC875_c58652_80	C/A	2B	124281120	A	A	A	A	A	A	A	C	C	C	A	A	A	C	A	A	A	A	A	A	A	C	A	A	C	C	C	C	A	C	C	C	A	C	A	A	C	C	A	C	C	C	C	C	C	A
Ra_c31463_148	C/T	2B	125820366	T	T	T	T	T	T	T	C	C	C	T	T	T	C	T	T	T	T	T	T	T	C	T	T	C	C	C	C	T	C	C	C	T	C	T	T	C	C	T	C	C	C	C	C	C	T
Ku_c4042_576	T/C	2B	126228985	C	C	C	C	C	C	C	T	T	T	C	C	C	T	C	C	C	C	C	C	C	T	C	C	T	T	T	T	C	T	T	T	C	T	C	C	T	T	C	T	T	T	T	T	T	C
TA001821-0411	C/A	2B	126573010	A	A	A	A	A	A	A	C	C	C	A	A	A	C	A	A	A	A	A	A	A	C	A	A	C	C	C	C	C	C	C	C	A	C	C	C	C	C	A	C	C	C	C	C	C	A
Tdurum_contig77602_931	A/G	2B	128521888	G	G	G	G	G	G	G	A	A	A	G	G	G	A	G	G	G	G	G	G	G	A	G	G	A	A	A	A	A	A	A	A	G	A	A	A	A	A	G	A	A	A	A	A	A	G
RAC875_c14076_287	C/T	2B	129297045	T	T	T	T	T	T	T	C	C	C	T	T	T	C	T	T	T	T	T	T	T	C	T	T	C	C	C	C	C	C	C	C	T	C	C	C	C	C	T	C	C	C	C	C	C	T
BS00003404_51	T/C	2B	129299306	C	C	C	C	C	C	C	T	T	T	C	C	C	T	C	C	C	C	C	C	C	T	C	C	T	T	T	T	T	T	T	T	C	T	T	T	T	T	C	T	T	T	T	T	T	C
BS00022486_51	T/G	2B	129299558	G	G	G	G	G	G	G	T	T	T	G	G	G	T	G	G	G	G	G	G	G	T	G	G	T	T	T	T	T	T	T	T	G	T	T	T	T	T	G	T	T	T	T	T	T	G
Kukri_c46621_143	C/T	2B	129603700	T	T	T	T	T	T	T	C	C	C	T	T	T	C	T	T	T	T	T	T	T	C	T	T	C	C	C	C	C	C	C	C	T	C	C	C	C	C	T	C	C	C	C	C	C	T
BS00070001_51	C/T	2B	129936277	C	C	T	T	T	T	T	C	C	C	T	T	C	C	T	T	T	T	T	T	T	C	T	T	C	C	C	C	C	C	C	C	T	C	C	C	C	C	T	C	C	C	C	C	C	T
JD_c14855_506	A/G	2B	130190898	G	G	G	G	G	G	G	A	A	A	G	G	G	A	G	G	G	G	G	G	G	A	R	G	A	A	A	A	A	A	A	A	G	A	A	A	A	A	G	A	A	A	A	A	A	G
TA014111-0612	T/C	2B	130191047	T	T	T	T	T	T	T	T	T	T	T	T	T	T	T	T	T	T	T	T	T	T	C	T	T	C	T	T	T	T	T	T	T	T	T	T	T	T	T	T	T	T	T	T	T	T
RFL_Contig5257_137	C/A	2B	130309148	C	C	C	C	C	C	C	C	C	A	C	C	C	A	C	C	C	C	C	C	C	C	C	C	C	M	C	A	C	A	A	A	C	C	C	C	A	A	C	C	C	A	A	A	C	C
IAAV980	G/A	2B	130619086	A	A	A	A	A	A	A	G	G	G	A	A	A	G	A	A	A	A	A	A	A	G	A	A	G	G	G	G	G	G	G	G	A	G	A	A	G	G	A	G	G	G	G	G	G	A
BobWhite_c10238_127	T/C	2B	130678380	C	C	C	C	C	C	C	T	T	T	C	C	C	T	C	C	C	C	C	C	C	T	C	C	T	T	T	T	T	T	T	T	C	T	C	C	T	T	C	T	T	T	T	T	T	C
BS00022969_51	C/T	2B	130982331	T	T	T	T	T	T	T	C	C	C	T	T	T	C	T	T	T	T	T	T	T	C	T	T	C	C	C	C	C	C	C	C	T	C	T	T	C	C	T	C	C	C	C	C	C	T
BS00065030_51	G/A	2B	138013686	G	G	G	G	G	G	G	G	G	A	A	G	A	A	A	G	A	G	G	G	A	A	A	A	G	G	A	N	A	G	A	A	A	G	G	G	A	A	A	G	G	A	A	A	A	A
BS00083078_51	G/A	2B	138989872	G	G	A	A	A	A	A	G	G	G	A	A	G	G	A	A	A	A	A	A	A	G	A	A	G	G	G	G	G	G	G	G	A	G	G	G	G	G	A	G	G	G	G	G	G	A
Kukri_c13884_74	A/G	2B	139440853	G	G	G	G	G	G	G	A	A	A	G	G	G	A	G	G	G	G	G	G	G	A	G	G	A	A	A	A	A	A	A	A	G	A	A	A	A	A	G	A	A	A	A	A	A	G
BS00022657_51	A/G	2B	140201445	A	A	A	A	A	A	A	A	A	G	A	A	A	G	A	A	A	A	A	A	A	G	A	A	G	G	G	G	A	G	G	G	A	A	A	A	G	G	A	A	A	G	G	G	G	A
BS00063577_51	T/C	2B	140379242	T	T	C	C	C	C	C	T	T	T	C	C	T	T	C	C	C	C	C	C	C	T	C	C	T	T	T	T	T	T	T	T	C	T	T	T	T	T	C	T	T	T	T	T	T	C
Tdurum_contig94806_361	T/C	2B	141972499	T	T	C	C	C	C	C	T	T	T	C	C	T	T	C	C	C	C	C	C	C	T	C	C	T	T	T	T	T	T	T	T	C	T	T	T	T	T	C	T	T	T	T	T	T	C
Ra_c6728_590	A/G	2B	141972599	A	A	G	G	G	G	G	A	A	A	G	G	A	A	G	G	G	G	G	G	G	A	G	G	A	A	A	A	A	A	A	A	G	A	A	A	A	A	G	A	A	A	A	A	A	G
Excalibur_c13239_85	T/C	2B	142874454	T	T	T	T	C	T	C	T	C	C	T	T	T	C	T	T	T	T	T	T	T	C	T	T	C	T	C	N	T	T	T	T	T	C	C	T	T	T	T	T	C	T	T	T	C	T
RAC875_c79857_301	A/G	2B	142886279	G	G	A	A	A	A	A	A	A	A	A	A	G	G	A	A	A	A	A	A	A	A	A	A	A	G	A	R	G	G	G	G	A	G	A	A	G	G	A	G	G	G	G	G	A	A
Ra_c106376_879	A/G	2B	142976783	A	A	G	G	G	G	G	G	G	A	G	G	A	A	G	G	G	G	G	G	G	A	G	G	A	A	A	A	A	A	A	A	G	A	G	G	A	A	G	A	A	A	A	A	A	G
Excalibur_c13339_561	G/A	2B	144025976	G	G	A	A	A	A	A	A	A	G	A	A	G	G	A	A	A	A	A	A	A	G	A	A	G	G	G	G	A	G	G	G	A	G	A	A	G	G	A	G	G	G	G	G	G	A
Excalibur_c721_484	C/A	2B	144496200	C	C	C	C	C	C	C	C	C	A	C	C	C	C	C	C	C	C	C	C	C	A	C	C	A	C	A	M	C	C	C	C	C	C	C	C	C	C	C	C	C	C	C	C	A	C
BS00059315_51	G/T	2B	146386300	G	G	G	G	G	G	G	G	G	T	G	G	G	G	G	G	G	G	G	G	G	T	G	G	T	G	T	K	G	G	G	G	G	G	G	G	G	G	G	G	G	G	G	G	T	G
Excalibur_c37239_916	A/C	2B	147188209	A	A	A	A	A	A	A	A	A	C	A	A	A	A	A	A	A	A	A	A	A	C	A	A	C	A	C	N	C	A	A	A	A	A	A	A	A	A	A	A	A	A	A	A	C	A
RAC875_c27716_720	A/G	2B	147641713	A	A	G	G	G	G	G	G	G	A	G	G	A	A	G	G	G	G	G	G	G	A	G	G	A	A	A	A	A	A	A	A	G	A	G	G	A	A	G	A	A	A	A	A	A	G
RAC875_rep_c112008_519	G/A	2B	147652236	G	G	G	G	G	G	G	G	G	A	G	G	G	G	G	G	G	G	G	G	G	A	G	G	A	G	A	N	A	G	G	G	G	G	G	G	G	G	G	G	G	G	G	G	A	G
BS00022944_51	G/A	2B	148609033	G	G	A	A	A	A	A	A	A	G	A	A	G	G	A	A	A	A	A	A	A	G	A	A	G	G	G	A	G	A	A	A	A	G	A	A	A	A	A	G	G	A	A	A	G	A
BS00099097_51	A/G	2B	148609045	A	A	G	G	G	G	G	G	G	A	G	G	A	A	G	G	G	G	G	G	G	A	G	G	A	A	A	R	A	G	G	G	G	A	G	G	G	G	G	A	A	G	G	G	A	G
Kukri_c36026_68	C/T	2B	148609837	C	C	C	C	C	C	C	C	C	T	C	C	C	C	C	C	C	C	C	C	C	T	C	C	T	C	T	Y	T	C	C	C	C	C	C	C	C	C	C	C	C	C	C	C	T	C
RAC875_rep_c106400_276	G/A	2B	148610655	G	G	G	G	G	G	G	G	G	A	G	G	G	G	G	G	G	G	G	G	G	A	G	G	A	G	A	R	A	G	G	G	G	G	G	G	G	G	G	G	G	G	G	G	A	G
RFL_Contig1385_326	A/G	2B	149389125	A	A	G	G	G	G	G	G	G	A	G	G	A	A	G	G	G	G	G	G	G	A	G	G	A	A	A	N	A	G	G	G	G	A	G	G	G	G	G	A	A	G	G	G	A	G
BS00069627_51	G/T	2B	149469604	G	G	T	T	T	T	T	T	T	G	T	T	G	G	T	T	T	T	T	T	T	G	T	T	G	G	G	N	G	T	T	T	T	G	T	T	T	T	T	G	G	T	T	T	G	T
RAC875_c41242_133	G/T	2B	150195654	G	G	T	T	T	T	T	T	T	G	T	T	G	G	T	T	T	T	T	T	T	G	T	T	G	G	G	T	G	T	T	T	T	G	T	T	T	T	T	G	G	T	T	T	G	T
BS00022417_51	G/A	2B	150267784	G	G	A	A	A	A	A	A	A	G	A	A	G	G	A	A	A	A	A	A	A	G	A	A	G	G	G	R	G	A	A	A	A	G	A	A	A	A	A	G	G	A	A	A	G	A
Kukri_c9387_112	T/G	2B	154532849	T	T	G	G	G	G	G	G	G	T	G	G	T	T	G	G	G	G	G	G	G	T	G	G	T	T	T	N	G	G	G	G	G	T	G	G	G	G	G	T	T	G	G	G	T	G
Ra_c2110_1660	G/A	2B	154547510	G	G	A	A	A	A	A	A	A	G	A	A	G	G	A	A	A	A	A	A	A	G	A	A	G	G	G	R	A	A	A	A	A	G	A	A	A	A	A	G	G	A	A	A	G	A
RAC875_c14105_66	G/A	2B	154587929	G	G	G	G	G	G	G	G	G	G	G	G	G	G	G	G	G	G	G	G	G	G	G	G	G	G	G	A	G	A	A	A	G	G	G	G	A	A	G	G	G	A	A	A	G	G
Tdurum_contig10994_617	T/C	2B	158614974	T	T	C	C	C	C	C	C	C	T	C	C	T	T	C	C	C	C	C	C	C	T	C	C	T	T	T	N	C	C	C	C	C	T	C	C	C	C	C	T	T	C	C	C	T	C
TA002513-0775	G/A	2B	160488330	G	G	G	G	G	G	G	G	G	G	G	G	G	G	G	G	G	G	G	G	G	G	G	G	G	G	G	N	G	G	G	G	G	G	G	G	G	G	G	G	G	G	G	G	G	G
BS00073447_51	G/A	2B	160721506	G	G	G	G	G	G	G	G	G	G	G	G	G	G	G	G	G	G	G	G	G	G	G	G	G	G	G	N	G	G	G	G	G	G	G	G	G	G	G	G	G	G	G	G	G	G
Tdurum_contig92963_204	G/A	2B	161231889	A	A	G	G	G	G	G	G	G	A	G	G	A	A	G	G	G	G	G	G	G	A	G	G	A	A	A	G	G	G	G	G	G	A	G	G	G	G	G	A	A	G	G	G	A	G
BS00031143_51	G/T	2B	161616052	G	G	G	G	G	G	G	G	G	G	G	G	G	G	G	G	G	G	G	G	G	G	G	G	G	G	G	K	T	G	G	G	G	G	G	G	G	G	G	G	G	G	G	G	G	G
Tdurum_contig94521_738	G/A	2B	162271863	G	G	G	G	G	G	G	G	G	G	G	G	G	G	G	G	G	G	G	G	G	G	G	G	G	G	G	G	G	G	G	G	G	G	G	G	G	G	G	G	G	G	G	G	G	G
Tdurum_contig76426_861	C/A	2B	164577317	C	C	C	C	C	C	C	C	C	A	C	C	C	C	C	C	C	C	C	C	C	C	C	C	A	C	C	A	C	A	A	A	C	C	C	C	A	A	C	C	C	A	A	A	C	C
IACX1412	C/T	2B	167197686	C	C	C	C	C	C	C	C	C	T	C	C	C	C	C	C	C	C	C	C	C	T	C	C	T	C	T	T	T	T	T	T	C	C	C	C	T	T	C	C	C	T	T	T	T	C
GENE_0724_612	C/T	2B	168886618	T	T	C	C	C	C	C	C	C	C	C	C	T	T	C	C	C	C	C	C	C	C	C	C	T	T	C	C	C	C	C	C	C	T	C	C	C	C	C	T	T	C	C	C	C	C
BS00041921_51	T/G	2B	170895689	T	T	T	T	T	T	T	T	T	T	T	T	T	T	T	T	T	T	T	T	T	T	T	T	G	T	T	T	T	T	T	T	T	T	T	T	T	T	T	T	T	T	T	T	T	T
BS00064626_51	T/C	2B	173073992	T	T	T	T	T	T	T	T	T	C	T	T	T	T	T	T	T	T	T	T	T	C	T	T	T	T	C	C	T	C	C	C	T	T	T	T	C	C	T	T	T	C	C	C	C	T
Kukri_c34353_821	C/T	2B	173460266	C	C	C	C	C	C	C	C	C	T	C	C	C	C	C	C	C	C	C	C	C	T	C	C	C	C	T	C	T	C	C	C	C	C	C	C	C	C	C	C	C	C	C	C	T	C
Kukri_c53629_239	A/C	2B	176727829	C	C	A	A	A	A	A	A	A	C	A	A	C	A	A	A	A	A	A	A	A	C	A	A	A	A	C	C	C	C	C	C	A	A	A	A	C	C	A	A	A	C	C	C	C	A
IAAV2018	A/G	2B	176739574	A	A	A	A	A	A	A	A	A	A	A	A	A	A	A	A	A	A	A	A	A	A	A	A	A	A	A	G	G	G	G	G	A	A	A	A	G	G	A	A	A	G	G	G	A	A
Ex_c29080_324	C/A	2B	182883522	C	C	C	C	C	C	C	C	C	C	C	C	C	C	C	C	C	C	C	C	C	C	C	C	C	C	C	A	C	A	A	A	C	C	C	C	A	A	C	C	C	A	A	A	C	C
BobWhite_c32226_104	C/T	2B	188891031	C	C	T	T	T	C	T	T	T	T	T	T	T	T	C	C	T	C	C	T	T	T	C	C	C	C	C	C	C	C	C	T	T	T	T	T	C	C	C	T	T	C	C	C	C	C
TA001322-1176	A/G	2B	189674972	G	G	A	A	A	A	A	A	A	G	A	A	G	A	A	A	A	A	A	A	A	G	A	A	G	A	G	A	G	A	A	A	A	G	A	A	A	A	A	G	G	A	A	A	G	A
BS00043103_51	T/C	2B	191264609	C	C	T	T	T	T	T	T	T	C	T	T	C	T	T	T	T	T	T	T	T	C	T	T	C	T	C	T	C	T	T	T	T	C	T	T	T	T	T	C	C	T	T	T	C	T
BS00001140_51	C/T	2B	191379532	C	C	C	C	C	C	C	C	C	C	C	C	C	C	C	C	C	C	C	C	C	T	C	C	C	C	C	C	C	C	C	C	C	C	C	C	C	C	C	C	C	C	C	C	C	C
IACX3325	C/T	2B	191379652	C	C	C	C	C	C	C	C	C	C	C	C	C	C	C	C	C	C	C	C	C	T	C	C	C	C	C	C	C	C	C	C	C	C	C	C	C	C	C	C	C	C	C	C	C	C
BobWhite_c647_668	C/T	2B	192388490	T	T	C	C	C	C	C	C	C	C	C	C	T	C	C	C	C	C	C	C	C	C	C	C	C	C	C	C	C	C	C	C	C	C	C	C	C	C	C	C	C	C	C	C	C	C
Ex_c3769_791	T/C	2B	197753381	C	C	T	T	T	T	T	T	T	C	T	T	C	T	T	T	T	T	T	T	T	T	T	T	C	T	C	T	C	T	T	T	T	T	T	T	T	T	T	T	T	T	T	T	C	T
Ex_c8832_2521	G/A	2B	198154377	A	A	G	G	G	G	G	G	G	A	G	G	A	G	G	G	G	G	G	G	G	G	G	G	A	G	A	G	G	G	G	G	G	G	G	G	G	G	G	G	G	G	G	G	A	G
Jagger_c9472_305	T/C	2B	203773235	T	T	C	C	C	C	C	C	C	T	C	C	T	T	C	C	C	C	C	C	C	T	C	C	T	T	T	C	T	C	C	C	C	T	C	C	C	C	C	T	T	C	C	C	T	C
Excalibur_c15696_737	T/C	2B	210824580	T	T	C	C	C	C	T	C	C	T	C	C	T	T	C	C	C	C	C	C	C	T	C	C	T	T	T	T	C	T	T	T	C	T	C	C	T	T	C	T	T	T	T	T	T	C
BS00066119_51	G/A	2B	210828090	G	G	G	G	G	G	G	G	G	G	G	G	G	G	G	G	G	G	G	G	G	A	G	G	G	G	A	G	G	G	G	G	G	A	G	G	G	G	G	A	A	G	G	G	A	G
RAC875_c57901_354	A/G	2B	214444160	A	A	G	G	G	G	A	G	G	A	G	G	A	A	G	G	G	G	G	G	G	A	G	G	A	A	A	A	G	A	A	A	G	A	G	G	A	A	G	A	A	A	A	A	A	G
CAP8_c5800_150	A/G	2B	218703272	A	A	G	G	G	G	A	G	G	A	G	G	A	A	G	G	G	G	G	G	G	A	G	G	A	A	G	A	G	G	A	G	G	A	G	G	A	A	G	A	A	A	A	G	G	G
BS00078506_51	T/C	2B	218893931	T	T	T	T	T	T	T	T	T	T	T	T	T	T	T	T	T	T	T	T	T	T	T	T	C	T	C	T	T	C	T	C	T	T	T	T	T	T	T	T	T	T	T	C	C	T
BobWhite_c892_73	G/A	2B	219584364	G	G	G	G	G	G	A	G	G	G	G	G	G	G	G	G	G	G	G	G	G	G	G	G	A	G	A	G	G	A	G	A	G	G	G	G	G	G	G	G	G	G	G	A	A	G
TA005606-1282	G/A	2B	220343384	G	G	G	G	G	G	A	G	G	G	G	G	G	A	G	G	G	G	G	G	G	G	G	G	A	A	G	A	G	A	A	A	G	G	G	G	A	A	G	G	G	A	A	A	G	G
Kukri_c8900_251	A/G	2B	222625360	A	A	A	A	A	A	A	A	A	A	A	A	A	G	A	A	A	A	A	A	A	G	A	A	G	G	G	G	A	A	G	A	A	G	A	A	G	G	A	G	G	G	G	A	G	A
Tdurum_contig52063_1077	G/T	2B	241199198	G	G	T	T	T	T	T	T	T	G	T	T	G	G	T	T	T	T	T	T	T	G	T	T	G	G	G	G	T	G	G	G	T	G	T	T	G	G	T	G	G	G	G	G	G	T
Excalibur_c58566_284	G/A	2B	241481016	G	G	A	A	A	A	A	A	A	G	A	A	G	G	A	A	A	A	A	A	A	G	A	A	G	G	G	G	A	G	G	G	A	G	A	A	G	G	A	G	G	G	G	G	G	A
BobWhite_c5852_103	A/C	2B	242553006	A	A	C	C	C	C	C	C	C	A	C	C	A	A	C	C	C	C	C	C	C	A	C	C	A	A	A	A	C	A	A	A	C	A	C	C	A	A	C	A	A	A	A	A	A	C
BS00111324_51	T/C	2B	245081178	T	T	C	C	C	C	C	C	C	C	C	C	T	T	C	C	C	C	C	C	C	T	C	C	T	T	T	T	C	T	T	T	C	T	C	C	T	T	C	T	T	T	T	T	T	C
Tdurum_contig20589_247	T/C	2B	246924223	C	C	C	C	C	C	T	C	C	T	C	C	C	T	C	C	C	C	C	C	C	T	C	C	T	T	T	T	T	T	T	T	C	T	C	C	T	T	C	T	T	T	T	T	T	C
RAC875_c63112_460	A/G	2B	247605999	G	G	G	G	G	G	A	G	G	A	G	G	G	A	G	G	G	G	G	G	G	A	G	G	A	A	A	A	A	A	A	A	G	A	G	G	A	A	G	A	A	A	A	A	A	G
BS00061269_51	A/C	2B	247806463	A	A	A	A	A	A	C	A	A	C	A	A	A	A	A	A	A	A	A	A	A	A	A	A	A	A	A	A	C	A	A	A	A	A	A	A	A	A	A	A	A	A	A	A	A	A
tplb0040e02_1293	C/T	2B	248276731	T	T	T	T	T	T	T	T	T	T	T	T	T	C	T	T	T	T	T	T	T	C	T	T	C	C	C	C	T	C	C	C	T	C	T	T	C	C	T	C	C	C	C	C	C	T
Excalibur_c20647_643	G/A	2B	250770928	A	A	A	A	A	A	A	A	A	A	A	A	A	G	A	A	A	A	A	A	A	G	A	A	G	G	G	G	A	G	G	G	A	G	A	A	G	G	A	G	G	G	G	G	G	A
BS00075410_51	T/G	2B	253065732	G	G	G	G	G	G	G	G	G	T	G	G	G	T	G	G	G	G	G	G	G	G	G	G	T	T	T	T	G	T	T	G	G	T	G	G	T	T	G	T	T	T	T	G	T	G
TA002306-1975	T/G	2B	257181355	G	G	G	G	G	G	G	G	G	T	G	G	G	T	G	G	G	G	G	G	G	T	G	G	T	T	T	T	T	T	T	T	G	T	G	G	T	T	G	T	T	T	T	T	T	G
BobWhite_c44175_495	G/A	2B	259274108	A	A	G	G	G	A	G	G	G	G	G	G	G	G	A	A	G	A	A	G	G	G	A	A	A	G	A	A	A	A	A	A	G	G	G	G	A	A	A	G	G	A	A	A	A	A
BobWhite_c23362_393	T/C	2B	259669153	C	C	T	T	T	C	T	T	T	T	T	T	T	T	C	C	T	C	C	T	T	T	C	C	C	T	C	C	C	C	C	C	T	T	T	T	C	C	C	T	T	C	C	C	C	C
RAC875_c101453_216	T/C	2B	262027347	C	C	C	C	C	C	C	C	C	T	C	C	C	T	C	C	C	C	C	C	C	T	C	C	T	T	T	T	T	T	T	T	C	T	C	C	T	T	C	T	T	T	T	T	T	C
BS00063599_51	C/T	2B	285617084	T	T	C	C	C	T	C	C	C	C	C	C	C	C	T	T	C	T	T	C	C	C	T	T	T	C	T	T	T	T	T	T	C	C	C	C	T	T	T	C	C	T	T	T	T	T
Kukri_c3096_1411	A/C	2B	326678917	C	C	C	C	C	C	C	C	C	A	C	C	C	A	C	C	C	C	C	C	C	A	C	C	A	A	A	A	A	A	A	A	C	A	C	C	A	A	C	A	A	A	A	A	A	C
Excalibur_rep_c107678_98	A/G	2B	348870845	A	A	G	G	G	A	G	G	G	A	A	G	G	A	G	A	G	A	A	G	G	G	A	A	G	G	A	A	A	G	A	A	G	G	G	A	A	A	A	A	G	A	A	A	G	A
Kukri_c101770_328	G/A	2B	373378791	G	G	G	G	A	A	G	A	A	A	G	G	A	A	A	A	A	A	A	A	A	A	A	A	G	G	G	G	A	G	G	A	G	G	G	G	G	G	A	G	G	G	G	A	G	A
Tdurum_contig10910_1662	T/C	2B	380789920	C	C	T	T	T	C	T	T	T	T	T	T	T	T	C	C	T	C	C	T	T	T	C	C	C	T	C	C	C	C	C	C	T	T	T	T	C	C	C	T	T	C	C	C	C	C
Excalibur_c85610_72	C/A	2B	390542018	A	A	A	A	A	A	A	A	A	A	A	A	A	A	A	A	A	A	A	A	A	A	A	A	C	C	C	C	C	C	C	C	A	C	A	A	C	C	A	C	C	C	C	C	A	A
BS00062485_51	C/A	2B	390710932	A	A	A	A	A	A	A	A	A	A	A	A	A	A	A	A	A	A	A	A	A	A	A	A	C	C	C	C	C	C	C	C	A	C	A	A	C	C	A	C	C	C	C	C	A	A
RAC875_s119681_325	A/G	2B	391236397	G	G	G	G	G	G	G	G	G	G	G	G	G	G	G	G	G	G	G	G	G	G	G	G	A	A	A	A	A	A	A	A	G	A	G	G	A	A	G	A	A	A	A	A	G	G
RAC875_c19043_841	C/T	2B	392953730	T	T	T	T	T	T	T	T	T	T	T	T	T	T	T	T	T	T	T	T	T	T	T	T	C	C	C	C	C	C	C	C	T	C	T	T	C	C	T	T	C	C	C	C	T	T
Excalibur_c4984_162	A/G	2B	393836665	G	G	G	G	G	G	G	G	G	G	G	G	G	G	G	G	G	G	G	G	G	G	G	G	A	A	A	A	A	A	A	A	G	A	G	G	A	A	G	G	A	A	A	A	G	G
IACX1028	C/T	2B	394196457	T	T	T	T	T	T	T	T	T	T	T	T	T	T	T	T	T	T	T	T	T	T	T	T	C	C	C	C	C	C	C	C	T	C	T	T	C	C	T	T	C	C	C	C	T	T
BobWhite_c13455_112	A/G	2B	395730859	G	G	G	G	G	G	G	G	G	G	G	G	G	G	G	G	G	G	G	G	G	G	G	G	A	A	A	A	A	A	A	A	G	A	G	G	A	A	G	G	A	A	A	A	G	G
IAAV3148	T/C	2B	398975190	C	C	C	C	C	C	C	C	C	C	C	C	C	C	C	C	C	C	C	C	C	C	C	C	T	T	T	T	T	T	T	T	C	T	C	C	T	T	C	C	T	T	T	T	C	C
Kukri_rep_c69962_1081	A/G	2B	399557866	G	G	G	G	G	G	G	G	G	G	G	G	G	G	G	G	G	G	G	G	G	G	G	G	A	A	A	A	A	A	A	A	G	A	G	G	A	A	G	G	A	A	A	A	G	G
Kukri_c11850_1711	A/G	2B	404249558	G	G	G	G	G	G	G	G	G	G	G	G	G	G	G	G	G	G	G	G	G	G	G	G	A	A	A	A	A	A	A	A	G	A	G	G	A	A	G	G	A	A	A	A	G	G
Kukri_rep_c100990_597	C/A	2B	412390736	A	A	A	A	A	A	A	A	A	A	A	A	A	A	A	A	A	A	A	A	A	A	A	A	C	C	C	C	C	C	C	C	A	C	A	A	C	C	A	A	C	C	C	C	A	A
BobWhite_c11800_96	T/C	2B	416589749	C	C	C	C	C	C	C	C	C	C	C	C	C	C	C	C	C	C	C	C	C	C	C	C	T	T	T	T	T	T	T	T	C	T	C	C	T	T	C	C	T	T	T	T	C	C
Ku_c46339_317	G/T	2B	416870619	T	T	T	T	T	T	T	T	T	T	T	T	T	T	T	T	T	T	T	T	T	T	T	T	G	G	G	G	G	G	G	G	T	G	T	T	G	G	T	T	G	G	G	G	T	T
IAAV3295	A/G	2B	418017446	G	G	G	G	G	G	G	G	G	G	G	G	G	G	G	G	G	G	G	G	G	G	G	G	A	A	A	A	A	A	A	A	G	A	G	G	A	A	G	G	A	A	A	A	G	G
BobWhite_rep_c48743_691	C/T	2B	418737963	T	T	T	T	T	T	T	T	T	T	T	T	T	T	T	T	T	T	T	T	T	T	T	T	C	C	C	C	C	C	C	C	T	C	T	T	C	C	T	T	C	C	C	C	T	T
BobWhite_rep_c48743_625	A/C	2B	418738029	C	C	C	C	C	C	C	C	C	C	C	C	C	C	C	C	C	C	C	C	C	C	C	C	A	A	A	A	A	A	A	A	C	A	C	C	A	A	C	C	A	A	A	A	C	C
Kukri_c673_452	A/G	2B	419809689	G	G	G	G	G	G	G	G	G	G	G	G	G	G	G	G	G	G	G	G	G	G	G	G	A	A	A	A	A	A	A	A	G	A	G	G	A	A	G	G	A	A	A	A	G	G
Kukri_c11488_874	G/T	2B	420184291	T	T	T	T	T	T	T	T	T	T	T	T	T	T	T	T	T	T	T	T	T	T	T	T	G	G	G	G	G	G	G	G	T	G	T	T	G	G	T	T	G	G	G	G	G	T
BobWhite_c18672_757	T/C	2B	421320881	C	C	C	C	C	C	C	C	C	C	C	C	C	C	C	C	C	C	C	C	C	C	C	C	T	T	T	T	T	T	T	T	C	T	C	C	T	T	C	C	T	T	T	T	C	C
Ex_c7628_2392	C/T	2B	421326876	T	T	T	T	T	T	T	T	T	T	T	T	T	T	T	T	T	T	T	T	T	T	T	T	C	C	C	C	C	C	C	C	T	C	T	T	C	C	T	T	C	C	C	C	T	T
Ku_c65484_365	A/G	2B	421327008	G	G	G	G	G	G	G	G	G	G	G	G	G	G	G	G	G	G	G	G	G	G	G	G	A	A	A	A	A	A	A	A	G	A	G	G	A	A	G	G	A	A	A	A	G	G
Excalibur_rep_c102353_307	T/C	2B	421650812	C	C	C	C	C	C	C	C	C	C	C	C	C	C	C	C	C	C	C	C	C	C	C	C	T	T	T	T	T	T	T	T	C	T	C	C	T	T	C	C	T	T	T	T	C	C
Ex_c66545_567	C/A	2B	422520656	A	A	A	A	A	A	A	A	A	A	A	A	A	A	A	A	A	A	A	A	A	A	A	A	C	C	C	C	C	C	C	C	A	C	A	A	C	C	A	A	C	C	C	C	A	A
Kukri_c2507_1183	A/C	2B	422520683	C	C	C	C	C	C	C	C	C	C	C	C	C	C	C	C	C	C	C	C	C	C	C	C	A	A	A	A	A	A	A	A	C	A	C	C	A	A	C	C	A	A	A	A	C	C
Kukri_c2507_962	C/A	2B	422520904	A	A	A	A	A	A	A	A	A	A	A	A	A	A	A	A	A	A	A	A	A	A	A	A	C	C	C	C	C	C	C	C	A	C	A	A	C	C	A	A	C	C	C	C	A	A
Ex_c66545_1078	C/A	2B	422521167	A	A	A	A	A	A	A	A	A	A	A	A	A	A	A	A	A	A	A	A	A	A	A	A	C	C	C	C	C	C	C	C	A	C	A	A	C	C	A	A	C	C	C	C	A	A
Kukri_c2507_382	G/T	2B	422521484	T	T	T	T	T	T	T	T	T	T	T	T	T	T	T	T	T	T	T	T	T	T	T	T	G	G	G	G	G	G	G	G	T	G	T	T	G	G	T	T	G	G	G	G	T	T
tplb0038f13_1219	C/T	2B	425716208	T	T	T	T	T	T	T	T	T	T	T	T	T	T	T	T	T	T	T	T	T	T	T	T	C	C	C	C	C	C	C	C	T	C	T	T	C	C	T	T	C	C	C	C	T	T
RAC875_c87421_408	G/A	2B	426277729	A	A	A	A	A	A	A	A	A	A	A	A	A	A	A	A	A	A	A	A	A	A	A	A	G	G	G	G	G	G	G	G	A	G	A	A	G	G	A	A	G	G	G	G	A	A
Kukri_c57399_314	C/T	2B	431331546	T	T	T	T	T	T	T	T	T	T	T	T	T	T	T	T	T	T	T	T	T	T	T	T	C	C	C	C	C	C	C	C	T	C	T	T	C	C	T	T	C	C	C	C	T	T
Kukri_c42289_582	T/G	2B	431331693	G	G	G	G	G	G	G	G	G	G	G	G	G	G	G	G	G	G	G	G	G	G	G	G	T	T	T	T	G	T	T	T	G	T	G	G	T	T	G	G	T	T	T	T	G	G
Kukri_rep_c107732_99	A/G	2B	438045603	G	G	G	G	G	G	G	G	G	G	G	G	G	G	G	G	G	G	G	G	G	G	G	G	A	A	A	A	A	A	A	A	G	A	G	G	A	A	G	G	A	A	A	A	G	G
BobWhite_c1654_440	G/A	2B	443228616	A	A	A	A	A	A	A	A	A	A	A	A	A	A	A	A	A	A	A	A	A	A	A	A	G	G	G	G	G	G	G	G	A	G	A	A	G	G	A	A	G	G	G	G	A	A
BobWhite_c27675_201	T/C	2B	445480568	C	C	C	C	C	C	C	C	C	C	C	C	C	C	C	C	C	C	C	C	C	C	C	C	T	T	T	T	T	T	T	T	C	T	C	C	T	T	C	C	T	T	T	T	C	C
Kukri_rep_c70962_1545	G/T	2B	445496766	T	T	T	T	T	T	T	T	T	T	T	T	T	T	T	T	T	T	T	T	T	T	T	T	G	G	G	G	G	G	G	G	T	G	T	T	G	G	T	T	G	G	G	G	T	T
RAC875_c60230_122	T/C	2B	449335417	C	C	C	C	C	C	C	C	C	C	C	C	C	C	C	C	C	C	C	C	C	C	C	C	T	T	T	T	T	T	T	T	C	T	C	C	T	T	C	C	T	T	T	T	C	C
tplb0034a02_1566	G/A	2B	449587786	A	A	A	A	A	A	A	A	A	A	A	A	A	A	A	A	A	A	A	A	A	A	A	A	G	G	G	G	G	G	G	G	A	G	A	A	G	G	A	A	G	G	G	G	A	A
BobWhite_c10215_242	A/G	2B	449588834	A	A	A	A	A	A	A	A	A	A	A	A	A	A	A	A	A	A	A	A	A	A	A	A	G	G	G	G	G	A	G	G	A	G	A	A	G	G	A	A	G	G	G	G	A	A
Kukri_c47082_109	C/T	2B	451020233	T	T	T	T	T	T	T	T	T	T	T	T	T	T	T	T	T	T	T	T	T	T	T	T	C	C	C	C	C	C	C	C	C	C	T	T	C	C	T	T	C	C	C	C	T	T
IAAV3255	T/G	2B	451028052	G	G	G	G	G	G	G	G	G	G	G	G	G	G	G	G	G	G	G	G	G	G	G	G	T	T	T	T	T	T	T	T	N	T	G	G	T	T	G	G	T	T	T	T	G	G
BobWhite_c16735_131	T/C	2B	451074963	C	C	C	C	C	C	C	C	C	C	C	C	C	C	C	C	C	C	C	C	C	C	C	C	T	T	T	T	T	T	T	T	N	T	C	C	T	T	C	C	T	T	T	T	C	C
tplb0038i24_1548	A/G	2B	451297851	G	G	G	G	G	G	G	G	G	G	G	G	G	G	G	G	G	G	G	G	G	G	G	G	A	A	A	A	A	A	A	A	G	A	G	G	A	A	G	G	A	A	A	A	G	G
CAP12_c6259_207	G/A	2B	451300169	A	A	A	A	A	A	A	A	A	A	A	A	A	A	A	A	A	A	A	A	A	A	A	A	G	G	G	G	G	G	G	G	A	G	A	A	G	G	A	A	G	G	G	G	A	A
CAP12_c6259_236	T/C	2B	451300198	C	C	C	C	C	C	C	C	C	C	C	C	C	C	C	C	C	C	C	C	C	C	C	C	T	T	T	T	T	T	T	T	C	T	C	C	T	T	C	C	T	T	T	T	C	C
Kukri_rep_c91092_553	A/G	2B	451301036	G	G	G	G	G	G	G	G	G	G	G	G	G	G	G	G	G	G	G	G	G	G	G	G	A	A	A	A	A	A	A	A	G	A	G	G	A	A	G	G	A	A	A	A	G	G
Kukri_rep_c91092_72	C/T	2B	451301517	T	T	T	T	T	T	T	T	T	T	T	T	T	T	T	T	T	T	T	T	T	T	T	T	C	C	C	C	C	C	C	C	T	C	T	T	C	C	T	T	C	C	C	C	T	T
RAC875_c3039_101	G/A	2B	458648007	G	A	A	A	A	A	A	A	A	A	A	A	A	A	A	A	A	A	A	A	A	A	A	R	G	G	G	G	G	G	G	G	A	G	A	A	G	G	A	A	G	G	G	G	A	A
Kukri_c20819_497	C/T	2B	458650943	C	T	T	T	T	T	T	T	T	T	T	T	T	T	T	T	T	T	T	T	T	T	T	T	C	C	C	C	C	C	C	C	T	C	T	T	C	C	T	T	C	C	C	C	T	T
Tdurum_contig27794_582	A/G	2B	461523894	A	G	G	G	G	G	G	G	G	G	G	G	G	G	G	G	G	G	G	G	G	G	G	G	A	A	A	A	A	A	A	A	G	A	G	G	A	A	G	G	A	A	A	A	G	G
Kukri_c8595_834	G/A	2B	462207265	G	A	A	A	A	A	A	A	A	A	A	A	A	A	A	A	A	A	A	A	A	A	A	A	G	G	G	G	G	G	G	G	A	G	A	A	G	G	A	A	G	G	G	G	A	A
Kukri_c8595_953	A/G	2B	462207477	A	G	G	G	G	G	G	G	G	G	G	G	G	G	G	G	G	G	G	G	G	G	G	G	A	A	A	A	A	A	A	A	G	A	G	G	A	A	G	G	A	A	A	A	G	G
Kukri_c55599_153	T/C	2B	464307552	C	C	C	C	C	C	C	C	C	C	C	C	C	C	C	C	C	C	C	C	C	C	C	C	T	T	T	T	T	T	T	T	C	C	C	C	T	T	C	C	C	T	T	T	C	C
BobWhite_rep_c65190_72	G/A	2B	521506657	G	G	G	G	G	G	G	G	G	G	G	G	G	G	G	G	G	G	G	G	G	G	G	G	G	G	G	G	G	G	G	G	G	G	G	G	G	G	G	G	G	G	G	G	G	G
Ex_c7958_1923	T/C	2B	537109827	T	C	C	C	C	C	C	C	C	C	C	C	T	C	C	C	T	C	C	C	C	C	C	C	C	T	C	T	T	T	T	T	C	C	T	T	T	T	C	C	C	T	T	T	C	C
Ku_c6050_678	C/T	2B	537110153	C	T	T	T	T	T	T	T	T	T	T	T	C	T	T	T	C	T	T	T	T	T	T	T	T	C	T	C	C	C	C	C	T	T	C	C	C	C	T	T	T	C	C	C	T	T
BobWhite_c54696_56	T/C	2B	539461171	T	T	T	T	T	T	T	T	T	T	T	T	T	T	T	T	T	T	T	T	T	T	T	T	C	C	C	T	C	T	T	T	T	T	T	T	T	T	T	T	T	T	T	T	T	T
BobWhite_c54909_261	T/C	2B	539461630	T	T	T	T	T	T	T	T	T	T	T	T	T	T	T	T	T	T	T	T	T	T	T	T	C	C	C	T	C	T	T	T	T	T	T	T	T	T	T	T	T	T	T	T	T	T
Kukri_c16024_948	C/T	2B	540080562	C	C	C	C	C	C	C	C	C	C	C	C	C	C	C	C	C	C	C	C	C	C	C	C	T	T	T	C	T	C	C	C	C	C	C	C	C	C	C	C	C	C	C	C	C	C
RFL_Contig2925_631	T/C	2B	544604119	C	T	T	T	T	T	T	T	T	T	T	T	C	T	T	T	T	T	T	T	T	T	T	T	C	C	C	T	C	T	T	T	T	T	T	T	T	T	T	T	T	T	T	T	T	T
Kukri_c15047_127	C/T	2B	546900155	T	C	C	C	C	C	C	C	C	C	C	C	T	C	C	C	C	C	C	C	C	C	C	C	T	T	T	C	T	C	C	C	C	C	C	C	C	C	C	C	C	C	C	C	C	C
BobWhite_c12649_113	G/T	2B	546900760	T	G	G	G	G	G	G	G	G	G	G	G	T	G	G	G	G	G	G	G	G	G	G	G	T	T	T	G	T	G	G	G	G	G	G	G	G	G	G	G	G	G	G	G	G	G
Tdurum_contig27828_177	C/T	2B	547594531	C	T	T	T	T	T	T	T	T	T	T	T	C	T	T	T	C	T	T	T	T	T	T	T	C	C	C	C	C	C	C	C	T	T	C	C	C	C	T	T	T	C	C	C	T	T
Excalibur_rep_c68587_90	C/T	2B	547749803	T	C	C	C	C	C	C	C	C	C	C	C	T	C	C	C	C	C	C	C	C	C	C	C	C	C	C	C	C	C	C	C	C	C	C	C	C	C	C	C	C	C	C	C	C	C
Kukri_c35153_956	A/G	2B	547909358	A	A	A	A	A	A	A	A	A	A	A	A	A	A	A	A	G	A	A	A	A	A	A	A	A	A	A	G	A	G	G	G	A	A	G	G	G	G	A	A	A	G	G	G	A	A
CAP11_c1476_128	G/A	2B	551634498	A	G	G	G	G	G	G	G	A	G	G	G	A	G	G	G	G	G	G	G	G	G	G	G	G	G	G	G	G	G	G	G	G	G	G	G	G	G	G	G	G	G	G	G	A	G
CAP12_c7987_137	C/T	2B	551636906	T	C	C	C	C	C	C	C	C	C	C	C	T	C	C	C	C	C	C	C	C	C	C	C	C	C	C	C	C	C	C	C	C	C	C	C	C	C	C	C	C	C	C	C	C	C
Kukri_rep_c106008_725	C/T	2B	552673968	T	C	C	C	C	C	C	C	C	C	C	C	T	C	C	C	C	C	C	C	C	C	C	C	C	C	C	C	C	C	C	C	C	C	C	C	C	C	C	C	C	C	C	C	C	C
Kukri_rep_c106008_681	G/A	2B	552674012	A	G	G	G	G	G	G	G	G	G	G	G	A	G	G	G	G	G	G	G	G	G	G	G	G	G	G	G	G	G	G	G	G	G	G	G	G	G	G	G	G	G	G	G	G	G
BS00009962_51	C/T	2B	553172391	T	C	C	C	C	C	C	C	C	C	C	C	T	C	T	C	C	C	C	C	C	C	C	C	C	C	C	C	C	C	C	C	C	C	C	C	C	C	C	C	C	C	C	C	C	C
IACX7505	A/G	2B	554216060	A	A	A	A	A	A	A	A	A	A	A	A	G	A	G	A	A	A	A	A	A	A	A	A	A	A	A	A	A	A	A	A	A	A	A	A	A	A	A	A	A	A	A	A	A	A
IACX790	A/G	2B	560186929	G	A	A	A	A	A	A	A	A	A	A	A	A	A	A	A	A	A	A	A	A	A	A	A	A	A	A	A	A	A	A	A	A	A	G	G	A	A	A	A	A	A	A	A	A	A
RAC875_rep_c69892_151	T/C	2B	563231369	T	T	C	T	T	T	C	T	T	C	C	C	T	C	T	T	T	T	T	C	T	T	C	T	T	T	T	T	T	T	T	T	C	T	C	C	T	T	C	C	T	T	T	T	T	C
Excalibur_c9580_1142	C/T	2B	564720183	C	C	C	C	C	C	C	C	C	C	C	C	C	C	C	C	C	C	C	C	C	C	C	C	C	C	C	C	C	C	C	C	C	C	C	C	C	C	C	C	C	C	C	C	C	C
Tdurum_contig11730_153	G/A	2B	566317530	G	G	G	G	G	G	G	G	G	G	G	G	G	G	G	G	G	G	G	G	G	G	G	G	G	G	G	G	G	G	G	G	G	G	A	A	G	G	G	G	G	G	G	G	A	G
IACX11084	C/G	2B	572875291	G	C	C	C	C	C	C	C	C	C	C	C	C	C	C	C	C	C	C	C	C	C	C	C	G	G	G	G	G	G	G	C	C	C	C	C	G	G	C	C	C	G	G	C	C	C
BobWhite_rep_c54341_99	G/A	2B	584620601	G	G	G	G	G	G	G	G	G	G	G	G	G	G	G	G	G	G	G	G	G	G	G	G	G	G	G	G	G	G	G	G	G	G	A	A	G	G	G	G	G	G	G	G	G	G
Excalibur_c181_265	G/A	2B	585414708	G	G	G	G	G	G	G	G	G	G	G	G	G	G	G	G	G	G	G	G	G	G	G	G	G	A	G	G	G	G	G	G	G	G	G	G	G	G	G	G	G	G	G	G	G	G
Kukri_c43745_1935	G/A	2B	586511304	G	G	G	G	G	G	G	G	G	G	G	G	G	G	G	G	G	G	G	G	G	G	G	G	G	A	G	G	G	G	G	G	G	G	A	A	G	G	G	G	G	G	G	G	G	G
CAP12_c733_120	G/A	2B	589365743	G	G	G	G	G	G	G	G	G	G	G	G	G	G	G	G	G	G	G	G	G	G	G	G	G	A	G	G	G	G	G	G	G	G	G	G	G	G	G	G	G	G	G	G	G	G
Ku_c71357_859	C/T	2B	589599587	C	C	C	C	T	C	C	C	C	C	C	C	C	C	C	C	C	C	C	C	C	C	C	C	C	T	C	C	C	C	C	C	C	C	T	T	C	C	C	C	C	C	C	C	C	C
RAC875_c56111_61	T/C	2B	593747788	C	T	C	T	C	T	C	T	T	C	C	C	T	C	T	T	T	T	T	C	T	T	C	T	T	T	T	T	T	T	T	T	C	T	T	T	T	T	C	C	T	T	T	T	T	C
Kukri_c79815_483	G/A	2B	597714417	G	G	G	A	G	G	G	G	A	G	G	G	A	G	G	G	G	G	G	G	G	A	G	G	G	G	G	G	G	G	G	G	G	A	G	G	G	G	G	G	A	G	G	G	G	G
BobWhite_rep_c48906_121	G/T	2B	601480801	T	G	G	G	G	G	G	G	G	G	G	G	G	G	T	G	T	G	G	G	T	G	G	T	G	G	G	G	G	G	G	T	G	G	G	G	G	G	G	G	G	G	G	T	G	G
IAAV5226	C/A	2B	606747838	C	A	A	A	C	A	A	A	C	A	A	A	C	A	C	A	C	A	A	A	C	C	A	C	C	C	C	C	C	C	C	C	A	C	C	C	C	C	A	A	C	C	C	C	C	A
Kukri_c32700_104	T/C	2B	609102195	T	C	C	C	C	C	C	C	T	C	C	C	T	C	T	C	T	C	C	C	T	T	C	T	T	C	T	T	T	T	T	T	C	T	C	C	T	T	C	C	T	T	T	T	C	C
BS00055427_51	A/G	2B	609655242	A	A	N	N	A	A	N	A	A	G	G	G	A	G	A	A	A	A	A	G	A	A	G	A	A	A	A	A	A	A	A	A	G	A	A	A	A	A	G	G	A	A	A	A	A	G
Ex_c55735_1012	C/T	2B	612740466	C	C	C	C	T	C	C	C	T	C	C	C	T	C	C	C	C	C	C	C	C	T	C	C	C	C	C	C	C	C	C	C	C	T	C	C	C	C	C	C	T	C	C	C	T	C
Ku_c11652_1720	G/A	2B	614973275	G	A	A	A	G	A	A	A	G	A	A	A	G	A	G	A	G	A	A	A	G	G	A	G	G	G	G	G	G	G	G	G	A	G	G	G	G	G	A	A	G	G	G	G	G	A
Ra_c72477_2165	T/G	2B	615947487	T	G	G	G	T	G	G	G	T	G	G	G	T	G	T	G	T	G	G	G	T	T	G	T	T	T	T	T	T	T	T	T	G	T	T	T	T	T	G	G	T	T	T	T	T	G
Ra_c6367_387	C/T	2B	615955547	C	T	T	T	C	T	T	T	C	T	T	T	C	T	C	T	C	T	T	T	C	C	T	C	C	C	C	C	C	C	C	C	T	C	C	C	C	C	T	T	C	C	C	C	C	T
Kukri_c31165_835	T/C	2B	616664895	T	C	C	C	T	C	C	C	T	C	C	C	T	C	T	C	T	C	C	C	T	T	C	T	T	T	T	T	T	T	T	T	C	T	T	T	T	T	C	C	T	T	T	T	T	C
Ku_c12037_482	T/C	2B	618777145	T	C	T	C	C	C	C	C	T	C	C	C	T	C	T	C	T	C	C	C	T	T	C	T	T	T	T	T	T	T	T	T	C	T	T	T	T	T	C	C	T	T	T	T	T	C
Ex_c30517_1207	C/T	2B	620381193	C	T	C	T	C	T	T	T	C	T	T	T	C	T	C	T	C	T	T	T	C	C	T	C	C	C	C	C	C	C	C	C	T	C	C	C	C	C	T	T	C	C	C	C	C	T
Ra_c14316_850	T/C	2B	620384902	T	C	T	C	T	C	C	C	T	C	C	C	T	C	T	C	T	C	C	C	T	T	C	T	T	T	T	T	T	T	T	T	C	T	T	T	T	T	C	C	T	T	T	T	T	C
GENE_1352_214	C/T	2B	622590088	C	C	C	C	C	C	C	C	C	C	C	C	C	C	C	C	C	C	C	C	C	C	C	C	C	T	C	C	C	C	C	C	C	C	C	C	C	C	C	C	C	C	C	C	T	C
RAC875_c7540_366	C/T	2B	624657112	C	T	C	T	T	T	T	T	C	T	T	T	C	T	C	T	C	T	T	T	C	C	T	C	C	T	C	C	C	C	C	C	T	C	C	C	C	C	T	T	C	C	C	C	T	T
RAC875_c7540_118	C/T	2B	624657360	C	T	C	T	C	T	T	T	C	T	T	T	C	T	C	T	C	T	T	T	C	C	T	C	C	C	C	C	C	C	C	C	T	C	C	C	C	C	T	T	C	C	C	C	C	T
RAC875_c26278_459	C/T	2B	624663678	C	T	C	T	C	T	T	T	C	T	N	T	C	T	C	T	C	T	T	T	C	C	T	C	C	C	C	C	C	C	C	C	T	C	C	C	C	C	T	T	C	C	C	C	C	T
RAC875_c66657_91	C/T	2B	624684583	C	T	C	T	C	T	T	T	C	T	T	T	C	T	C	T	C	T	T	T	C	C	T	C	C	T	C	C	C	C	C	C	T	C	C	C	C	C	T	T	C	C	C	C	T	T
Excalibur_c31737_169	C/T	2B	624691485	C	T	C	T	C	T	T	T	C	T	T	T	C	T	C	T	C	T	T	T	C	C	T	C	C	T	C	C	C	C	C	C	T	C	C	C	C	C	T	T	C	C	C	C	T	T
RAC875_c12803_916	G/A	2B	624693159	G	A	G	A	G	A	A	A	G	A	A	A	G	A	G	A	G	A	A	A	G	G	A	G	G	A	G	G	G	G	G	G	A	G	G	G	G	G	A	A	G	G	G	G	A	A
Ex_c68194_1532	C/T	2B	624696023	C	T	C	T	C	T	T	T	C	T	T	T	C	T	C	T	C	T	T	T	C	C	T	C	C	C	C	C	C	C	C	C	T	C	C	C	C	C	T	T	C	C	C	C	T	T
Kukri_rep_c69169_334	G/A	2B	624697844	G	A	G	A	G	A	A	A	G	A	A	A	G	A	G	A	G	A	A	A	G	G	A	G	G	A	G	G	G	G	G	G	A	G	G	G	G	G	A	A	G	G	G	G	A	A
Excalibur_c5064_765	A/G	2B	624867057	A	G	A	G	A	G	G	G	A	G	G	G	A	G	A	G	A	G	G	G	A	A	G	A	A	G	A	A	A	A	A	A	G	A	A	A	A	A	G	G	A	A	A	A	G	G
Ex_c69493_1208	G/A	2B	624868508	G	A	G	A	G	A	A	A	G	A	A	A	G	A	G	A	G	A	A	A	G	G	A	G	G	A	G	G	G	G	G	G	A	G	G	G	G	G	A	A	G	G	G	G	A	A
Kukri_c56872_402	G/A	2B	625252094	G	A	G	A	G	A	A	A	G	A	A	A	G	A	G	A	G	A	A	A	G	G	A	G	G	A	G	G	G	G	G	G	A	G	G	G	G	G	A	A	G	G	G	G	A	A
RAC875_c54947_108	A/G	2B	626758601	A	G	A	G	G	G	G	G	A	G	G	G	A	G	A	G	A	G	G	G	A	A	G	A	A	G	A	A	A	A	A	A	G	A	A	A	A	A	G	G	A	A	A	A	G	G
Ra_c108387_863	A/G	2B	627481366	A	G	A	G	A	G	G	G	A	G	G	G	A	G	A	G	A	G	G	G	A	A	G	A	A	A	A	A	A	A	A	A	G	A	A	A	A	A	G	G	A	A	A	A	G	G
JG_c2092_196	T/C	2B	628338969	T	C	T	C	T	C	C	C	T	C	C	C	T	C	T	C	T	C	C	C	T	T	C	T	T	C	T	T	T	T	T	T	C	T	T	T	T	T	C	C	T	T	T	T	T	C
Tdurum_contig66317_77	C/T	2B	628924003	C	T	C	T	C	T	T	T	C	T	T	T	C	T	C	T	C	T	T	T	C	C	T	C	C	T	C	C	C	C	C	C	T	C	C	C	C	C	T	T	C	C	C	C	C	T
Tdurum_contig65349_140	A/G	2B	630812542	A	G	A	G	A	G	G	G	A	G	G	G	A	G	A	G	A	G	G	G	A	A	G	A	A	A	A	A	A	A	A	A	G	A	A	A	A	A	G	G	A	A	A	A	A	G
Excalibur_c6111_411	G/A	2B	640245231	G	G	G	G	G	G	G	G	G	A	A	A	G	A	G	G	G	G	G	G	G	G	G	A	G	A	G	G	A	A	A	A	G	A	A	A	A	A	G	A	A	A	A	A	G	G
RAC875_c12886_2359	G/A	2B	640770033	G	G	G	A	G	G	A	G	G	A	A	A	G	A	G	G	G	G	G	A	G	G	G	G	G	G	G	G	G	G	G	G	A	G	G	G	G	G	G	A	G	G	G	G	G	G
GENE_1275_54	C/T	2B	640772888	C	C	C	C	C	C	C	C	C	C	C	C	C	C	C	C	C	C	C	C	C	C	T	C	C	T	C	C	C	C	C	C	C	C	C	C	C	C	T	C	C	C	C	C	C	T
Ex_c960_746	A/G	2B	642055505	G	G	A	G	A	G	G	G	A	G	G	G	A	G	A	G	A	G	G	G	A	A	A	A	A	A	A	A	A	A	A	A	G	A	A	A	A	A	A	G	A	A	A	A	A	A
Ku_c10415_662	C/T	2B	642922355	C	C	C	C	C	C	C	C	C	C	C	C	C	C	C	C	C	C	C	C	C	C	C	C	C	C	C	C	C	C	C	C	C	C	T	T	C	C	C	C	C	C	C	C	T	C
BS00070861_51	C/T	2B	642924507	C	C	C	C	C	C	C	C	C	C	C	C	C	C	C	C	C	C	C	C	C	C	C	C	C	C	C	C	C	C	C	C	C	C	T	T	C	C	C	C	C	C	C	C	T	C
Tdurum_contig7144_248	C/T	2B	643055012	C	C	C	C	C	C	C	C	C	C	C	C	C	C	C	C	C	C	C	C	C	C	C	C	C	C	C	C	C	C	C	C	C	C	T	T	C	C	C	C	C	C	C	C	T	C
Tdurum_contig7144_602	T/C	2B	643055366	T	T	T	T	T	T	T	T	T	T	T	T	T	T	T	T	T	T	T	T	T	T	T	T	T	T	T	T	T	T	T	T	T	T	C	C	T	T	T	T	T	T	T	T	C	T
Excalibur_c30728_218	G/A	2B	644391357	G	G	G	A	A	G	A	G	G	A	A	A	G	A	G	G	G	G	G	A	G	G	G	G	G	G	G	G	G	G	G	G	A	G	G	G	G	G	G	A	G	G	G	G	A	G
BS00088489_51	C/T	2B	645418585	C	T	C	T	T	T	T	T	C	T	T	T	C	T	C	T	C	T	T	T	C	C	C	C	C	C	C	C	C	C	C	C	T	C	C	C	C	C	C	T	C	C	C	C	T	C
Tdurum_contig54925_415	T/C	2B	645418909	T	C	T	C	C	C	C	C	T	C	C	C	T	C	T	C	T	C	C	C	T	T	T	T	T	T	T	T	T	T	T	T	C	T	T	T	T	T	T	C	T	T	T	T	C	T
Tdurum_contig54925_225	A/G	2B	645419099	A	A	A	G	A	A	G	A	A	G	G	G	A	G	A	A	A	A	A	G	A	A	A	A	A	A	A	A	A	A	A	A	G	A	A	A	A	A	A	G	A	A	A	A	G	A
Ra_c4051_1010	C/T	2B	646106570	C	T	C	T	T	T	T	T	C	T	T	T	C	T	C	T	C	T	T	T	C	C	C	C	C	C	C	C	C	C	C	C	T	C	C	C	C	C	C	T	C	C	C	C	T	C
TA002671-0128-w	T/G	2B	646471318	T	G	T	G	G	G	G	G	T	G	G	G	T	G	T	G	T	G	G	G	T	T	T	T	T	T	T	T	T	T	T	T	G	T	T	T	T	T	T	G	T	T	T	T	G	T
BobWhite_rep_c50458_213	C/T	2B	649811778	C	T	C	T	C	T	T	T	C	T	T	T	T	T	T	T	C	T	T	T	C	C	T	C	C	T	C	C	C	C	C	C	T	C	T	T	C	C	T	T	C	C	C	C	T	T
Tdurum_contig12831_69	C/A	2B	654964777	A	A	C	A	A	A	A	A	C	A	A	A	C	A	C	A	C	A	A	A	C	C	C	C	C	C	C	C	C	C	C	C	A	C	C	C	C	C	C	A	C	C	C	C	A	C
GENE_0675_104	T/C	2B	654965568	C	C	T	C	C	C	C	C	T	C	C	C	T	C	T	C	T	C	C	C	T	T	T	T	T	T	T	T	T	T	T	T	C	T	T	T	T	T	T	C	T	T	T	T	C	T
Ra_c68109_376	G/A	2B	654969096	A	A	G	A	A	A	A	A	G	A	A	A	G	A	G	A	G	A	A	A	G	G	G	G	G	G	G	G	G	G	G	G	A	G	G	G	G	G	G	A	G	G	G	G	A	G
RAC875_rep_c72879_435	C/T	2B	654974411	T	T	C	T	C	T	T	T	C	T	T	T	C	T	C	T	C	T	T	T	C	C	C	C	C	C	C	C	C	C	C	C	T	C	C	C	C	C	C	T	C	C	C	C	T	C
TA001720-0874	T/C	2B	656329436	T	C	T	C	C	C	C	C	T	C	C	C	C	C	C	C	T	C	C	C	T	T	C	C	T	C	T	T	T	T	T	T	C	T	T	T	T	T	C	C	T	T	T	T	C	C
Kukri_c97631_275	G/A	2B	656759907	G	A	G	A	A	A	A	A	G	A	A	A	A	A	A	A	G	A	A	A	G	G	A	A	G	A	G	G	G	G	G	G	A	G	G	G	G	G	A	A	G	G	G	G	A	A
Tdurum_contig51168_326	C/T	2B	659203565	C	C	C	C	T	C	C	C	C	C	C	C	C	C	T	C	C	C	C	C	C	C	T	C	C	T	C	C	C	C	C	C	C	C	C	C	C	C	T	C	C	C	C	C	C	T
Kukri_c65315_82	A/G	2B	659776096	A	A	A	A	A	A	A	A	A	A	A	A	A	A	A	A	A	A	A	A	A	A	A	A	A	A	A	A	A	A	A	A	A	A	A	A	A	A	A	A	A	A	A	A	G	A
Tdurum_contig12459_405	A/G	2B	659776196	A	A	A	A	A	A	A	A	A	A	A	A	A	A	A	A	A	A	A	A	A	A	A	A	A	A	A	A	A	A	A	A	A	A	A	A	A	A	A	A	A	A	A	A	G	A
BS00057475_51	T/C	2B	660455136	T	T	C	T	T	T	T	T	C	T	T	T	C	T	T	T	T	T	T	T	T	C	T	T	T	T	T	T	T	T	T	T	T	C	T	T	T	T	T	T	C	T	T	T	C	T
Tdurum_contig22828_244	G/T	2B	661749093	G	T	G	T	G	T	T	T	G	T	T	T	G	T	G	T	G	T	T	T	G	G	T	T	G	T	G	G	G	G	G	G	T	G	G	G	G	G	T	T	G	G	G	G	G	T
Tdurum_contig25423_72	C/T	2B	661749376	C	T	C	T	C	T	T	T	C	T	T	T	C	T	C	T	C	T	T	T	C	C	T	T	C	T	C	C	C	C	C	C	T	C	C	C	C	C	T	T	C	C	C	C	C	T
RAC875_rep_c72476_295	G/T	2B	662887655	G	T	G	T	G	T	T	T	G	T	T	T	G	T	G	T	G	T	T	T	G	G	T	T	G	T	G	G	G	G	G	G	T	G	G	G	G	G	T	T	G	G	G	G	G	T
Kukri_c10749_489	A/G	2B	663476214	G	G	A	G	A	A	A	A	G	A	A	A	G	A	G	A	A	A	A	G	A	A	G	G	A	G	A	G	G	G	G	A	G	G	G	A	G	G	G	A	G	G	G	A	G	G
Excalibur_c25414_806	T/C	2B	664098798	T	T	T	T	C	T	T	T	T	T	T	T	T	T	T	T	T	T	T	T	T	T	C	T	T	C	T	T	T	T	T	T	T	T	T	T	T	T	C	T	T	T	T	T	C	C
BobWhite_c23046_293	G/A	2B	666460234	G	A	G	A	G	A	A	A	G	A	A	A	G	A	G	A	G	A	A	A	G	G	G	A	G	G	G	G	G	G	G	G	A	G	G	G	G	G	G	A	G	G	G	G	G	G
Kukri_c49007_501	C/T	2B	666469246	C	T	C	T	C	T	T	T	C	T	T	T	C	T	C	T	C	T	T	T	C	C	C	T	C	C	C	C	C	C	C	C	T	C	C	C	C	C	C	T	C	C	C	C	C	C
BobWhite_c12134_1140	C/T	2B	668313803	C	C	T	C	T	C	C	C	T	C	C	C	T	C	T	C	T	C	C	C	T	T	C	C	C	C	C	C	C	C	C	T	C	T	T	T	C	C	C	C	T	C	C	T	T	C
BS00098739_51	A/G	2B	672134200	G	G	A	G	A	G	G	G	A	G	G	G	A	G	A	G	A	G	G	G	A	A	G	G	G	G	G	A	G	A	A	A	G	A	A	A	A	A	G	G	A	A	A	A	A	G
BS00011545_51	G/A	2B	672139838	A	G	G	G	G	G	G	G	G	G	G	G	G	G	G	G	G	G	G	G	G	G	A	G	G	A	G	G	G	G	G	G	G	G	G	G	G	G	A	G	G	G	G	G	G	A
BS00009247_51	T/C	2B	672139841	C	T	T	T	T	T	T	T	T	T	T	T	T	T	T	T	T	T	T	T	T	T	C	T	T	C	T	T	T	T	T	T	T	T	T	T	T	T	C	T	T	T	T	T	T	C
BobWhite_c5543_492	C/T	2B	672851037	C	T	C	T	C	T	T	T	C	T	C	C	C	T	C	T	C	T	T	T	C	C	C	T	C	C	C	C	C	C	C	C	T	C	C	C	C	C	C	T	C	C	C	C	C	C
Tdurum_contig76090_916	A/G	2B	674484371	A	A	A	G	A	A	G	A	A	G	A	A	A	G	A	A	A	A	A	G	A	A	A	G	A	A	A	A	A	A	A	A	G	A	A	A	A	A	A	G	A	A	A	A	A	A
Tdurum_contig5691_526	G/A	2B	676569259	G	G	G	A	G	G	A	G	G	A	G	G	G	A	G	G	G	G	G	A	G	G	G	A	G	G	G	G	G	G	G	G	A	G	G	G	G	G	G	A	G	G	G	G	G	G
CAP11_c1036_238	T/C	2B	677358689	T	T	T	C	T	T	C	T	T	C	T	T	T	C	T	T	T	T	T	C	T	T	T	C	T	T	T	T	T	T	T	T	C	T	T	T	T	T	T	C	T	T	T	T	T	T
Excalibur_c6769_1371	A/G	2B	678734433	A	A	A	G	A	A	G	A	A	G	A	A	A	G	A	A	A	A	A	G	A	A	A	G	A	A	A	A	A	A	A	A	G	A	A	A	A	A	A	G	A	A	A	A	A	A
Excalibur_c6769_758	T/C	2B	678735626	T	T	T	C	T	T	C	T	T	C	T	T	T	C	T	T	T	T	T	C	T	T	T	C	T	T	T	T	T	T	T	T	C	T	T	T	T	T	T	C	T	T	T	T	T	T
tplb0049b10_696	G/A	2B	679753657	G	G	G	A	G	G	A	G	G	A	G	G	G	A	G	G	G	G	G	A	G	G	G	A	G	G	G	G	G	G	G	G	A	G	G	G	G	G	G	A	G	G	G	G	G	G
BobWhite_c47573_560	A/G	2B	681951306	G	A	A	A	A	A	A	A	A	A	A	A	A	A	A	A	A	A	A	A	A	A	A	A	A	A	A	A	A	A	A	A	A	A	A	A	A	A	A	A	A	A	A	A	G	A
Tdurum_contig30325_334	A/G	2B	683329700	A	A	A	A	A	G	A	A	A	A	A	G	A	A	G	G	A	G	G	A	A	A	G	A	G	A	G	G	G	G	G	G	A	A	A	A	G	G	G	A	A	G	G	G	G	G
BobWhite_c1072_100	T/C	2B	685186173	C	T	T	T	T	T	T	T	T	T	T	T	T	T	T	T	C	T	T	T	C	T	T	T	T	T	T	T	T	T	T	C	T	T	C	C	T	T	T	T	T	T	T	C	C	T
BobWhite_c1072_593	A/G	2B	685186665	A	A	A	G	A	A	G	A	A	G	A	A	A	G	A	A	A	A	A	G	A	A	A	G	G	A	G	A	G	A	A	A	G	A	A	A	A	A	A	A	A	A	A	A	A	A
CAP11_c2194_115	T/C	2B	690277711	C	T	T	C	T	C	T	T	T	T	T	C	T	T	T	C	T	C	C	T	T	T	T	C	T	C	T	T	T	T	T	T	C	T	T	C	T	T	T	T	T	T	T	T	T	T
Kukri_c13006_731	C/T	2B	691092680	T	C	C	T	C	T	C	C	C	C	C	T	C	C	C	T	C	T	T	C	C	C	C	T	C	T	C	C	C	C	C	C	T	C	C	T	C	C	C	C	C	C	C	C	C	C
Ex_c47157_558	C/A	2B	691100001	C	C	C	C	A	C	C	C	C	C	C	C	C	C	C	C	C	C	C	C	C	C	C	C	A	C	C	C	C	C	C	C	C	C	C	C	C	C	C	C	C	C	C	C	C	C
Tdurum_contig80351_311	G/T	2B	691103660	G	G	G	G	T	G	G	G	G	G	G	G	G	G	G	G	G	G	G	G	G	G	G	G	T	G	G	G	G	G	G	G	G	G	G	G	G	G	G	G	G	G	G	G	G	G
BS00081231_51	C/T	2B	691810647	C	C	C	C	C	C	C	C	C	C	C	C	C	C	C	C	C	C	C	C	C	C	C	C	C	T	C	T	C	T	T	C	C	C	C	C	T	T	C	C	C	T	T	C	T	C
BS00086322_51	T/C	2B	694872651	T	T	T	T	C	T	T	T	T	T	T	T	T	T	T	T	T	T	T	T	T	T	T	T	C	C	T	C	T	C	C	T	T	T	T	T	C	C	T	T	T	C	C	T	C	T
Excalibur_c10071_213	A/G	2B	700891399	G	A	A	G	A	A	G	A	G	G	G	G	A	G	A	A	A	A	A	A	A	A	A	A	A	A	A	A	A	A	A	A	G	A	A	A	A	A	G	A	A	A	A	A	A	G
RFL_Contig2612_826	T/C	2B	700891783	T	C	C	T	T	C	T	C	T	T	T	T	C	T	C	C	T	C	C	C	T	C	C	T	T	T	T	T	T	T	T	T	T	C	T	T	T	T	T	C	C	T	T	T	T	T
CAP11_c1716_97	A/G	2B	705896293	A	G	A	A	A	G	A	A	A	A	A	A	A	A	G	G	A	G	G	A	A	A	G	A	G	A	G	G	G	G	G	G	A	A	A	A	G	G	G	A	A	G	G	G	G	G
BobWhite_c17220_314	G/A	2B	705896457	A	A	G	G	G	A	G	A	G	G	G	G	A	G	G	A	G	A	A	G	G	G	G	G	A	G	G	G	G	G	G	G	G	G	G	G	G	G	G	G	G	G	G	G	G	G
BS00021682_51	C/A	2B	706668289	C	C	C	A	A	C	A	C	A	A	A	A	C	A	C	C	C	C	C	C	C	C	C	A	A	C	A	C	A	C	C	A	A	C	C	C	C	C	A	C	C	C	C	A	C	A
JD_c11109_572	T/C	2B	707419258	T	T	T	T	T	C	T	T	T	T	T	T	T	T	T	C	T	C	C	T	T	T	T	T	T	T	T	T	T	T	T	T	T	T	T	T	T	T	T	T	T	T	T	T	T	T
BobWhite_c47357_535	T/C	2B	707424050	T	T	T	C	C	T	C	T	C	C	C	C	T	C	T	T	T	T	T	T	T	T	T	C	C	T	C	T	C	T	T	C	C	T	T	T	T	T	C	T	T	T	T	C	T	C
BobWhite_c2521_117	A/G	2B	707564024	A	A	A	G	G	A	G	A	G	G	G	G	A	G	A	A	A	A	A	A	A	A	A	G	G	A	G	A	G	A	A	G	G	A	A	A	A	A	G	A	A	A	A	G	A	G
Kukri_c2343_108	A/G	2B	707566194	A	A	A	G	G	A	G	A	G	G	G	G	A	G	A	A	A	A	A	A	A	A	A	G	G	A	G	A	G	A	A	G	G	A	A	A	A	A	G	A	A	A	A	G	A	G
RAC875_c4465_81	A/G	2B	707567019	A	A	A	G	G	A	G	A	G	G	G	G	A	G	A	A	A	A	A	A	A	A	A	G	G	A	G	A	G	A	A	G	G	A	A	A	A	A	G	A	A	A	A	G	A	G
IAAV3067	C/G	2B	707631149	C	C	C	G	G	C	G	C	G	G	G	G	C	G	C	C	C	C	C	C	C	C	C	G	G	C	G	C	G	C	C	G	G	C	C	C	C	C	G	C	C	C	C	G	C	G
Ku_c12447_2002	G/T	2B	712410025	G	G	G	T	G	G	T	G	T	T	T	T	G	T	G	G	G	G	G	G	G	G	G	T	G	G	G	G	G	G	G	G	T	G	G	G	G	G	T	G	G	G	G	G	G	T
Excalibur_c60964_203	C/T	2B	716915295	T	C	C	C	C	C	C	C	C	C	C	C	C	C	C	C	T	C	C	C	T	C	C	T	C	C	C	C	C	C	C	C	C	C	T	T	C	C	T	C	C	C	C	C	C	C
Tdurum_contig21896_174	T/C	2B	717896464	T	T	T	T	T	T	C	T	C	C	C	C	T	C	T	T	T	T	T	T	T	T	T	C	T	T	T	T	T	T	T	T	C	T	T	T	T	T	C	T	T	T	T	T	T	C
CAP8_c2432_370	C/T	2B	719998271	T	C	C	C	C	C	C	C	C	C	C	C	C	C	C	C	C	C	C	C	C	C	C	C	C	C	C	C	C	C	C	C	C	C	T	T	C	C	C	C	C	C	C	C	C	C
Excalibur_rep_c78626_295	C/T	2B	720181421	T	C	C	C	C	C	C	C	C	C	C	C	C	C	C	C	C	C	C	C	C	C	C	C	C	C	C	C	C	C	C	C	C	C	T	T	C	C	C	C	C	C	C	C	C	C
Excalibur_c80601_278	G/A	2B	722126280	G	G	G	G	G	G	A	G	A	A	A	A	G	A	G	G	G	G	G	G	G	G	G	A	A	G	G	G	G	G	G	G	A	G	G	G	G	G	A	G	G	G	G	G	G	A
Excalibur_c27629_473	T/C	2B	722581382	T	T	T	T	N	T	C	T	C	C	C	C	T	C	T	T	T	T	T	T	T	T	T	C	C	T	T	T	T	T	T	T	C	T	T	T	T	T	C	T	T	T	T	T	T	C
GENE_0663_75	T/C	2B	722948026	T	T	T	T	T	T	C	T	C	C	C	C	T	C	T	T	T	T	T	T	T	T	T	T	T	T	T	T	T	T	T	T	C	T	T	T	T	T	T	T	T	T	T	T	T	C
BS00047073_51	T/C	2B	723226639	T	T	T	T	T	T	C	T	C	C	C	C	T	C	T	T	T	T	T	T	T	T	T	T	T	T	T	T	T	T	T	T	C	T	T	T	T	T	T	T	T	T	T	T	T	C
BS00047070_51	C/T	2B	723226721	C	C	C	C	C	C	T	C	T	T	T	T	C	T	C	C	C	C	C	C	C	C	C	C	C	C	C	C	C	C	C	C	T	C	C	C	C	C	C	C	C	C	C	C	C	T
Kukri_c15498_1679	T/C	2B	723476660	T	T	T	T	T	T	C	T	C	C	C	C	T	C	T	T	T	T	T	T	T	T	T	T	T	T	T	T	T	T	T	T	C	T	T	T	T	T	T	T	T	T	T	T	T	C
BobWhite_c32938_366	G/A	2B	724041031	G	G	G	G	G	G	A	G	A	A	A	A	G	A	G	G	G	G	G	G	G	G	G	G	G	G	G	G	G	G	G	G	A	G	G	G	G	G	G	G	G	G	G	G	G	A
JD_c9115_954	G/T	2B	725216110	G	G	G	G	G	G	G	G	G	G	G	G	G	G	G	G	G	G	G	G	G	G	G	T	T	G	G	G	G	G	G	G	G	G	G	G	G	G	T	G	G	G	G	G	G	G
BS00063033_51	G/A	2B	725900995	G	G	G	G	G	G	G	G	G	G	G	G	G	G	G	G	G	G	G	G	G	G	G	G	G	G	G	G	G	G	G	G	G	G	G	G	G	G	G	G	G	G	G	G	G	G
Ku_c674_915	G/A	2B	727955433	G	G	G	G	G	G	G	G	G	G	G	G	G	G	G	G	G	G	G	G	G	G	A	G	G	A	G	G	R	G	G	N	G	G	G	G	G	G	G	G	G	G	G	R	G	G
Jagger_c9471_247	C/T	2B	728401571	C	C	C	C	C	C	C	C	C	C	C	C	C	C	C	C	C	C	C	C	C	C	T	C	C	T	C	C	C	C	C	C	C	C	C	C	C	C	C	C	C	C	C	C	C	C
TA001163-0861	G/T	2B	728413878	G	G	G	G	G	G	G	G	G	G	G	G	G	G	G	G	G	G	G	G	G	G	T	G	G	T	G	G	G	G	G	G	G	G	G	G	G	G	G	G	G	G	G	G	G	G
Kukri_c101063_1234	T/C	2B	729539476	T	T	T	T	T	T	T	T	T	T	T	T	T	T	T	T	T	T	T	T	T	T	C	T	T	C	T	T	T	T	T	T	T	T	T	T	T	T	T	T	T	T	T	T	T	T
Ex_c13213_2594	G/A	2B	731743568	G	G	G	G	G	G	A	G	A	A	A	A	G	A	G	G	G	G	G	G	G	G	G	G	G	G	G	G	G	G	G	G	A	G	G	G	G	G	G	G	G	G	G	G	G	A
Ex_c13213_2992	C/T	2B	731743966	C	C	C	C	C	C	T	C	T	T	T	T	C	T	C	C	C	C	C	C	C	C	C	C	C	C	C	C	C	C	C	C	T	C	C	C	C	C	C	C	C	C	C	C	C	T
Tdurum_contig48260_249	G/A	2B	731822452	G	G	G	G	G	G	A	G	A	A	A	A	G	A	G	G	G	G	G	G	G	G	G	G	G	G	G	G	G	G	G	G	A	G	G	G	G	G	G	G	G	G	G	G	G	A
Ra_c13298_434	C/T	2B	740715738	C	C	C	C	C	C	C	C	C	C	C	C	C	C	C	C	C	C	C	C	C	C	C	C	C	C	C	C	C	C	C	C	C	C	C	T	C	C	C	C	C	C	C	C	C	C
Excalibur_c35074_257	T/C	2B	742870278	C	C	T	C	T	T	C	T	C	C	C	C	T	C	C	T	C	T	C	T	C	C	C	T	T	T	C	T	T	T	T	C	C	T	C	T	T	T	T	T	T	T	T	C	T	C
Tdurum_contig77036_338	C/T	2B	748542629	T	T	C	T	C	C	T	C	T	T	T	T	C	T	C	C	T	C	N	C	T	T	C	T	C	T	T	C	C	C	C	C	T	C	T	T	C	C	C	C	C	C	C	C	C	T
IAAV3648	C/T	2B	748638087	T	T	C	T	C	C	T	C	T	T	T	T	C	T	C	C	C	C	C	C	C	T	C	T	C	T	C	C	C	C	C	C	T	C	T	T	C	C	C	C	C	C	C	C	C	T
BobWhite_c13295_407	T/C	2B	750170821	C	C	C	C	T	T	C	T	C	C	C	C	T	C	T	T	N	T	N	T	N	C	T	C	T	T	N	T	C	T	T	C	C	T	C	C	T	T	T	T	T	T	T	C	T	C
RAC875_c40992_113	G/T	2B	752060706	G	G	T	G	G	G	G	G	G	G	G	G	G	G	G	G	T	G	T	G	T	T	G	T	T	T	T	G	T	G	G	T	G	G	G	G	G	G	G	G	T	G	G	T	G	T
Excalibur_c37753_754	C/T	2B	752061761	C	C	T	C	C	C	C	C	C	C	C	C	C	C	C	C	T	C	C	C	T	T	C	T	T	T	T	C	T	C	C	T	C	C	C	C	C	C	C	C	T	C	C	T	C	T
BS00022374_51	C/T	2B	753815957	T	T	C	T	N	C	T	C	T	T	T	T	C	T	C	C	T	C	N	C	T	C	C	C	C	C	T	C	T	C	C	T	T	C	T	C	C	C	C	C	C	C	C	T	C	C
Excalibur_c1940_359	C/T	2B	753881354	C	C	C	C	N	C	C	C	C	C	C	C	C	C	C	C	T	C	N	C	T	C	C	C	C	C	T	C	T	C	C	T	C	C	C	C	C	C	C	C	C	C	C	T	C	C
Excalibur_c1940_396	C/A	2B	753881391	C	C	C	C	C	C	C	C	C	C	C	C	C	C	C	C	A	C	C	C	A	C	C	C	C	C	A	C	A	C	C	A	C	C	C	C	C	C	C	C	C	C	C	A	C	C
RAC875_c1734_703	C/T	2B	753882390	C	C	C	C	N	C	C	C	C	C	C	C	C	C	C	C	T	C	N	C	T	C	C	C	C	C	T	C	T	C	C	T	C	C	C	C	C	C	C	C	C	C	C	T	C	C
BS00022805_51	T/C	2B	754020209	C	C	C	C	C	T	C	T	C	C	C	C	C	C	T	T	C	T	N	T	C	C	T	C	T	C	C	T	C	T	T	C	C	T	C	T	T	T	T	T	C	T	T	C	T	C
Kukri_c44368_240	A/G	2B	757895410	A	A	A	A	A	A	A	A	A	A	A	A	G	A	A	A	A	A	A	A	A	A	A	A	G	G	A	A	A	A	A	A	A	A	A	G	A	A	G	A	A	A	A	A	A	A
BS00022064_51	A/G	2B	758289245	G	G	G	G	N	A	G	A	G	G	G	G	G	G	A	A	G	A	N	A	G	G	A	G	A	G	G	A	G	A	A	G	G	A	G	A	A	A	G	G	G	A	A	G	A	G
BS00030364_51	T/C	2B	758330244	C	C	T	T	T	C	T	C	T	T	T	T	T	T	C	C	T	C	N	C	T	T	C	T	C	T	T	C	T	C	C	T	T	C	T	C	C	C	T	T	T	C	C	T	C	T
Ku_c48694_1284	G/T	2B	759572315	G	G	T	G	G	G	G	G	G	G	G	G	T	G	G	G	G	G	G	G	G	T	G	G	G	T	G	G	G	G	G	G	G	G	G	G	G	G	T	T	G	G	G	G	G	T
GENE_1280_188	T/C	2B	759842126	T	T	C	T	T	T	T	T	T	T	T	T	C	T	T	T	T	T	T	T	T	C	T	T	T	C	T	T	T	T	T	T	T	T	T	T	T	T	C	C	T	T	T	T	T	C
Ku_c102096_268	C/T	2B	759890041	C	C	T	C	C	C	C	C	C	C	C	C	T	C	C	C	C	C	C	C	C	T	C	C	C	T	C	C	C	C	C	C	C	C	C	C	C	C	T	T	C	C	C	C	C	T
BS00028063_51	T/G	2B	767901706	T	T	T	T	G	T	T	T	T	T	G	T	T	T	T	T	T	T	T	T	T	T	G	T	T	T	G	T	T	T	T	T	T	T	T	T	T	T	T	T	T	T	T	T	T	T
Excalibur_c9752_73	G/T	2B	769944809	G	G	T	T	T	G	T	G	T	T	T	T	G	T	G	G	T	G	G	T	T	T	G	T	G	G	T	G	G	G	G	G	T	G	G	T	G	G	G	T	T	G	G	G	G	G
RAC875_c5949_2011	T/G	2B	769944828	T	T	G	G	G	T	G	T	G	G	G	G	T	G	T	T	G	T	T	G	G	G	T	G	T	T	G	T	T	T	T	T	G	T	T	G	T	T	T	G	G	T	T	T	T	T
RAC875_c25271_138	C/T	2B	771656459	T	T	C	C	C	T	C	T	C	C	C	C	C	C	C	T	T	T	N	C	T	C	C	T	T	C	C	C	C	C	C	C	C	C	C	C	C	C	C	C	C	C	C	C	C	C
BobWhite_c10864_436	T/C	2B	772761933	T	T	C	C	C	T	C	T	C	C	C	C	T	C	T	T	C	T	T	C	C	C	T	C	T	T	C	T	T	T	T	T	C	T	C	C	T	T	T	C	C	T	T	T	T	T
BS00080318_51	G/T	2B	772971321	G	G	T	T	T	G	T	G	T	T	T	T	G	T	G	G	T	G	G	T	T	G	G	G	G	G	T	G	G	G	G	G	T	G	T	T	G	G	G	T	G	G	G	G	G	G
Ku_c30027_394	A/C	2B	773193731	A	A	A	A	A	A	A	A	A	A	A	A	A	A	A	A	A	A	A	A	A	A	A	A	A	A	A	A	A	A	A	A	A	A	A	A	A	A	A	A	A	A	A	A	A	A
Kukri_c12117_134	T/G	2B	773941775	T	T	G	G	T	T	G	T	G	G	G	G	T	G	T	T	G	T	T	G	G	G	T	G	T	T	G	T	T	T	T	T	G	T	G	G	T	T	T	G	G	T	T	T	T	T
Kukri_c21087_79	A/G	2B	774021151	A	A	G	G	A	A	G	A	G	G	G	G	A	G	A	A	G	A	A	G	G	G	A	G	A	A	G	A	A	A	A	A	G	A	G	G	A	A	A	G	G	A	A	A	A	A
RAC875_c98387_145	C/T	2B	775409907	C	C	C	C	C	C	C	C	C	C	C	C	C	C	C	C	C	C	C	C	C	C	C	C	T	C	C	C	T	C	C	T	C	C	C	C	C	C	T	C	C	C	C	T	C	T
Kukri_c34553_110	T/C	2B	775410302	T	T	T	T	T	T	T	T	T	T	T	T	T	T	T	T	T	T	T	T	T	T	T	T	C	T	T	T	C	T	T	C	T	T	T	T	T	T	C	T	T	T	T	C	T	C
Excalibur_c30744_181	T/C	2B	776298317	T	T	T	T	T	T	T	T	T	T	T	T	T	T	T	T	T	T	C	T	T	T	T	T	C	T	T	T	C	T	T	C	T	T	T	T	T	T	C	T	T	T	T	C	T	C
RAC875_c22463_494	T/C	2B	776336335	T	T	T	C	T	T	T	T	T	T	C	T	T	T	T	T	T	T	C	C	T	T	T	T	C	T	T	T	C	T	T	C	T	T	T	C	T	T	C	C	T	T	T	C	T	C
BS00106695_51	T/G	2B	776337601	T	T	T	T	T	T	T	T	T	T	T	T	T	T	T	T	T	T	T	T	T	T	T	T	G	T	T	T	G	T	T	G	T	T	T	T	T	T	G	T	T	T	T	G	T	G
BS00011276_51	A/G	2B	777714855	A	A	A	A	A	A	A	A	A	A	N	A	A	A	A	A	A	A	N	A	A	A	A	A	G	A	A	A	G	A	A	G	A	A	A	A	A	A	G	A	A	A	A	G	A	G
Excalibur_c1883_340	G/A	2B	777714911	G	G	G	G	G	G	G	G	G	G	N	G	G	G	G	G	G	G	N	G	G	G	G	G	A	G	G	G	A	G	G	A	G	G	G	G	G	G	A	G	G	G	G	A	G	A
Excalibur_c65466_714	C/T	2B	778238232	C	C	C	C	C	C	C	C	C	C	C	C	C	C	C	C	C	C	N	C	C	C	C	C	T	C	C	C	T	C	C	T	C	C	C	C	C	C	T	C	C	C	C	T	C	T
BS00069756_51	T/C	2B	778245663	T	T	T	T	T	T	T	T	T	T	T	T	T	T	T	T	T	T	N	T	T	T	T	T	C	T	T	T	C	T	T	C	T	T	T	T	T	T	C	T	T	T	T	C	T	C
BS00063589_51	T/G	2B	779236356	T	T	T	T	T	T	T	T	T	T	T	T	T	T	T	T	T	T	N	T	T	T	T	T	G	T	T	T	G	T	T	G	T	T	T	T	T	T	G	T	T	T	T	G	T	G
Tdurum_contig53038_1287	C/T	2B	779929120	C	C	C	C	C	C	C	C	C	C	C	C	C	C	C	C	C	C	C	C	C	C	C	C	C	C	C	C	T	C	C	C	C	C	C	C	C	C	C	C	C	C	C	C	C	C
tplb0057b09_367	A/G	2B	780359976	A	A	A	A	A	A	A	A	A	A	A	A	A	A	G	A	A	A	A	A	A	A	G	A	G	A	A	G	G	A	G	G	G	A	A	A	G	G	G	A	A	G	G	G	G	G
BS00004405_51	C/A	2B	780360224	C	C	C	C	C	C	C	C	C	C	C	C	C	C	C	C	C	C	C	C	C	C	C	C	A	C	C	C	A	C	C	A	C	C	C	C	C	C	A	C	C	C	C	A	C	A
Tdurum_contig42282_10323	T/C	2B	782296547	C	T	T	T	T	T	T	T	T	T	T	T	T	T	T	T	T	T	T	T	T	T	T	C	C	C	T	T	C	C	T	T	T	T	T	T	T	T	T	T	T	T	T	T	T	T
Kukri_c7146_870	T/C	2B	782498585	C	T	T	T	T	T	C	T	T	T	T	T	T	T	T	T	T	T	T	T	T	T	T	T	T	T	T	T	T	T	T	T	T	T	T	T	T	T	T	T	T	T	T	T	T	T
Kukri_c26697_366	T/C	2B	786248995	C	T	T	T	T	T	T	T	T	T	T	T	T	T	T	T	T	T	T	T	T	T	T	C	C	C	T	T	C	T	T	T	T	T	T	T	T	T	T	T	T	T	T	T	T	T
Excalibur_c26527_330	G/A	2B	786414758	G	G	G	A	G	G	G	G	G	G	G	G	G	G	G	G	G	G	G	G	G	G	G	G	G	G	G	G	G	G	G	G	G	G	G	A	G	G	G	A	G	G	G	G	G	G
Kukri_c79633_169	C/T	2B	786414772	C	C	C	T	C	C	C	C	C	C	C	C	C	C	C	C	C	C	C	C	C	C	C	C	C	C	C	C	C	C	C	C	C	C	C	T	C	C	C	T	C	C	C	C	C	C
Ku_c67680_195	C/T	2B	786781829	C	C	C	T	C	C	C	C	C	C	C	C	C	C	C	C	C	C	C	C	C	C	C	C	C	C	C	C	C	C	C	C	C	C	C	T	C	C	C	T	C	C	C	C	C	C
Excalibur_rep_c107890_89	T/C	2B	788524655	T	T	T	C	T	T	T	T	T	C	T	T	T	T	T	T	T	T	T	T	T	C	T	C	T	T	T	T	T	T	T	T	T	T	T	C	T	T	T	C	C	T	T	T	T	T
BobWhite_c7274_333	C/T	2B	789021008	C	C	C	T	C	C	C	C	C	T	T	C	C	C	C	C	C	C	C	C	C	T	C	T	C	C	C	C	C	C	C	C	C	C	C	T	C	C	C	T	T	C	C	C	C	C
BobWhite_c12911_649	G/A	2B	790455992	G	G	G	A	G	G	G	G	G	G	G	G	G	G	G	G	G	G	G	G	G	G	G	G	G	G	G	G	G	G	G	G	G	G	G	A	G	G	G	A	G	G	G	G	G	G
BobWhite_c39769_102	G/A	2B	790644588	G	G	G	A	G	G	G	G	G	G	G	G	G	G	G	G	G	G	N	G	G	G	G	G	G	G	G	G	G	G	G	G	G	G	G	A	G	G	G	A	G	G	G	G	G	G
Excalibur_c23857_594	C/T	2B	790653124	C	C	C	T	C	C	C	C	C	C	C	C	C	C	C	C	C	C	T	C	C	C	C	C	C	C	C	C	C	C	C	C	C	C	C	T	C	C	C	T	C	C	C	C	C	C
Ku_c11917_1680	C/T	2B	791212458	C	C	C	T	C	C	C	C	C	C	C	C	C	C	C	C	C	C	C	C	C	C	C	C	C	C	C	C	C	C	C	C	C	C	C	T	C	C	C	T	C	C	C	C	C	C
RAC875_c8634_1414	T/C	2B	791599457	T	T	T	C	T	T	T	T	T	T	T	T	T	T	T	T	T	T	T	T	T	T	T	T	T	T	T	T	T	T	T	T	T	T	T	C	T	T	T	C	T	T	T	T	T	T
BS00039187_51	A/G	2B	791646443	G	G	A	A	A	G	G	G	A	A	A	G	G	G	A	G	G	G	A	A	G	A	A	A	A	A	G	A	A	A	A	A	G	A	G	A	A	A	G	A	A	A	A	A	A	G
BS00039185_51	G/T	2B	791646964	G	G	G	G	G	G	G	G	G	G	G	G	G	G	T	G	G	G	G	G	G	G	T	G	T	T	G	T	T	T	T	T	G	G	G	G	T	T	G	G	G	T	T	T	T	G
Excalibur_c58935_208	A/G	2B	791891774	A	A	A	G	A	A	A	A	A	A	A	A	A	A	A	A	A	A	A	A	A	A	A	A	A	A	A	A	A	A	A	A	A	A	A	A	A	A	A	G	A	A	A	A	A	A
Kukri_c27944_633	T/C	2B	792237612	T	T	T	C	T	T	T	T	T	T	T	T	T	T	T	T	T	T	T	T	T	T	T	T	T	T	T	T	T	T	T	T	T	T	T	T	T	T	T	C	T	T	T	T	T	T
Kukri_rep_c69427_230	A/G	2B	792590497	A	A	A	G	A	A	A	A	A	A	A	A	A	A	A	A	A	A	A	A	A	A	A	A	A	A	A	A	A	A	A	A	A	A	A	A	A	A	A	G	A	A	A	A	A	A
RAC875_rep_c71149_148	C/T	2B	792590580	C	C	C	C	C	C	C	C	C	C	C	C	C	C	T	C	C	C	C	C	C	C	T	C	T	T	C	T	T	T	T	T	C	C	C	C	T	T	C	C	C	T	T	T	T	C
IAAV8940	G/A	2B	793271379	G	G	G	G	G	G	G	G	G	G	G	G	G	G	G	G	G	G	N	G	G	A	G	G	G	G	G	G	G	G	G	G	G	G	G	G	G	G	G	G	G	G	G	G	G	G
RAC875_c16993_444	G/A	2B	796119807	G	A	G	A	G	A	A	A	G	G	G	A	A	A	G	A	A	A	G	G	A	G	G	G	G	G	G	G	G	G	G	G	A	G	A	A	G	G	G	A	G	G	G	G	G	G
IAAV6032	T/C	2B	796241539	C	T	T	T	T	T	C	T	T	C	T	T	T	T	T	T	T	T	T	T	T	T	T	T	C	T	T	T	C	T	T	T	T	T	T	T	T	T	T	T	T	T	T	T	T	T
Excalibur_c8919_2133	G/A	2B	799551441	G	A	G	A	G	A	A	A	G	G	G	A	A	A	G	A	A	A	N	G	A	G	G	G	G	G	G	G	G	G	G	G	A	G	A	A	G	G	A	A	G	G	G	G	G	A
RFL_Contig1115_407	A/G	2B	799725280	G	A	G	A	A	A	A	A	G	A	G	A	A	A	A	A	A	A	A	A	A	A	A	A	A	G	A	G	A	G	G	A	A	G	A	A	G	G	A	A	A	G	G	A	G	A
BS00072840_51	G/A	2B	799729172	A	G	A	G	G	G	G	G	A	G	A	G	G	G	G	G	G	G	G	G	G	G	G	G	G	A	G	A	G	A	A	G	G	A	G	G	A	A	G	G	G	A	A	G	A	G
BS00072839_51	T/C	2B	799729208	C	T	C	T	T	T	T	T	C	T	C	T	T	T	T	T	T	T	N	T	T	T	T	T	T	C	T	C	T	C	C	T	T	C	T	T	C	C	T	T	T	C	C	T	C	T
BS00083998_51	C/T	2B	800879576	C	C	C	C	C	C	C	C	C	T	C	C	C	C	T	C	C	C	C	C	C	T	T	T	T	C	T	C	T	C	C	T	C	C	C	C	C	C	T	C	C	C	C	T	C	T
RFL_Contig5495_464	C/A	2B	800879761	C	C	A	C	C	C	C	C	A	C	A	C	C	C	C	C	C	C	C	C	C	C	C	C	C	C	C	C	C	C	C	C	C	A	C	C	C	C	C	C	A	C	C	C	C	C
RFL_Contig5495_682	C/T	2B	800879979	C	C	T	C	C	C	C	C	T	C	T	C	C	C	C	C	C	C	C	C	C	C	C	C	C	C	C	C	C	C	C	C	C	T	C	C	C	C	C	C	T	C	C	C	C	C
Ra_c105904_1191	C/T	2B	800882424	T	T	C	T	T	T	T	T	C	C	C	T	T	T	C	T	T	T	C	T	T	C	C	C	C	T	C	T	C	T	T	C	T	C	T	T	T	T	C	T	C	T	T	C	T	C
Kukri_c9898_328	G/A	2B	803855655	G	A	G	A	G	A	G	A	G	G	G	A	A	A	G	A	A	A	G	G	A	G	G	G	G	G	G	G	G	G	G	G	A	G	A	A	G	G	G	A	G	G	G	G	G	G
Excalibur_c15671_87	C/T	2B	803855827	C	C	N	C	C	C	T	C	C	N	C	C	C	C	C	C	C	C	N	C	C	N	C	T	C	C	C	C	C	C	C	C	C	C	C	C	C	C	T	C	C	C	C	C	C	T
Kukri_c9898_1618	T/C	2B	803857174	T	C	T	C	T	C	T	C	T	T	T	C	C	C	T	C	C	C	T	T	C	T	T	T	T	T	T	T	T	T	T	T	C	T	C	C	T	T	T	C	T	T	T	T	T	T
Kukri_c49784_86	C/T	2B	804811404	C	T	C	T	C	T	T	T	C	C	T	T	T	T	C	T	T	T	C	C	T	T	C	C	C	C	C	C	C	C	C	C	T	C	T	T	C	C	C	T	C	C	C	C	C	C
Excalibur_rep_c106698_235	G/A	2B	806010016	G	A	G	A	G	A	A	A	G	G	G	A	A	A	G	A	A	A	G	G	A	G	G	G	G	G	G	G	G	G	G	G	A	G	A	A	G	G	G	A	G	G	G	G	G	G
Kukri_rep_c78353_161	C/T	2B	806012151	C	T	C	T	C	T	T	T	C	C	C	T	T	T	C	T	T	T	C	C	T	C	C	C	C	C	C	C	C	C	C	C	T	C	T	T	C	C	C	T	C	C	C	C	C	C
GENE_0676_715	G/A	2B	806014957	G	A	G	A	G	A	A	A	G	G	G	A	A	A	G	A	A	A	G	G	A	G	G	G	G	G	G	G	G	G	G	G	A	G	A	A	G	G	G	A	G	G	G	G	G	G
BS00065264_51	G/T	2B	806046316	T	G	G	G	T	G	G	G	G	T	G	G	G	G	G	G	G	G	G	T	G	T	G	G	G	T	G	T	G	T	G	G	G	G	G	G	T	T	G	G	G	T	T	G	T	G
Kukri_c20793_249	A/G	2B	807453709	A	G	A	G	A	G	G	G	A	A	A	G	G	G	A	G	G	G	A	A	G	A	A	A	A	A	A	A	A	A	A	A	G	A	G	G	A	A	A	G	A	A	A	A	A	A
Kukri_c39136_675	G/A	2B	807455979	G	A	G	A	G	A	A	A	G	G	G	A	A	A	G	A	A	A	G	G	A	G	G	G	G	G	G	G	G	G	G	G	A	G	A	A	G	G	G	A	G	G	G	G	G	G
CAP12_c449_277	A/G	2B	808128962	A	G	A	G	A	G	G	G	A	A	A	G	G	G	A	G	G	G	A	A	G	A	A	A	A	A	A	A	A	A	A	A	G	A	G	G	A	A	A	G	A	A	A	A	A	A
BobWhite_c1105_745	G/A	2B	808129987	G	A	G	A	G	A	A	A	G	G	G	A	A	A	G	A	A	A	G	G	A	G	G	G	G	G	G	G	G	G	G	G	A	G	A	A	G	G	G	A	G	G	G	G	G	G
Excalibur_c25043_1221	C/T	2B	808460439	C	T	C	T	C	T	T	T	C	C	C	T	T	T	C	T	T	T	N	C	T	C	C	C	C	C	C	C	C	C	N	C	T	C	T	T	C	C	C	T	C	C	C	C	C	C
GENE_0686_186	C/T	2B	808464213	T	C	C	C	C	C	T	C	C	T	C	C	C	C	C	C	C	C	N	C	C	C	C	C	T	C	T	T	T	T	N	C	C	C	C	T	C	C	C	C	C	C	C	C	T	C
Excalibur_c25043_357	G/A	2B	808464523	G	A	G	A	G	A	A	A	G	G	G	A	A	A	G	A	A	A	G	G	A	G	G	G	G	G	G	G	G	G	G	G	A	G	A	A	G	G	G	A	G	G	G	G	G	G
Excalibur_rep_c105614_172	G/A	2B	809151709	A	A	G	A	G	A	A	A	G	G	G	A	A	A	G	A	A	A	G	G	A	A	G	G	G	G	G	G	G	G	G	G	A	G	A	A	G	G	G	A	G	G	G	G	G	G
Kukri_c900_1334	T/C	2B	809152229	T	T	C	T	C	T	T	T	C	C	C	T	T	T	C	T	T	T	C	C	T	T	C	C	C	C	C	C	C	C	C	C	T	C	T	T	C	C	C	T	C	C	C	C	C	C
Kukri_c900_1376	A/G	2B	809152919	A	G	A	G	A	G	G	G	A	A	A	G	G	G	A	G	G	G	N	A	G	A	A	A	A	A	A	A	A	A	N	A	G	A	G	G	A	A	A	G	A	A	A	A	A	A
RAC875_c19042_2102	C/T	2B	809156439	T	T	C	T	C	T	T	T	C	C	C	T	T	T	C	T	T	T	C	C	T	T	C	C	C	C	C	C	C	C	C	C	T	C	T	T	C	C	C	T	C	C	C	C	C	C
BS00110814_51	C/T	2B	809157777	T	C	C	C	C	C	C	C	C	C	C	C	C	C	C	C	C	C	C	C	C	T	C	C	C	C	C	C	C	C	C	C	C	C	C	C	C	C	C	C	C	C	C	C	C	C
Excalibur_c6937_1065	T/C	2B	809610047	T	C	T	C	T	C	C	C	T	T	T	C	C	C	T	C	C	C	T	T	C	T	T	T	T	T	T	T	T	T	T	T	C	T	C	C	T	T	T	C	T	T	T	T	T	T
tplb0035c15_1393	C/A	2B	811197376	A	C	C	C	C	C	A	C	C	C	C	C	C	C	C	C	C	C	C	C	C	C	C	C	A	C	A	A	A	A	C	C	C	C	C	A	C	C	C	C	C	C	C	C	A	C
RAC875_c56095_66	C/T	2B	811933305	C	C	C	C	C	C	C	C	C	C	C	C	C	C	T	C	C	C	C	C	C	C	T	C	T	C	T	C	T	C	C	T	N	C	C	C	C	C	C	C	C	C	C	T	C	C
IAAV8205	C/T	2D	682069	C	C	C	C	C	C	C	C	C	T	T	T	C	T	C	C	C	C	C	C	C	T	C	C	T	C	C	C	C	C	C	C	C	C	C	C	C	C	C	C	C	C	C	C	T	C
GENE_1019_96	T/G	2D	2589811	T	T	T	T	T	T	T	T	T	G	G	G	T	G	T	T	T	T	T	T	T	G	T	T	T	T	T	T	T	T	T	T	T	T	T	T	T	T	T	T	T	T	T	T	T	T
IACX11138	G/C	2D	3901811	C	C	C	C	G	G	C	G	C	G	G	G	G	G	C	G	G	G	G	C	G	G	C	C	C	C	G	C	G	C	C	G	C	C	G	G	C	C	C	G	C	C	C	G	G	C
Kukri_c6306_685	C/T	2D	3920561	T	T	T	T	C	C	T	C	T	C	C	C	C	C	T	C	C	C	C	T	C	C	T	T	T	T	C	T	C	T	T	C	T	T	C	C	T	T	T	C	T	T	T	C	C	T
RAC875_c34512_685	C/A	2D	5453141	A	A	A	A	C	C	A	C	A	C	C	C	A	C	A	C	C	C	C	A	C	C	A	A	A	A	C	A	C	A	A	C	A	A	C	C	A	A	A	A	A	A	A	C	C	A
Excalibur_c4705_660	A/C	2D	5540553	A	A	A	A	A	A	A	A	A	A	A	A	C	A	A	A	A	A	A	A	A	A	A	A	A	A	A	A	A	A	A	A	A	A	A	A	A	A	A	A	A	A	A	A	A	A
Kukri_c46542_414	A/G	2D	7367440	A	A	A	A	A	A	A	A	A	G	G	G	A	G	A	A	A	A	A	A	A	G	A	A	A	A	A	A	G	A	A	A	A	A	G	A	A	A	A	G	A	A	A	A	A	A
Excalibur_rep_c109101_94	G/A	2D	9789756	G	G	G	G	G	G	G	G	G	A	G	N	A	G	G	G	G	G	G	A	G	G	G	G	G	A	A	G	G	G	G	G	G	G	G	G	G	A	G	G	G	G	G	G	G	G
Excalibur_c52842_317	A/G	2D	10559796	A	A	A	A	G	G	A	G	A	A	A	A	A	A	A	G	G	G	G	A	G	A	A	A	G	A	A	A	A	A	A	A	A	A	A	A	A	A	A	A	A	A	A	A	A	A
GENE_1273_395	C/A	2D	10560316	C	C	C	C	A	A	C	A	C	C	C	C	C	C	C	A	A	A	A	C	A	C	C	C	A	C	C	C	C	C	C	C	C	C	C	C	C	C	C	C	C	C	C	C	C	C
Excalibur_c30167_243	A/G	2D	11631014	A	A	A	A	A	A	G	A	A	G	G	G	A	G	A	A	A	A	A	A	A	A	A	A	G	A	A	A	A	A	A	A	A	A	A	G	A	A	A	A	A	A	A	A	A	A
Excalibur_c19499_948	T/C	2D	11633095	T	T	T	T	T	T	T	T	T	T	T	T	T	T	T	T	T	T	T	T	T	T	T	T	T	T	T	T	T	T	T	T	T	T	T	T	T	T	T	T	T	T	T	T	T	T
Excalibur_c4748_360	C/T	2D	12082786	C	C	T	C	C	C	C	C	C	C	C	C	C	C	C	C	C	C	C	C	C	T	C	C	C	C	T	C	C	C	C	T	C	C	C	C	C	C	C	T	C	C	C	T	C	C
BobWhite_c3964_588	A/G	2D	12911706	A	A	G	A	G	G	A	G	G	G	G	G	A	G	A	G	G	G	G	A	G	A	A	A	A	A	A	A	A	A	A	A	A	A	A	A	A	A	A	G	A	A	A	A	A	A
Tdurum_contig77522_310	G/A	2D	12919562	G	G	G	G	G	G	G	G	G	A	G	G	G	G	G	G	G	G	G	G	G	G	G	A	G	G	A	G	G	G	G	G	G	G	G	G	G	G	G	G	G	G	G	G	G	G
BS00022957_51	C/T	2D	13008572	C	C	C	C	C	C	C	C	C	T	C	C	C	C	C	C	C	C	C	C	C	C	C	T	C	C	T	C	C	C	C	C	C	C	C	C	C	C	C	C	C	C	C	C	C	C
BS00049370_51	A/G	2D	13197369	A	A	A	A	A	A	A	A	A	G	A	A	A	A	A	A	A	A	A	A	A	A	A	G	A	A	G	A	A	A	A	A	A	A	A	A	A	A	A	A	A	A	A	A	A	A
BS00067698_51	T/C	2D	15066657	C	C	T	T	C	C	T	C	T	C	T	T	C	T	T	C	T	C	C	T	T	T	T	T	T	T	N	T	C	T	T	T	T	T	T	T	T	T	T	T	T	T	T	T	T	T
Kukri_c29358_277	A/G	2D	17635167	A	A	A	A	A	A	A	A	A	A	A	A	A	A	A	A	A	A	A	A	A	A	A	A	G	A	A	G	G	G	G	G	A	A	A	A	G	G	A	A	A	G	G	G	G	A
BS00022234_51	T/C	2D	18824669	T	T	T	T	T	T	T	T	T	T	T	T	T	T	T	T	T	T	T	T	T	T	T	T	C	T	T	C	T	C	C	C	T	T	T	T	C	C	T	T	T	C	C	C	C	T
JD_c63957_1176	C/T	2D	21705894	C	C	C	C	C	C	C	C	C	C	C	C	C	C	C	C	C	C	C	C	C	C	C	C	C	C	C	C	C	C	C	C	C	C	C	C	C	C	C	C	C	C	C	C	C	C
Ex_c14755_1362	G/T	2D	21706071	G	T	T	T	T	G	G	G	G	G	G	G	G	G	G	T	T	G	G	G	T	G	G	G	G	G	G	G	T	G	G	G	G	T	G	T	G	G	G	T	G	G	G	G	G	G
Tdurum_contig42153_1190	C/T	2D	27580721	N	T	T	T	T	T	T	T	T	T	T	T	T	T	C	T	C	T	T	T	C	T	C	T	C	T	T	C	C	C	C	C	T	T	T	T	C	C	T	T	T	C	C	C	T	T
Tdurum_contig42153_5214	G/T	2D	27604003	T	G	T	N	G	T	T	T	G	G	G	G	G	G	G	T	T	T	T	G	T	G	G	G	T	G	G	G	G	G	G	G	G	G	G	G	G	G	G	G	G	G	G	G	G	G
Tdurum_contig42153_5454	G/A	2D	27604243	N	G	A	R	G	A	A	A	G	G	G	G	G	G	G	A	A	A	A	G	A	G	G	G	A	G	G	G	G	G	G	G	G	G	G	G	G	G	G	G	G	G	G	G	G	G
Tdurum_contig42153_6232	G/A	2D	27610426	A	G	A	R	G	A	A	A	G	G	G	G	G	G	G	A	A	A	A	G	A	G	G	G	A	G	G	G	G	G	G	G	G	G	G	G	G	G	G	G	G	G	G	G	G	G
Tdurum_contig42153_6439	T/C	2D	27610633	C	T	C	C	T	C	C	C	T	T	T	T	T	T	T	C	C	C	C	T	C	T	T	T	C	T	T	T	T	T	T	T	T	T	T	T	T	T	T	T	T	T	T	T	T	T
Tdurum_contig42153_7329	C/T	2D	27611705	T	C	T	N	C	T	T	T	C	C	C	C	C	C	C	T	T	T	T	C	T	C	C	C	T	C	C	C	C	C	C	C	C	C	C	C	C	C	C	C	C	C	C	C	C	C
Tdurum_contig42510_1113	C/A	2D	28711342	A	C	C	C	C	C	A	C	C	C	C	C	C	C	C	C	C	C	C	C	C	C	C	C	C	C	C	C	C	C	C	C	C	C	C	C	C	C	C	C	C	C	C	C	C	C
Tdurum_contig11379_468	T/C	2D	30699948	C	T	T	T	T	T	T	T	T	T	T	T	C	T	C	T	T	T	T	T	T	C	C	C	T	C	C	T	T	T	T	T	T	C	T	T	T	T	T	C	C	T	T	T	C	T
Kukri_c33779_1069	G/A	2D	31129509	A	A	G	G	A	G	A	G	A	A	A	G	A	A	A	G	G	G	G	A	G	A	G	A	G	A	G	A	G	G	A	G	A	A	A	A	A	A	A	G	G	A	A	G	G	A
Kukri_c33779_1099	G/T	2D	31129539	T	T	G	G	T	G	T	G	T	T	T	G	T	T	T	G	G	G	G	T	G	T	G	T	G	T	G	T	G	G	T	G	T	T	T	T	T	T	T	G	G	T	T	G	G	T
Kukri_c27309_590	T/C	2D	33866521	C	C	T	T	T	T	T	T	T	T	T	T	T	T	T	T	C	T	T	T	T	T	C	T	T	T	T	T	T	T	T	T	T	T	T	T	T	T	T	T	T	T	T	T	T	T
RAC875_c7319_195	C/T	2D	36482638	T	T	C	C	C	C	C	C	C	T	T	C	C	C	T	C	C	C	C	C	C	C	T	C	T	C	C	C	C	C	C	C	C	C	C	C	C	C	C	C	C	C	C	C	C	C
D_GBUVHFX02FIKTK_284	T/C	2D	39254075	T	T	T	T	C	C	T	C	T	T	T	T	T	T	T	C	T	C	C	T	T	C	T	T	T	T	C	T	T	T	T	T	T	T	T	T	T	T	C	T	T	T	T	T	C	C
Excalibur_c39215_100	T/C	2D	57632185	T	T	T	T	T	T	T	T	T	T	C	T	T	T	C	T	T	T	T	T	T	C	C	T	C	T	C	N	T	C	C	T	T	T	T	T	C	C	C	T	T	T	C	T	T	C
Excalibur_c3574_607	T/C	2D	57859485	T	T	T	T	T	T	T	T	T	T	C	T	T	T	C	T	T	T	T	T	T	C	C	T	C	T	C	Y	T	C	C	T	T	T	T	T	C	C	C	T	T	T	C	T	T	C
RAC875_c6751_609	G/A	2D	58723468	A	A	A	A	A	A	A	A	A	G	G	G	A	G	G	A	A	A	A	A	A	G	G	G	G	G	G	G	G	G	G	G	A	G	G	G	G	G	A	G	G	G	G	G	G	A
D_GDRF1KQ01A0AOV_75	C/T	2D	59058561	C	C	C	C	C	C	C	C	C	C	T	C	C	C	T	C	C	C	C	C	C	T	T	T	T	C	T	Y	C	T	T	C	C	C	C	C	T	T	T	C	C	C	T	C	C	T
Kukri_c4710_991	C/A	2D	59060452	A	A	A	A	A	A	A	A	A	C	C	C	A	C	A	A	A	A	A	A	A	C	A	C	A	C	A	C	C	C	C	C	A	C	C	C	C	C	A	C	C	C	C	C	A	A
D_GBB4FNX01A1ZCW_138	A/G	2D	59282425	A	A	A	A	A	A	A	A	A	A	G	A	A	A	G	A	A	A	A	A	A	G	G	G	G	A	G	N	A	G	G	A	A	A	A	A	G	G	G	A	A	A	G	A	A	G
GENE_1741_103	G/A	2D	61160268	G	G	G	G	G	G	G	G	G	G	G	G	G	G	G	G	G	G	G	G	G	G	G	G	A	G	A	G	G	G	G	G	G	G	G	G	G	G	G	G	G	G	G	G	A	G
Excalibur_c59090_145	T/C	2D	61508614	T	T	T	T	T	T	T	T	T	T	C	T	C	T	C	T	T	T	T	T	T	C	C	C	C	T	C	N	T	C	C	T	T	T	T	T	C	C	C	T	T	T	C	T	T	C
RAC875_c57_1178	A/G	2D	63714745	A	A	A	A	A	A	A	A	A	A	G	A	G	A	G	A	A	A	A	A	A	G	G	G	G	A	G	R	A	G	G	A	A	A	A	A	G	G	G	A	A	A	G	A	A	G
Kukri_c16477_157	G/A	2D	64456420	G	G	G	G	G	G	G	G	G	G	A	G	A	G	A	G	G	G	G	G	G	A	A	A	A	G	A	R	G	A	A	G	G	G	G	G	A	A	A	G	G	G	A	G	G	A
BobWhite_c16439_1143	C/T	2D	64875735	C	C	T	T	T	T	T	T	T	C	C	C	C	C	C	T	T	T	T	T	C	C	C	C	C	T	C	Y	T	C	C	T	T	T	T	T	C	C	C	T	T	T	C	T	C	C
BobWhite_c16655_421	G/A	2D	65069469	G	G	G	G	G	G	G	G	G	G	G	G	G	G	G	G	G	G	G	G	G	G	G	G	G	G	G	G	G	G	G	G	G	G	G	G	G	G	G	G	G	G	G	G	G	G
Ra_c2033_337	T/G	2D	66043220	T	T	T	T	T	T	T	T	T	T	T	T	T	T	T	T	T	T	T	T	T	T	T	T	T	T	T	T	T	T	T	T	T	T	T	T	T	T	T	T	T	T	T	T	T	T
D_GDRF1KQ02JH49B_255	C/T	2D	66046813	C	C	C	C	C	C	C	C	C	C	C	C	C	C	C	C	C	C	C	C	C	C	C	C	C	C	C	C	C	C	C	C	C	C	C	C	C	C	C	C	C	C	C	C	C	C
tplb0045o20_1168	T/C	2D	66164627	C	C	C	C	C	C	C	C	C	T	T	T	C	T	C	C	C	C	C	C	C	C	C	T	C	T	C	N	T	T	T	T	C	T	T	T	T	T	C	T	T	T	T	T	C	C
Excalibur_c113208_303	A/G	2D	69678638	A	A	A	A	A	A	A	G	A	A	A	A	A	A	G	G	G	G	A	G	G	G	G	A	A	A	A	A	A	A	A	A	G	A	A	A	A	A	G	A	A	A	A	A	A	G
Tdurum_contig81323_527	G/A	2D	69681781	G	G	G	G	G	G	G	A	A	G	G	G	G	G	G	G	G	G	G	G	G	A	G	G	A	G	A	G	G	G	G	G	G	G	G	G	G	G	G	G	G	G	G	G	A	G
Ku_c57043_1232	C/A	2D	70410648	C	C	C	C	C	C	C	C	C	C	A	C	C	C	A	C	C	C	C	C	C	A	A	A	C	A	C	N	C	A	A	C	C	C	C	C	A	A	A	C	C	C	A	C	C	A
RAC875_rep_c69728_528	C/T	2D	71971878	C	C	C	C	C	C	C	C	C	C	T	C	C	C	T	C	C	C	C	C	C	T	T	T	C	T	C	T	C	T	T	C	C	C	C	C	T	T	T	C	C	C	T	C	C	T
RAC875_rep_c70402_527	G/A	2D	75982610	G	G	A	A	A	A	A	G	G	G	A	A	G	G	A	A	A	A	A	A	A	G	A	A	G	G	G	G	G	G	G	G	A	G	G	G	G	G	A	G	G	G	G	G	G	A
IAAV29	G/A	2D	77661676	G	G	A	A	A	A	A	G	G	G	A	A	G	G	A	A	A	A	A	A	A	G	A	A	G	G	G	G	G	G	G	G	A	G	G	G	G	G	A	G	G	G	G	G	G	A
GENE_0644_42	T/C	2D	85487754	T	T	T	T	T	T	T	T	T	C	T	T	T	T	T	T	T	T	T	T	T	C	T	T	C	T	C	Y	T	T	T	T	T	T	T	T	T	T	T	T	T	T	T	T	C	T
BobWhite_c29572_73	G/A	2D	90180340	G	G	A	A	A	A	A	A	A	G	A	A	G	G	A	A	A	A	A	A	A	G	A	A	G	G	G	G	G	G	G	G	A	G	A	A	G	G	A	G	G	G	G	G	G	A
Kukri_c7139_6288	A/G	2D	90182595	A	A	G	G	G	G	G	G	G	A	G	G	A	A	G	G	G	G	G	G	G	A	G	G	A	A	A	A	A	A	A	A	G	A	G	G	A	A	G	A	A	A	A	A	A	G
BobWhite_c22301_230	A/G	2D	90659530	A	A	G	G	G	G	G	G	G	A	G	G	A	A	G	G	G	G	G	G	G	A	G	G	A	A	A	N	A	G	G	G	G	A	G	G	G	G	G	A	A	G	G	G	A	G
RAC875_c31252_138	C/T	2D	91213089	C	C	T	T	T	T	T	T	T	C	T	T	C	C	T	T	T	T	T	T	T	C	T	T	C	C	C	N	C	T	T	T	T	C	T	T	T	T	T	C	C	T	T	T	C	T
Excalibur_c5278_1075	A/C	2D	91529872	M	A	A	A	A	A	A	A	A	A	A	A	C	A	A	A	C	A	A	A	C	A	A	A	A	A	A	A	A	A	A	A	A	A	A	A	A	A	A	A	A	A	A	A	A	A
BS00021912_51	G/A	2D	93153888	G	G	G	G	G	G	G	G	G	G	G	G	G	G	G	G	G	G	G	G	G	A	G	G	A	A	A	G	A	G	G	A	G	G	G	G	G	G	A	G	G	G	G	A	G	A
RAC875_c3691_1428	A/G	2D	96794746	A	A	G	G	G	G	A	G	G	A	G	G	A	A	G	G	G	G	G	G	G	A	G	G	A	A	A	A	G	A	A	A	G	A	G	G	A	A	G	A	A	A	A	A	A	G
Excalibur_c83961_243	C/T	2D	97933653	T	C	C	C	C	C	C	C	C	C	C	C	T	C	C	C	T	C	C	C	T	C	C	C	C	C	C	C	C	C	C	C	C	C	C	C	C	C	C	C	C	C	C	C	C	C
IAAV7129	G/A	2D	100664186	A	A	G	G	G	G	G	G	G	A	G	G	A	A	G	G	G	G	G	G	G	A	G	G	A	A	A	G	G	G	G	G	G	A	G	G	G	G	G	A	A	G	G	G	A	G
IAAV8184	T/G	2D	105831681	T	T	T	T	T	T	T	T	T	G	G	G	T	G	G	T	T	T	T	T	T	G	G	T	T	T	T	G	T	T	T	T	T	T	T	T	T	T	G	T	T	T	T	T	G	G
Kukri_c22200_1171	G/A	2D	112016880	G	G	G	G	G	G	G	G	G	A	G	G	G	G	G	G	G	G	G	G	G	A	G	G	A	G	A	A	A	A	A	A	G	G	G	G	A	A	G	G	G	A	A	A	A	G
RFL_Contig3916_275	C/T	2D	113242345	T	C	C	C	C	T	C	C	C	C	C	C	C	C	C	T	C	T	T	C	C	C	C	C	C	C	C	C	C	C	C	C	C	C	C	C	C	C	C	C	C	C	C	C	C	C
Kukri_rep_c72254_186	A/G	2D	119580032	A	A	A	A	A	A	A	A	A	A	A	A	A	A	A	A	A	A	A	A	A	A	A	A	A	G	A	A	A	G	G	A	A	A	A	A	G	G	A	A	A	G	G	A	G	A
Kukri_c29484_637	C/T	2D	120183094	C	C	C	C	C	C	C	C	C	C	C	C	C	C	C	C	C	C	C	C	C	C	C	C	C	T	C	C	C	T	T	C	C	C	C	C	T	T	C	C	C	T	T	C	T	C
Kukri_rep_c113077_284	C/T	2D	123314387	C	C	C	C	C	C	C	C	C	C	C	C	C	C	C	C	C	C	C	C	C	C	C	C	C	C	C	T	C	T	T	T	C	C	C	C	T	T	C	C	C	T	T	T	C	C
BobWhite_c5820_169	G/A	2D	129277673	G	G	G	G	G	G	G	G	G	G	G	G	G	G	G	G	G	G	G	G	G	A	G	G	G	G	G	G	A	G	G	G	G	G	G	G	G	G	G	G	G	G	G	G	G	G
TA001322-0272	A/G	2D	130265710	A	A	A	A	A	A	A	A	A	A	A	A	A	A	A	A	A	A	A	A	A	G	A	A	A	A	A	A	A	A	A	A	A	A	A	A	A	A	A	A	A	A	A	A	A	A
Excalibur_rep_c102216_253	A/G	2D	135587465	G	G	A	A	A	A	A	A	A	G	A	A	G	A	A	A	A	A	A	A	A	A	A	A	G	A	G	A	G	A	A	A	A	A	A	A	A	A	A	A	A	A	A	A	G	A
Excalibur_c16646_1254	C/T	2D	136805587	T	T	C	C	C	C	C	C	C	T	C	C	T	T	C	C	C	C	C	C	C	T	C	C	T	T	T	C	C	C	C	C	C	T	C	C	C	C	C	T	T	C	C	C	T	C
BS00018028_51	G/A	2D	147810114	G	A	A	A	A	A	G	A	G	A	A	A	G	A	G	A	G	A	A	A	G	G	G	G	A	G	G	G	G	G	G	G	G	A	A	A	G	G	G	G	G	G	G	G	G	G
RAC875_c76019_179	G/A	2D	168535671	G	G	G	G	G	G	A	G	A	G	G	G	G	G	G	G	G	G	G	G	G	A	G	G	G	G	A	A	G	G	G	A	A	G	G	G	G	G	A	G	G	G	G	A	G	A
CAP7_c3814_303	T/C	2D	178443243	T	T	C	C	C	C	C	C	C	T	C	C	T	T	C	C	C	C	C	C	C	T	C	C	T	T	T	T	C	T	T	T	C	T	C	C	T	T	C	T	T	T	T	T	T	C
Kukri_c5711_112	G/A	2D	180137554	G	G	A	A	A	A	A	A	A	G	A	A	G	G	A	A	A	A	A	A	A	G	A	A	G	G	G	G	A	G	G	G	A	G	A	A	G	G	A	G	G	G	G	G	G	A
Excalibur_c25921_230	G/A	2D	183183877	G	G	A	A	A	A	A	A	A	A	A	A	G	G	A	A	A	A	A	A	A	G	A	A	G	G	G	G	A	G	G	G	A	G	A	A	G	G	A	G	G	G	G	G	G	A
JD_c62918_606	C/T	2D	208398259	C	C	C	C	C	C	C	C	C	T	C	C	C	T	C	C	C	C	C	C	C	C	C	C	C	C	C	C	C	C	C	C	C	T	C	C	C	C	C	T	T	C	C	C	C	C
Kukri_rep_c69087_153	C/T	2D	215061420	C	T	T	T	C	T	C	T	C	T	T	T	C	T	T	T	C	T	T	T	C	C	T	C	T	C	C	C	C	C	C	C	C	T	T	T	C	C	C	C	C	C	C	C	C	C
Kukri_c5579_466	G/A	2D	220485554	G	A	A	A	G	A	G	A	G	A	A	A	G	A	A	A	G	A	A	A	G	G	A	G	A	G	G	G	G	G	G	G	G	A	A	A	G	G	G	G	G	G	G	G	G	G
BobWhite_c1124_305	A/G	2D	222458404	G	G	A	A	A	G	A	A	A	A	A	A	A	A	G	G	A	G	G	A	A	A	G	G	G	A	G	G	G	G	G	G	A	A	A	A	G	G	G	A	A	G	G	G	G	G
Kukri_c41217_154	C/T	2D	231727312	C	C	C	C	C	T	C	C	C	C	C	C	C	C	C	T	C	T	T	C	C	C	C	C	C	C	C	C	C	C	C	C	C	C	C	C	C	C	C	C	C	C	C	C	C	C
Excalibur_c31302_230	C/T	2D	273177232	T	C	C	C	C	C	C	C	C	C	C	C	C	C	C	C	C	C	C	C	C	C	C	C	C	C	C	C	C	C	C	C	C	C	C	C	C	C	C	T	C	C	C	C	C	C
GENE_1326_350	C/T	2D	285589426	T	T	C	C	C	T	C	C	C	C	C	C	C	C	T	T	C	T	T	C	C	C	T	T	T	C	T	T	T	T	T	T	C	C	C	C	T	T	T	C	C	T	T	T	T	T
RAC875_c2054_191	G/A	2D	297088019	A	A	G	G	G	A	G	G	G	G	G	G	G	G	A	A	G	A	A	G	G	G	A	A	A	G	A	A	A	A	A	A	G	G	G	G	A	A	A	G	G	A	A	A	A	A
Ex_c12563_1279	C/T	2D	297090162	T	T	C	C	C	T	C	C	C	C	C	C	C	C	T	T	C	T	T	C	C	C	T	T	T	C	T	T	T	T	T	T	C	C	C	C	T	T	T	C	C	T	T	T	T	T
Kukri_rep_c105807_101	G/A	2D	297092035	A	A	G	G	G	A	G	G	G	G	G	G	G	G	A	A	G	A	A	G	G	G	A	A	A	G	A	A	A	A	A	A	G	G	G	G	A	A	A	G	G	A	A	A	A	A
CAP8_c621_57	T/C	2D	338155703	C	C	C	C	C	C	C	C	C	C	C	C	C	C	C	C	C	C	C	C	C	C	C	C	T	T	T	T	T	T	T	T	C	T	C	C	T	T	C	C	T	T	T	T	C	C
RAC875_rep_c111100_447	G/A	2D	338940381	A	A	A	A	A	A	A	A	A	A	A	A	A	A	A	A	A	A	A	A	A	A	A	A	G	G	G	G	G	G	G	G	A	G	A	A	G	G	A	A	G	G	G	G	A	A
BobWhite_rep_c49468_443	A/G	2D	339602519	G	G	G	G	G	G	G	G	G	G	G	G	G	G	G	G	G	G	G	G	G	G	G	G	A	A	A	A	A	A	A	A	G	A	G	G	A	A	G	G	A	A	A	A	G	G
BobWhite_rep_c54702_89	C/T	2D	339602606	T	T	T	T	T	T	T	T	T	T	T	T	T	T	T	T	T	T	T	T	T	T	T	T	C	C	C	C	C	C	C	C	T	C	T	T	C	C	T	T	C	C	C	C	T	T
Kukri_c8821_957	T/C	2D	346221920	C	C	C	C	C	C	T	C	C	T	C	C	C	T	C	C	C	C	C	C	C	C	C	C	T	T	T	T	T	T	T	T	C	T	C	C	T	T	C	C	T	T	T	T	T	C
Excalibur_c48957_395	A/G	2D	346840103	G	G	G	G	G	G	G	G	G	G	G	G	G	G	G	G	G	G	G	G	G	G	G	G	A	A	A	A	A	A	A	A	G	A	G	G	A	A	G	G	A	A	A	A	G	G
Excalibur_c16393_274	G/A	2D	351111574	A	A	G	G	G	A	G	G	G	G	G	G	G	G	A	A	G	A	A	G	G	G	A	A	A	G	A	A	A	A	A	A	G	G	G	G	A	A	A	G	G	A	A	A	A	A
BobWhite_c13066_776	A/G	2D	358469045	G	G	G	G	G	G	G	G	G	G	G	G	G	G	G	G	G	G	G	G	G	G	G	G	A	A	A	A	A	A	A	A	G	A	G	G	A	A	G	G	A	A	A	A	G	G
RAC875_c9122_395	C/T	2D	362947957	T	T	T	T	T	T	T	T	T	T	T	T	T	T	T	T	T	T	T	T	T	T	T	T	C	C	C	C	C	C	C	C	T	C	T	T	C	C	T	T	C	C	C	C	T	T
Kukri_c110148_53	G/A	2D	362949934	A	A	A	A	A	A	A	A	A	A	A	A	A	A	A	A	A	A	A	A	A	A	A	A	G	G	G	G	G	G	G	G	A	G	A	A	G	G	A	A	G	G	G	G	A	A
Kukri_c49219_76	C/T	2D	370428274	T	T	T	T	T	T	T	T	T	T	T	T	T	T	T	T	T	T	T	T	T	T	T	T	C	C	C	C	C	C	C	C	T	C	T	T	C	C	T	T	C	C	C	C	T	T
tplb0034a02_612	C/T	2D	374322520	C	C	C	C	C	T	C	C	C	C	C	C	C	C	T	T	C	T	T	C	C	C	T	C	C	C	C	Y	C	T	C	C	C	C	C	C	C	C	T	C	C	C	C	C	C	T
BobWhite_c12732_205	T/C	2D	375617370	C	C	C	C	C	C	C	C	C	C	C	C	C	C	C	C	C	C	C	C	C	C	C	C	T	T	T	T	T	T	T	T	C	T	C	C	T	T	C	C	T	T	T	T	C	C
Kukri_rep_c91092_204	T/C	2D	375618723	C	C	C	C	C	C	C	C	C	C	C	C	C	C	C	C	C	C	C	C	C	C	C	C	T	T	T	T	T	T	T	T	C	T	C	C	T	T	C	C	T	T	T	T	C	C
Kukri_c54059_654	A/G	2D	384450712	G	A	G	G	A	A	A	A	A	G	A	G	A	G	A	A	A	A	A	G	A	G	A	A	G	A	A	G	A	A	A	A	A	G	G	G	A	A	G	G	A	A	A	A	A	G
Ex_c10478_746	C/A	2D	384457304	A	C	C	C	C	C	C	C	C	C	C	C	C	C	C	C	C	C	C	C	C	C	C	C	A	A	A	A	C	A	A	A	C	A	C	C	A	A	C	C	A	A	A	A	C	C
Kukri_c26676_225	C/T	2D	397058434	T	C	T	T	C	C	C	C	C	T	C	T	C	T	C	C	C	C	C	T	C	C	C	C	T	C	C	C	C	C	C	C	C	T	T	T	C	C	C	T	C	C	C	C	C	C
Excalibur_c2995_259	C/T	2D	397400902	T	T	C	C	C	C	C	C	C	C	C	C	C	C	C	C	C	C	C	C	C	C	C	C	T	C	T	Y	T	C	T	T	C	C	C	C	T	T	C	C	C	T	T	T	T	C
RAC875_c15213_1942	G/A	2D	406265726	G	G	G	G	G	A	G	G	G	G	G	A	G	G	A	A	G	A	A	G	G	G	A	G	G	G	G	R	G	G	A	G	G	G	G	G	G	A	A	G	G	A	A	G	G	A
BS00011109_51	G/A	2D	411863110	A	A	A	A	A	A	A	A	G	A	G	A	G	A	G	A	G	A	A	A	G	A	G	G	A	G	G	A	G	G	G	G	A	A	A	A	G	G	A	A	G	G	G	G	G	A
IAAV4521	A/T	2D	432172575	A	A	A	A	A	A	A	A	A	A	A	A	A	A	A	A	A	A	A	A	A	A	A	T	T	A	T	N	T	A	T	T	A	A	A	A	T	T	A	A	A	T	T	T	T	A
Ex_c2115_3369	G/A	2D	437193561	G	G	G	G	A	G	A	G	G	G	A	G	G	G	G	G	G	G	G	G	G	G	G	G	G	G	G	G	G	G	G	G	A	G	G	G	G	G	G	G	G	G	G	G	G	G
GENE_4086_115	A/G	2D	457641811	G	G	A	A	A	A	G	A	A	G	A	G	G	G	A	A	A	A	A	A	A	A	A	A	G	A	A	G	A	A	A	A	G	A	A	A	A	A	A	A	A	G	A	A	A	A
RAC875_rep_c114294_55	T/C	2D	461038238	C	T	T	T	T	T	T	T	T	T	T	T	C	T	T	T	T	T	T	T	T	T	T	T	C	C	C	T	C	T	T	T	T	T	T	T	T	T	T	T	T	T	T	T	T	T
Tdurum_contig44075_1141	T/C	2D	476742269	T	T	C	T	T	T	C	T	T	C	C	C	T	C	T	T	T	T	T	C	T	T	C	T	T	T	T	T	T	T	T	T	C	T	C	C	T	T	C	C	T	T	T	T	T	C
RAC875_rep_c70705_84	T/C	2D	476742369	T	T	C	T	T	T	C	T	T	C	C	C	T	C	T	T	T	T	T	C	T	T	C	T	T	T	T	T	T	T	T	T	C	T	C	C	T	T	C	C	T	T	T	T	T	C
JD_c2784_1169	T/C	2D	478573575	T	T	T	T	T	T	T	T	T	T	T	T	T	T	T	T	T	T	T	T	T	T	T	T	T	T	T	T	T	T	T	T	T	T	C	C	T	T	T	T	T	T	T	T	T	T
Jagger_rep_c10364_92	T/C	2D	494111650	T	T	T	T	T	T	T	T	T	T	T	T	T	T	C	T	C	T	T	T	C	T	T	T	T	T	T	T	T	T	T	C	T	T	T	T	T	T	T	T	T	T	T	C	T	T
GENE_1271_14	C/T	2D	494828222	C	C	C	C	C	C	C	C	C	C	C	C	C	C	C	C	C	C	C	C	C	C	C	C	C	T	C	C	C	C	C	C	C	C	T	T	C	C	C	C	C	C	C	C	C	C
Ku_c66850_510	T/C	2D	495174052	T	T	T	T	T	T	T	T	T	T	T	T	T	T	T	T	T	T	T	T	T	T	T	T	T	C	T	T	T	T	T	T	T	T	C	C	T	T	T	T	T	T	T	T	T	T
GENE_1100_127	T/G	2D	496805932	T	T	T	T	T	T	T	T	T	T	T	T	T	T	T	T	T	T	T	T	T	T	T	T	T	G	T	T	T	T	T	T	T	T	G	G	T	T	T	T	T	T	T	T	T	T
RAC875_c31162_706	C/T	2D	518530266	C	T	T	T	C	T	T	T	C	T	T	T	C	T	C	T	C	T	T	T	C	C	T	C	C	C	C	C	C	C	C	C	T	C	C	C	C	C	T	T	C	C	C	C	C	T
Excalibur_c6807_1155	A/G	2D	525304119	A	G	A	G	A	G	G	G	A	G	G	G	A	G	A	G	A	G	G	G	A	A	G	A	A	G	A	A	A	A	A	A	G	A	A	A	A	A	G	G	A	A	A	A	G	G
Tdurum_contig42095_3235	T/C	2D	525304527	T	C	T	C	T	C	C	C	T	C	C	C	T	C	T	C	T	C	C	C	T	T	C	T	T	C	T	T	T	T	T	T	C	T	T	T	T	T	C	C	T	T	T	T	C	C
Ex_c68194_1994	T/C	2D	525307396	T	C	T	C	T	C	C	C	T	C	C	C	T	C	T	C	T	C	C	C	T	T	C	T	T	C	T	T	T	T	T	T	C	T	T	T	T	T	C	C	T	T	T	T	C	C
GENE_0692_249	A/G	2D	525310645	A	A	A	A	A	A	A	A	A	A	A	A	A	A	A	A	A	A	A	A	A	A	A	A	A	G	A	A	A	A	A	A	A	A	A	A	A	A	A	A	A	A	A	A	A	A
Excalibur_c5064_284	A/G	2D	525314542	A	G	A	G	A	G	G	G	A	G	G	G	A	G	A	G	A	G	G	G	A	A	G	A	A	G	A	A	A	A	A	A	G	A	A	A	A	A	G	G	A	A	A	A	G	G
Kukri_c12442_454	G/A	2D	525316200	G	A	G	A	G	A	A	A	G	A	A	A	G	A	G	A	G	A	A	A	G	G	A	G	G	G	G	G	G	G	G	G	A	G	G	G	G	G	A	A	G	G	G	G	A	A
Kukri_c920_128	G/A	2D	525316302	G	A	G	A	G	A	A	A	G	A	A	A	G	A	G	A	G	A	A	A	G	G	A	G	G	A	G	G	G	G	G	G	A	G	G	G	G	G	A	A	G	G	G	G	A	A
Excalibur_c11798_363	A/G	2D	533459423	A	A	A	A	A	G	A	G	A	A	A	G	A	A	A	G	G	G	G	A	G	A	A	A	A	A	G	G	G	G	G	G	A	A	A	A	G	G	A	A	A	G	G	G	G	A
Kukri_c27100_823	C/T	2D	534285777	C	C	C	C	C	T	C	T	C	C	C	T	C	C	C	T	T	T	T	C	T	C	C	C	C	C	T	T	T	T	T	T	C	C	C	C	T	T	C	C	C	T	T	T	T	C
Excalibur_c37462_187	C/T	2D	537816896	C	C	C	T	T	C	T	C	C	T	T	T	C	T	C	C	C	C	C	T	C	C	C	C	C	C	C	C	C	C	C	C	T	C	C	C	C	C	C	T	C	C	C	C	T	C
Kukri_c12847_192	A/G	2D	538337114	A	A	A	G	A	A	G	A	A	G	G	G	A	G	A	A	A	A	A	G	A	A	A	A	A	A	A	A	A	A	A	A	G	A	A	A	A	A	A	G	A	A	A	A	G	A
GENE_1125_32	C/T	2D	538734495	C	T	C	T	T	T	T	T	C	T	T	T	C	T	C	T	C	T	T	T	C	C	C	C	C	C	C	C	C	C	C	C	T	C	C	C	C	C	C	T	C	C	C	C	T	C
BobWhite_c19554_544	A/G	2D	538734725	A	A	A	G	A	A	G	A	A	G	G	G	A	G	A	A	A	A	A	G	A	A	A	A	A	A	A	A	A	A	A	A	G	A	A	A	A	A	A	G	A	A	A	A	G	A
Tdurum_contig10380_278	C/T	2D	547425063	C	C	C	C	T	C	C	C	C	C	C	C	C	C	T	C	C	C	C	C	C	C	T	C	C	T	C	C	C	C	C	C	C	C	C	C	C	C	T	C	C	C	C	C	C	T
Kukri_c3024_1163	C/A	2D	555033581	C	A	C	A	C	A	A	A	C	A	A	A	C	A	C	A	C	A	A	A	C	C	C	A	C	C	C	C	C	C	C	C	A	C	C	C	C	C	C	A	C	C	C	C	C	C
BobWhite_c23054_1464	T/C	2D	555076975	T	C	T	C	T	C	C	C	T	C	C	C	T	C	T	C	T	C	C	C	T	T	T	C	T	T	T	T	T	T	T	T	C	T	T	T	T	T	T	C	T	T	T	T	T	T
BobWhite_c23054_1192	G/A	2D	555077246	G	A	G	A	G	A	A	A	G	A	A	A	G	A	G	A	G	A	A	A	G	G	G	A	G	G	G	G	G	G	G	G	A	G	G	G	G	G	G	A	G	G	G	G	G	G
Kukri_c7666_746	A/G	2D	555077376	A	G	A	G	A	G	G	G	A	G	G	G	A	G	A	G	A	G	G	G	A	A	A	G	A	A	A	A	A	A	A	A	G	A	A	A	A	A	A	G	A	A	A	A	A	A
Kukri_c7666_1389	A/G	2D	555078478	A	G	A	G	A	G	G	G	A	G	G	G	A	G	A	G	A	G	G	G	A	A	A	G	A	A	A	A	A	A	A	A	G	A	A	A	A	A	A	G	A	A	A	A	A	A
Kukri_c1782_1678	C/T	2D	557012457	C	T	C	T	C	T	T	T	C	T	T	T	C	T	C	T	C	T	T	T	C	C	C	T	C	C	C	C	C	C	C	C	T	C	C	C	C	C	C	T	C	C	C	C	C	C
Kukri_c75902_132	A/G	2D	558981315	G	G	A	A	A	G	A	G	A	A	A	A	A	A	A	G	A	G	G	A	A	A	G	A	G	G	G	A	G	A	A	A	A	A	A	A	A	A	G	A	A	A	A	A	A	G
RFL_Contig5073_1003	C/A	2D	561252662	C	C	C	A	C	C	A	C	C	A	C	C	C	A	C	C	C	C	C	A	C	C	C	A	C	C	C	C	C	C	C	C	A	C	C	C	C	C	C	A	C	C	C	C	C	C
BS00098423_51	C/A	2D	564888491	C	A	C	C	C	A	C	C	C	C	C	C	C	C	A	A	C	A	A	C	C	C	A	C	C	C	A	A	C	A	A	A	C	C	C	C	A	A	A	C	C	A	A	A	A	A
BS00022717_51	G/A	2D	571067859	G	G	G	G	G	G	G	G	G	G	G	G	G	G	G	G	A	G	G	G	A	G	G	G	G	A	G	G	G	G	G	A	G	G	A	A	G	G	G	G	G	G	G	A	G	G
BobWhite_c10627_354	C/T	2D	572929646	C	C	C	C	T	C	C	C	C	T	C	C	T	T	T	C	T	C	C	C	T	T	T	C	C	C	T	C	T	C	C	T	C	C	C	C	C	C	T	C	C	C	C	T	C	T
RAC875_c64377_732	A/G	2D	573933721	A	A	A	A	A	A	A	A	N	G	A	A	A	A	A	A	G	A	A	A	G	A	G	A	G	A	G	A	G	G	A	G	A	A	A	A	A	A	A	A	A	A	A	G	A	A
RAC875_c64377_72	G/A	2D	573935416	A	G	G	A	G	A	G	G	G	G	G	A	G	G	G	A	G	A	A	G	G	G	G	A	G	A	G	G	G	G	G	G	A	G	G	A	G	G	G	G	G	G	G	G	G	G
BobWhite_c22728_78	C/T	2D	574050034	C	C	C	C	C	C	C	C	C	C	C	C	C	C	C	C	T	C	C	C	T	C	C	C	C	T	C	T	C	T	T	T	C	C	T	T	T	T	C	C	C	T	T	T	T	C
Excalibur_c14317_401	T/C	2D	574052080	C	T	T	C	T	C	T	T	T	T	T	C	T	T	T	C	T	C	C	T	T	T	T	C	T	C	T	T	T	T	T	T	C	T	T	C	T	T	T	T	T	T	T	T	T	T
JD_c2156_2040	A/G	2D	574057294	A	A	A	A	G	A	A	A	A	A	A	A	A	A	A	A	A	A	A	A	A	A	A	A	G	A	A	A	A	A	A	A	A	A	A	A	A	A	A	A	A	A	A	A	A	A
BobWhite_c3871_1596	A/G	2D	575054832	A	A	A	A	G	A	A	A	A	A	A	A	A	A	A	A	A	A	A	A	A	A	A	A	G	G	A	G	A	G	G	A	A	A	A	A	G	G	A	A	A	G	G	A	G	A
BobWhite_c2058_367	T/C	2D	575226930	C	T	T	C	T	C	T	T	T	T	T	C	T	T	T	C	T	C	C	T	T	T	T	C	T	C	T	T	T	T	T	T	C	T	T	C	T	T	T	T	T	T	T	T	T	T
Excalibur_c907_1643	C/T	2D	576931263	T	C	C	T	C	T	C	C	C	C	C	T	C	C	C	T	C	T	T	C	C	C	C	T	C	T	C	C	C	C	C	C	T	C	C	T	C	C	C	C	C	C	C	C	C	C
BobWhite_c9505_515	A/G	2D	577341930	A	G	G	A	G	A	G	A	G	G	G	A	G	G	A	A	A	A	A	G	A	G	A	A	G	A	A	G	A	G	G	A	A	G	G	A	G	G	A	G	G	G	G	A	A	A
Kukri_rep_c113597_88	A/G	2D	582203293	A	A	A	G	A	A	A	A	A	A	A	A	A	A	A	A	A	A	A	A	A	A	A	A	A	G	A	A	A	A	A	A	G	A	A	A	A	A	A	A	A	A	A	A	A	A
TA003012-1666	A/G	2D	582767292	A	A	A	A	G	A	A	A	A	A	A	A	A	A	A	A	A	A	A	A	A	A	G	A	A	G	A	A	A	A	A	A	A	A	A	A	A	A	A	A	A	A	A	A	A	A
RAC875_c20093_318	C/A	2D	583201940	C	C	C	A	A	C	A	C	A	A	A	A	C	A	C	C	C	C	C	C	C	C	C	A	A	C	A	C	A	C	C	A	A	C	C	C	C	C	A	C	C	C	C	A	C	A
RAC875_rep_c69388_134	A/G	2D	583395129	A	A	A	A	A	A	A	A	A	A	A	A	A	A	A	A	A	A	A	A	A	A	G	A	A	G	A	A	A	A	A	A	A	A	A	A	A	A	A	A	A	A	A	A	A	A
BS00065717_51	T/C	2D	585486580	T	T	T	T	T	T	T	T	T	T	T	T	T	T	T	T	T	T	T	T	T	T	C	T	T	C	T	T	T	T	T	T	T	T	T	T	T	T	T	T	T	T	T	T	T	T
BS00065515_51	T/C	2D	585486602	T	T	T	T	T	T	T	T	T	T	T	T	T	T	T	T	T	T	T	T	T	T	C	T	T	C	T	T	T	T	T	T	T	T	T	T	T	T	T	T	T	T	T	T	T	T
BS00092666_51	T/C	2D	586224236	T	T	T	T	T	T	T	T	T	T	T	T	T	T	T	T	T	T	T	T	T	T	C	T	T	C	T	T	T	T	T	T	T	T	T	T	T	T	T	T	T	T	T	T	T	T
RAC875_c14797_658	A/G	2D	587594542	A	A	A	A	A	A	A	A	A	A	A	A	A	A	A	A	A	A	A	A	A	A	G	A	A	G	A	A	A	A	A	A	A	A	A	A	A	A	A	A	A	A	A	A	A	A
Kukri_c15498_657	G/T	2D	593204646	G	G	G	G	G	G	T	G	T	T	T	T	G	T	G	G	G	G	G	G	G	G	G	G	G	G	G	G	G	G	G	G	T	G	G	G	G	G	G	G	G	G	G	G	G	T
Excalibur_c1027_927	G/A	2D	593637920	G	G	G	G	G	G	G	G	G	G	G	G	G	G	G	G	G	G	G	G	G	G	A	G	G	A	G	G	G	G	G	G	G	G	G	G	G	G	G	G	G	G	G	G	G	G
BobWhite_c7149_371	G/A	2D	595575982	G	G	G	G	G	G	G	G	G	G	G	G	G	G	G	G	G	G	G	G	G	G	A	G	G	A	G	G	G	G	G	G	G	G	G	G	G	G	G	G	G	G	G	G	G	G
GENE_0638_677	T/C	2D	596219374	T	T	T	T	T	T	T	T	T	T	T	T	T	T	T	T	T	T	T	T	T	T	C	T	T	C	T	T	T	T	T	T	T	T	T	T	T	T	T	T	T	T	T	T	T	T
GENE_0684_1473	G/T	2D	596456378	G	G	G	G	G	G	G	G	G	G	G	G	G	G	G	G	G	G	G	G	G	G	T	G	G	T	G	G	G	G	G	G	G	G	G	G	G	G	G	G	G	G	G	G	G	G
BobWhite_c8899_200	T/C	2D	596675622	T	T	T	T	T	T	T	T	T	T	T	T	T	T	T	T	T	T	T	T	T	T	C	T	T	C	T	T	T	T	T	T	T	T	T	T	T	T	T	T	T	T	T	T	T	T
RAC875_c5342_1312	C/T	2D	597126936	C	C	C	C	C	C	C	C	C	C	C	C	C	C	C	C	C	C	C	C	C	C	T	C	C	T	C	C	C	C	C	C	C	C	C	C	C	C	C	C	C	C	C	C	C	C
GENE_1908_742	G/A	2D	597481116	G	G	G	G	G	G	G	G	G	G	G	G	G	G	G	G	G	G	G	G	G	G	A	G	G	A	G	G	G	G	G	G	G	G	G	G	G	G	G	G	G	G	G	G	G	G
GENE_1908_884	A/G	2D	597481226	A	A	A	A	A	A	A	A	A	A	A	A	A	A	A	A	A	A	A	A	A	A	G	A	A	G	A	A	A	A	A	A	A	A	A	A	A	A	A	A	A	A	A	A	A	A
Kukri_c26015_510	T/C	2D	597481393	T	T	T	T	T	T	T	T	T	T	T	T	T	T	T	T	T	T	T	T	T	T	C	T	T	C	T	T	T	T	T	T	T	T	T	T	T	T	T	T	T	T	T	T	T	T
BobWhite_c38419_677	T/C	2D	598124934	T	T	T	T	T	T	T	T	T	T	T	T	T	T	T	T	T	T	T	T	T	T	C	T	T	C	T	T	T	T	T	T	T	T	T	T	T	T	T	T	T	T	T	T	T	T
tplb0021c10_951	C/T	2D	603067694	C	C	C	C	C	C	C	C	C	T	C	T	T	T	T	C	C	C	C	C	C	C	C	T	C	C	C	C	C	C	C	C	C	C	C	C	C	C	C	C	C	C	C	C	C	C
Excalibur_rep_c102310_1429	A/G	2D	603231251	A	A	A	A	A	A	A	G	A	G	A	A	A	G	G	A	A	A	A	A	A	G	G	A	A	A	A	A	A	A	A	A	G	A	A	A	A	A	G	A	A	A	A	A	A	G
Tdurum_contig28113_390	A/G	2D	603232432	A	A	A	A	A	A	A	A	A	A	A	A	A	A	A	A	A	A	A	A	A	A	A	A	A	A	A	A	G	A	A	G	A	A	G	G	A	A	A	A	A	A	A	G	A	A
RAC875_c78404_242	C/A	2D	604157377	C	C	C	C	C	C	C	C	C	A	C	A	A	A	C	C	C	C	C	C	C	C	C	C	C	C	C	C	C	C	C	C	C	C	C	C	C	C	C	C	C	C	C	C	C	C
Excalibur_c23239_961	A/G	2D	605449728	A	A	A	A	A	A	A	A	A	A	A	A	G	A	A	A	A	A	A	A	A	A	A	A	A	A	A	A	A	A	A	A	A	A	A	A	A	A	A	A	A	A	A	A	A	A
Excalibur_c23239_783	G/A	2D	605450201	G	G	G	G	G	G	G	G	G	G	G	G	A	G	G	G	G	G	G	G	G	G	G	G	G	G	G	G	G	G	G	G	G	G	G	G	G	G	G	G	G	G	G	G	G	G
RAC875_c33037_578	G/A	2D	612372929	G	G	G	G	G	G	G	G	G	G	G	G	G	G	G	G	G	G	G	G	G	G	G	G	G	G	G	G	G	G	G	G	G	G	G	G	G	G	G	G	G	G	G	G	G	G
Kukri_c29052_75	T/C	2D	616243915	T	T	C	T	T	T	T	T	T	T	T	T	T	T	T	T	T	T	T	T	T	C	T	T	C	T	T	T	T	T	T	T	T	T	T	C	T	T	T	T	T	T	T	T	T	C
Excalibur_c91034_141	G/A	2D	616252555	A	A	G	A	G	G	A	G	A	A	A	A	G	A	G	G	A	G	G	G	A	G	G	A	G	G	A	G	G	G	G	G	A	G	A	G	G	G	G	G	A	G	G	G	G	G
Excalibur_c39207_880	A/G	2D	616357457	A	A	G	A	A	A	A	A	A	A	A	A	G	A	A	A	A	A	A	A	A	G	A	A	G	G	A	A	A	A	A	A	A	A	A	G	A	A	G	G	A	A	A	A	A	G
RAC875_c15906_203	G/A	2D	623508675	G	G	G	G	G	G	G	G	G	G	G	G	G	G	G	G	A	G	G	A	A	G	G	G	G	G	G	G	G	G	G	G	G	G	G	A	G	G	G	G	G	G	G	G	G	G
Kukri_c74469_351	A/G	2D	623537093	A	A	G	G	G	A	G	A	G	G	G	G	A	G	A	A	G	A	A	G	G	G	A	G	A	A	G	A	A	A	A	A	G	A	A	G	A	A	A	G	G	A	A	A	A	A
IACX4345	C/T	2D	624054803	C	T	C	C	C	T	T	T	C	C	C	C	C	C	C	T	T	T	N	C	T	C	C	C	C	C	C	C	C	C	C	C	C	C	C	C	C	C	C	C	C	C	C	C	C	C
RAC875_c66820_684	C/T	2D	625891359	T	T	C	C	C	T	T	T	C	T	T	C	T	C	T	T	C	T	T	C	C	C	T	T	T	C	T	T	T	T	T	C	C	C	C	T	T	T	C	T	C	T	T	C	T	C
BobWhite_c32319_313	G/A	2D	625895231	G	G	A	A	G	G	A	G	A	G	A	A	G	A	G	G	G	G	A	G	G	G	G	G	A	G	A	G	A	G	G	A	A	G	G	G	G	G	A	A	G	G	G	A	G	A
TA002948-0488	G/A	2D	625897148	G	G	A	A	G	G	A	G	A	G	A	A	G	A	G	G	G	G	G	G	G	G	G	G	G	G	A	G	G	G	G	G	A	G	G	G	G	G	G	A	G	G	G	G	G	G
tplb0043a20_542	A/G	2D	628102429	G	A	A	A	A	A	A	A	A	A	A	A	A	A	A	A	A	A	A	A	A	A	A	A	A	A	A	A	A	A	A	A	A	A	A	G	A	A	A	G	A	A	A	A	A	A
RAC875_c1043_258	C/T	2D	630858548	C	C	C	C	C	C	C	C	C	C	C	C	C	C	C	C	C	C	C	C	C	C	C	C	C	C	C	C	T	C	C	C	C	C	C	C	C	C	C	C	C	C	C	C	C	C
IACX8828	C/T	2D	630861541	C	C	C	C	C	C	C	C	C	C	C	C	C	C	C	C	C	C	C	C	C	C	C	C	T	C	C	C	T	C	C	T	C	C	C	C	C	C	T	C	C	C	C	T	C	T
BS00010264_51	C/T	2D	630861579	C	C	C	C	C	C	C	C	C	C	C	C	C	C	C	C	C	C	C	C	C	C	C	C	T	C	C	C	T	C	C	T	C	C	C	C	C	C	T	C	C	C	C	T	C	T
Tdurum_contig56321_232	C/T	2D	630918871	C	C	T	T	T	C	T	C	T	C	T	T	T	T	C	C	C	C	C	T	C	T	C	C	C	C	T	C	T	C	C	C	C	T	T	T	C	C	C	T	T	C	C	C	C	C
BS00010477_51	G/A	2D	632188519	A	G	G	G	G	G	G	G	G	G	G	G	G	G	G	G	G	G	G	G	G	G	G	A	A	A	G	G	A	A	G	G	G	G	G	G	G	G	G	G	G	G	G	G	G	G
Tdurum_contig42282_11463	A/G	2D	633642472	G	A	A	A	A	A	A	A	A	A	A	A	A	A	A	A	A	A	A	A	A	A	A	G	G	G	A	A	G	G	A	A	A	A	A	A	A	A	A	A	A	A	A	A	A	A
Kukri_c25632_86	T/C	2D	635258414	C	T	T	T	T	T	T	T	T	T	T	T	T	T	T	T	T	T	T	T	T	T	T	C	C	C	T	T	C	C	T	T	T	T	T	T	T	T	T	T	T	T	T	T	T	T
Kukri_c21008_657	T/C	2D	637164122	C	T	T	T	T	T	T	T	T	T	T	T	T	T	T	T	T	T	T	T	T	T	T	C	C	C	T	T	C	C	T	T	T	T	T	T	T	T	T	T	T	T	T	T	T	T
tplb0030k01_447	A/G	2D	637257458	A	G	A	A	A	G	A	G	A	A	A	A	A	A	A	G	G	G	G	A	G	A	A	A	A	A	A	A	A	A	A	A	A	A	A	A	A	A	A	A	A	A	A	A	A	A
Excalibur_c16329_493	C/T	2D	637702049	T	C	C	C	C	C	C	C	C	C	C	C	C	C	C	C	C	C	C	C	C	C	C	T	T	T	C	C	T	C	C	C	C	C	C	C	C	C	C	C	C	C	C	C	C	C
GENE_2324_85	T/C	2D	637913048	C	C	T	T	T	C	C	C	T	T	T	T	C	T	T	C	C	C	C	T	C	T	T	C	C	C	T	T	C	C	T	C	T	T	T	T	T	T	T	T	T	T	T	C	T	T
Ra_c12604_447	G/A	2D	639220197	G	G	G	A	G	G	G	G	G	G	G	G	G	G	G	G	G	G	G	G	G	G	G	G	G	G	G	G	G	G	G	G	G	G	G	A	G	G	G	A	G	G	G	G	G	G
Kukri_rep_c104451_213	A/G	2D	640002397	G	A	A	A	G	A	A	A	A	A	A	A	A	A	G	A	A	A	A	G	A	A	G	G	A	A	A	A	G	A	A	G	G	A	A	A	A	A	G	A	A	A	A	G	G	G
RAC875_c25513_403	C/T	2D	640002456	T	T	C	C	C	T	T	T	C	C	C	T	T	T	C	T	T	T	C	C	T	C	C	C	C	C	T	C	C	C	C	C	T	C	T	C	C	C	T	C	C	C	C	C	C	T
IACX8602	T/C	2D	640004717	C	C	T	C	T	C	C	C	T	T	T	C	C	C	T	C	C	C	C	T	C	T	T	T	T	T	C	T	T	T	T	T	C	T	C	C	T	T	C	C	T	T	T	T	T	C
RAC875_c16993_631	G/A	2D	642420595	G	A	G	A	G	A	A	A	G	G	G	A	A	A	G	A	A	A	G	G	A	G	G	G	G	G	G	G	G	G	G	G	A	G	A	A	G	G	G	A	G	G	G	G	G	G
BS00015680_51	C/T	2D	642663129	T	C	C	C	C	C	T	C	C	T	C	C	C	C	C	C	C	C	C	C	C	C	C	C	T	C	C	C	T	C	C	C	C	C	C	C	C	C	C	C	C	C	C	C	C	C
Excalibur_rep_c67599_2154	A/C	2D	642665507	C	A	A	A	A	A	C	A	A	C	A	A	A	A	A	A	A	A	A	A	A	A	A	A	C	A	A	A	C	A	A	A	A	A	A	A	A	A	A	A	A	A	A	A	A	A
Excalibur_rep_c67599_242	T/C	2D	642667419	C	T	T	T	T	T	C	T	T	C	T	T	T	T	T	T	T	T	T	T	T	T	T	T	C	T	T	T	C	T	T	T	T	T	T	T	T	T	T	T	T	T	T	T	T	T
IAAV8779	G/A	2D	643882553	G	G	G	G	G	G	A	G	G	G	G	G	G	G	G	G	G	G	G	G	G	G	G	G	G	G	G	G	G	G	G	G	G	G	G	A	G	G	G	G	G	G	G	G	G	G
GENE_0762_631	C/T	2D	646117877	T	C	C	C	C	C	C	C	C	C	C	C	C	C	C	C	C	C	C	C	C	C	C	C	C	C	C	C	C	C	C	C	C	C	C	C	C	C	C	C	C	C	C	C	C	C
tplb0042o21_419	C/T	2D	648160315	T	C	T	C	T	C	C	C	T	C	T	C	C	C	C	C	C	C	C	T	C	T	C	C	C	T	C	T	C	T	T	C	C	T	C	C	T	T	C	C	T	T	T	C	T	C
Kukri_c9898_1766	A/G	2D	648278824	A	G	A	G	A	G	G	G	A	G	A	G	G	G	A	G	G	G	A	A	G	A	A	G	A	A	A	A	A	A	A	A	G	A	G	G	A	A	G	G	A	A	A	A	A	G
Kukri_c49784_56	T/C	2D	649540982	T	C	T	C	T	C	C	C	T	T	C	C	C	C	T	C	C	C	T	T	C	C	T	T	T	T	T	T	T	T	T	T	C	T	C	C	T	T	T	C	T	T	T	T	T	T
RAC875_c50347_258	A/G	2D	652953977	G	G	A	G	A	G	G	G	A	A	A	G	G	G	A	G	G	G	A	A	G	A	A	A	G	A	G	G	G	G	A	A	G	A	G	G	A	A	A	G	A	A	A	A	G	A
BS00009458_51	C/T	2D	654335472	T	C	C	C	C	C	T	C	C	T	C	C	C	C	C	C	C	C	C	C	C	C	C	C	T	C	T	T	T	T	C	C	C	C	C	T	C	C	C	C	C	C	C	C	T	C
BS00010685_51	A/C	2D	656027849	C	A	A	A	A	A	C	A	A	C	A	A	A	A	A	A	A	A	A	A	A	N	A	A	C	A	A	A	A	C	A	A	A	A	A	C	A	A	A	A	A	A	A	A	A	A
BS00086534_51	G/A	2D	656028040	A	G	G	G	G	G	A	G	G	G	G	G	G	G	G	G	G	G	G	G	G	G	G	G	A	G	G	G	G	A	G	G	G	G	G	A	G	G	G	G	G	G	G	G	G	G
Excalibur_c42413_442	A/G	2D	656028251	G	A	A	A	A	A	G	A	A	G	A	A	A	A	A	A	A	A	A	A	A	A	A	A	G	A	A	A	A	G	A	A	A	A	A	G	A	A	A	A	A	A	A	A	A	A
Excalibur_c10461_394	T/C	2D	656384921	C	T	T	T	T	T	C	T	T	C	T	T	T	T	T	T	T	T	T	T	T	T	T	C	C	T	T	T	T	C	T	T	T	T	T	C	T	T	T	T	T	T	T	T	T	T
RAC875_c17453_896	T/C	3A	1482802	T	T	T	T	T	T	C	T	T	T	T	Y	T	C	T	T	C	T	T	T	T	T	T	T	C	T	T	T	T	T	T	T	T	T	T	T	T	T	T	T	T	T	T	T	T	T
Excalibur_c34889_526	C/T	3A	2012115	C	C	C	C	C	C	T	C	C	C	C	T	C	T	C	C	T	C	C	C	C	C	C	C	T	C	C	C	C	C	C	C	C	C	C	C	C	C	C	C	C	C	C	C	C	C
BobWhite_rep_c64888_511	C/A	3A	7543579	A	C	C	C	C	C	C	C	C	C	C	C	C	C	C	C	C	C	C	A	C	C	C	C	C	C	C	C	C	C	C	C	C	C	C	C	C	C	C	C	C	C	C	C	C	C
BS00037189_51	A/C	3A	7836689	A	A	A	A	A	A	A	A	A	A	A	C	A	C	A	A	A	A	A	A	A	A	A	A	A	A	A	A	A	A	A	A	A	A	A	A	A	A	A	A	A	A	A	A	A	A
tplb0050o09_968	C/T	3A	8264960	T	C	C	C	C	C	T	C	C	T	C	C	C	C	C	C	T	C	C	T	C	C	C	C	T	C	T	C	C	C	C	C	C	C	C	C	C	C	C	C	C	C	C	C	C	C
tplb0053a24_2232	A/G	3A	8673613	G	A	A	A	A	A	G	A	A	G	A	A	A	A	A	A	G	A	A	G	A	A	A	A	G	A	G	A	A	A	A	A	A	A	A	A	A	A	A	A	A	A	A	A	A	A
Kukri_rep_c89183_282	T/C	3A	8764540	C	T	T	T	T	T	C	C	C	C	T	C	T	C	T	T	C	T	T	C	T	T	T	T	C	T	C	T	T	T	T	T	C	T	T	T	T	T	T	T	T	T	T	T	T	T
Kukri_rep_c89183_306	T/C	3A	8764564	T	T	T	T	T	T	C	N	N	T	T	T	T	T	T	T	C	T	T	T	T	T	T	T	C	T	T	T	T	T	T	T	N	T	T	T	T	T	T	T	T	T	T	T	T	T
Excalibur_c1529_1369	T/C	3A	8764700	T	T	T	T	T	T	T	C	C	T	T	T	T	T	T	T	T	T	T	T	T	T	T	T	T	T	T	T	T	T	T	T	C	T	T	T	T	T	T	T	T	T	T	T	T	T
Excalibur_c1529_1644	G/A	3A	8764975	G	G	G	G	G	G	G	G	G	G	G	A	G	A	G	G	G	G	G	G	G	G	G	G	G	G	G	G	G	G	G	G	G	G	G	G	G	G	G	G	G	G	G	G	G	G
RAC875_c12071_413	C/A	3A	8765370	C	A	C	C	A	A	C	A	C	C	C	C	A	C	C	A	A	A	A	C	A	C	C	C	A	C	C	C	C	C	C	C	C	C	C	C	C	C	C	C	C	C	C	C	C	C
CAP12_c1860_280	G/T	3A	8765520	G	G	G	G	G	G	G	G	G	G	G	T	G	T	G	G	G	G	G	G	G	G	G	G	G	G	G	G	G	G	G	G	G	G	G	G	G	G	G	G	G	G	G	G	G	G
Excalibur_c9485_707	A/G	3A	8940276	A	A	A	A	A	A	A	A	A	A	A	G	A	G	A	A	A	A	A	A	A	A	A	A	A	A	A	A	A	A	A	A	A	A	A	A	A	A	A	A	A	A	A	A	A	A
RFL_Contig1488_671	G/A	3A	8942407	G	G	G	G	G	G	G	G	G	G	G	A	G	A	G	G	G	G	G	G	G	G	G	G	G	G	G	G	G	G	G	G	G	G	G	G	G	G	G	G	G	G	G	G	G	G
Ex_c17993_470	T/C	3A	9684823	C	T	T	T	T	C	T	T	T	T	T	T	T	T	T	C	T	T	C	C	T	T	T	T	T	C	T	C	C	C	C	C	T	T	T	T	C	C	T	T	T	C	C	C	C	T
RAC875_c36922_829	C/T	3A	9920770	C	C	C	C	C	C	C	C	C	C	C	T	C	T	C	C	C	C	C	C	C	C	C	C	C	C	C	C	C	C	C	C	C	C	C	C	C	C	C	C	C	C	C	C	C	C
Kukri_rep_c69028_139	G/A	3A	10383702	G	G	G	G	G	A	G	G	G	G	G	G	G	G	G	A	G	G	A	G	G	G	G	G	G	A	G	A	A	A	A	A	G	G	G	G	A	A	G	G	G	A	A	A	N	G
BS00022798_51	T/C	3A	12113216	T	C	T	T	T	T	C	T	T	T	T	C	T	C	T	T	T	C	T	T	T	T	C	C	T	T	T	T	T	T	T	T	T	T	T	T	T	T	T	T	T	T	T	T	T	T
BobWhite_c22778_271	A/G	3A	12113870	A	A	G	G	G	A	A	G	G	A	G	A	G	A	G	A	A	A	A	A	G	G	A	A	A	A	A	A	A	A	A	A	G	G	G	G	A	A	G	G	G	A	A	A	A	G
BS00068393_51	C/T	3A	12652046	C	C	C	T	C	C	T	C	C	C	C	C	C	C	C	C	C	C	C	T	C	C	C	C	C	C	C	C	C	C	C	C	T	C	C	C	C	C	C	C	C	C	C	C	C	C
CAP11_c570_73	C/T	3A	12989765	T	C	C	C	C	C	C	C	C	C	C	C	C	C	C	C	T	C	C	T	C	C	C	C	T	C	C	C	C	C	C	C	C	C	C	C	C	C	C	T	C	C	C	C	C	C
BS00084661_51	C/T	3A	12989787	T	C	C	C	C	C	C	C	C	C	C	C	C	C	C	C	T	C	C	T	C	C	C	C	T	C	C	C	C	C	C	C	C	C	C	C	C	C	C	T	C	C	C	C	C	C
BS00022279_51	T/C	3A	12991618	C	T	T	T	T	T	T	T	T	T	T	T	T	T	T	T	C	T	T	C	T	T	T	T	C	T	T	T	T	T	T	T	T	T	T	T	T	T	T	C	T	T	T	T	T	T
BS00110921_51	C/A	3A	12991738	A	C	C	C	C	C	C	C	C	C	C	C	C	C	C	C	A	C	C	A	C	C	C	C	A	C	C	C	C	C	C	C	C	C	C	C	C	C	C	A	C	C	C	C	C	C
BS00022347_51	C/T	3A	13016299	T	C	C	C	C	C	C	C	C	C	C	C	C	C	C	C	T	C	C	T	C	C	C	C	T	C	C	C	C	C	C	C	C	C	C	C	C	C	C	T	C	C	C	C	C	C
BS00079521_51	T/C	3A	13017473	C	T	T	T	T	T	T	T	T	T	T	T	T	T	T	T	C	T	T	C	T	T	T	T	C	T	T	T	T	T	T	T	T	T	T	T	T	T	T	C	T	T	T	T	T	T
RAC875_rep_c107888_617	T/C	3A	13152131	C	T	T	T	T	T	T	T	T	T	T	T	T	T	T	T	C	T	T	C	T	T	T	T	C	T	T	T	T	T	T	T	T	T	T	T	T	T	T	C	T	T	T	T	T	T
BS00073062_51	G/A	3A	13174386	A	G	G	G	G	G	G	G	G	G	A	G	G	G	A	G	A	G	G	A	G	A	G	G	A	G	G	G	G	G	G	G	G	G	G	G	G	G	A	A	G	G	G	G	G	A
BS00055211_51	T/C	3A	13175375	T	T	T	T	T	C	T	T	T	C	T	T	T	T	T	C	T	T	C	T	T	T	C	C	T	C	C	C	C	C	C	C	T	T	T	T	C	C	T	T	T	C	C	C	C	T
RAC875_c787_431	A/C	3A	13214111	A	C	A	A	A	C	A	A	A	C	A	A	A	A	A	C	A	C	C	A	A	A	C	C	A	C	C	C	C	C	C	C	A	A	A	A	C	C	A	A	A	C	C	C	C	A
RAC875_c787_395	T/C	3A	13214147	C	T	T	T	T	T	T	T	T	T	C	T	T	T	C	T	C	T	T	C	T	C	T	T	C	T	T	T	T	T	T	T	T	T	T	T	T	T	C	C	T	T	T	T	T	C
Kukri_c54593_543	C/T	3A	13530789	C	C	T	T	T	C	C	T	T	C	C	C	T	C	C	C	C	C	C	C	T	C	C	C	C	C	C	C	C	C	C	C	T	T	T	T	C	C	C	C	T	C	C	C	C	C
BobWhite_c23392_496	G/T	3A	13799555	T	G	G	G	G	G	G	G	G	G	T	G	G	G	T	G	T	G	G	T	G	T	G	G	T	G	G	G	G	G	G	G	G	G	G	G	G	G	T	T	G	G	G	G	G	T
Kukri_rep_c84820_251	T/C	3A	14042224	T	C	T	T	T	C	C	T	T	C	T	T	T	T	T	C	T	C	C	T	T	T	T	T	T	C	C	C	C	C	C	C	T	T	T	T	C	C	T	T	T	C	C	C	C	T
BS00101363_51	T/C	3A	14345904	C	T	T	T	T	T	T	T	T	T	C	T	T	T	C	T	C	T	T	C	T	C	T	T	C	T	T	T	T	T	T	T	T	T	T	T	T	T	C	C	T	T	T	T	T	C
IAAV1155	G/A	3A	15145001	A	G	G	G	G	G	G	G	G	G	A	G	G	G	A	G	A	G	G	A	G	A	G	G	A	G	G	G	G	G	G	G	G	G	G	G	G	G	A	A	G	G	G	G	G	A
CAP11_c6193_232	T/C	3A	15382759	C	T	T	T	T	T	T	T	T	T	C	T	T	T	C	T	C	T	T	C	T	C	T	T	C	T	T	T	T	T	T	T	T	T	T	T	T	T	C	C	T	T	T	T	T	C
Ra_c6118_350	C/T	3A	20136108	T	C	C	C	C	C	C	C	C	C	C	C	C	C	T	C	C	C	C	T	C	T	C	C	T	C	T	C	T	C	C	C	C	C	C	C	C	C	T	C	C	C	C	C	T	T
Kukri_c17099_871	T/C	3A	20680023	T	T	T	T	T	T	T	T	T	T	T	T	T	T	T	T	T	T	T	T	T	T	T	T	T	T	T	T	T	T	T	C	T	T	T	T	T	T	T	T	T	T	T	C	T	T
Kukri_c49280_230	T/C	3A	20776913	T	T	T	T	T	T	T	T	T	T	T	T	T	T	T	T	T	T	T	T	T	T	T	T	T	T	T	T	T	T	T	C	T	T	T	T	T	T	T	T	T	T	T	C	T	T
BS00057445_51	G/A	3A	26015963	G	G	G	G	G	G	G	G	G	G	A	G	G	G	A	G	G	G	G	G	G	A	A	A	G	G	A	G	A	G	G	A	G	G	G	G	G	G	A	G	G	G	G	A	A	A
Kukri_c3289_932	G/A	3A	27623483	G	G	G	G	G	G	G	G	G	G	A	G	G	G	A	G	G	G	G	G	G	A	G	G	G	G	G	G	G	G	G	G	G	G	G	G	G	G	A	G	G	G	G	G	G	A
Excalibur_c55759_282	G/T	3A	32814675	G	G	G	G	G	G	G	G	G	G	T	G	G	G	T	G	G	G	G	G	G	T	G	G	G	G	G	G	G	G	G	G	G	G	G	G	G	G	T	G	G	G	G	G	G	T
BS00025191_51	T/G	3A	37378995	T	T	T	T	T	G	T	T	T	G	T	T	T	T	T	G	T	G	G	T	T	T	T	T	T	T	T	T	T	T	T	G	T	T	T	G	T	T	T	T	T	T	T	G	T	T
Excalibur_c25239_283	C/T	3A	37822651	C	C	C	C	C	T	C	C	C	T	T	C	C	C	T	T	C	T	T	T	C	T	C	C	C	C	C	C	C	C	C	T	C	C	C	T	C	C	T	C	C	C	C	T	T	T
Kukri_c32377_557	C/T	3A	39276472	C	C	C	C	T	C	C	C	C	C	T	C	C	C	T	C	C	C	C	T	C	C	C	C	C	C	C	C	C	C	C	C	C	C	C	C	C	C	T	C	C	C	C	C	C	T
Tdurum_contig99640_243	T/C	3A	41240099	T	T	T	T	T	T	T	T	T	T	C	T	T	T	C	T	T	T	T	C	T	T	T	T	T	T	T	T	T	T	T	T	T	T	T	T	T	T	C	T	T	T	T	T	T	C
Kukri_c46948_558	G/A	3A	44891140	G	G	G	G	G	A	G	G	G	G	G	G	G	G	G	A	G	A	A	G	G	G	G	G	G	G	G	G	G	G	G	G	G	G	G	G	G	G	G	G	G	G	G	G	A	G
RAC875_c14060_1935	T/C	3A	47381809	T	T	T	T	T	T	T	T	T	T	C	T	T	T	C	T	T	T	T	C	T	T	T	C	T	T	T	T	T	T	T	T	T	T	T	T	T	T	C	T	T	T	T	T	T	C
BobWhite_c13210_115	G/A	3A	47471230	A	G	G	G	G	G	G	G	G	G	A	G	A	G	A	G	G	G	G	A	G	G	G	A	G	G	G	G	G	G	G	G	G	G	G	G	G	G	A	G	G	G	G	G	G	A
Excalibur_c16197_748	T/C	3A	47933326	C	T	T	T	T	T	T	T	T	T	C	T	C	T	C	T	T	T	T	C	T	T	T	C	T	T	T	T	T	T	T	T	T	T	T	T	T	T	C	T	T	T	T	T	T	C
Tdurum_contig12371_197	T/C	3A	48208040	C	T	T	T	T	T	T	T	T	T	C	T	C	T	C	T	T	T	T	C	T	T	T	C	T	T	T	T	T	T	T	T	T	T	T	T	T	T	C	T	T	T	T	T	T	C
Excalibur_c6264_249	T/C	3A	53478989	T	T	T	T	T	T	T	C	T	T	C	T	T	T	C	T	C	T	T	C	C	T	T	C	T	T	T	T	T	T	T	T	T	T	T	T	T	T	C	T	T	T	T	T	T	C
Excalibur_c6264_1054	T/C	3A	53479941	T	T	T	T	T	T	T	C	T	T	C	T	T	T	C	T	C	T	T	C	C	T	T	C	T	T	T	T	T	T	T	T	T	T	T	T	T	T	C	T	T	T	T	T	T	C
CAP8_rep_c3652_80	G/A	3A	53850199	G	G	G	G	G	G	G	A	G	G	A	G	G	G	A	G	A	G	G	A	A	G	G	A	G	G	G	G	G	G	G	G	G	G	G	G	G	G	A	G	G	G	G	G	G	A
Kukri_c3673_2442	T/C	3A	53865564	T	T	T	T	T	T	T	C	T	T	C	T	T	T	C	T	C	T	T	C	C	T	T	C	T	T	T	T	T	T	T	T	T	T	T	T	T	T	C	T	T	T	T	T	T	C
Kukri_c62467_362	A/G	3A	53868707	A	A	A	A	A	A	A	G	A	A	G	A	A	A	G	A	G	A	A	G	G	A	A	G	A	A	A	A	A	A	A	A	A	A	A	A	A	A	G	A	A	A	A	A	A	G
BobWhite_c9704_273	C/T	3A	55172167	C	C	C	C	C	C	C	T	C	C	T	C	C	C	T	C	T	C	C	T	T	C	C	T	C	C	C	C	C	C	C	C	C	C	C	C	C	C	T	C	C	C	C	C	C	T
Excalibur_c1905_1117	C/A	3A	55233172	C	C	C	C	C	C	C	A	C	C	A	C	C	C	A	C	A	C	C	A	A	C	C	A	C	C	C	C	C	C	C	C	C	C	C	C	C	C	A	C	C	C	C	C	C	A
JG_c3077_225	C/T	3A	55379192	C	C	C	C	C	C	C	T	C	C	T	C	C	C	T	C	T	C	C	T	T	C	C	T	C	C	C	C	C	C	C	C	C	C	C	C	C	C	T	C	C	C	C	C	C	T
BS00007502_51	G/A	3A	56820277	G	G	G	G	G	G	G	A	G	G	G	G	G	G	G	G	A	G	G	G	A	G	A	G	A	G	G	G	G	A	G	A	G	G	G	G	G	G	G	G	G	G	G	A	G	G
RAC875_rep_c77148_311	C/T	3A	56820501	C	C	C	C	C	C	C	T	C	C	C	C	C	C	C	C	T	C	C	C	T	C	T	C	T	C	C	C	C	T	C	T	C	C	C	C	C	C	C	C	C	C	C	T	C	C
Excalibur_c10079_1585	C/T	3A	57088594	C	C	C	C	C	C	C	T	C	C	T	C	C	C	T	C	T	C	C	T	T	C	T	T	T	C	C	C	C	T	C	T	C	C	C	C	C	C	T	C	C	C	C	T	C	T
Tdurum_contig86206_149	C/A	3A	57420731	C	C	C	C	C	C	C	A	C	C	C	C	C	C	C	C	A	C	C	C	A	C	A	C	A	C	C	C	C	A	C	A	C	C	C	C	C	C	C	C	C	C	C	A	C	C
Excalibur_c61806_213	C/T	3A	57974430	C	T	C	C	C	C	C	C	C	C	C	C	C	C	C	C	C	C	C	C	C	C	C	C	T	C	T	C	C	T	C	T	C	C	C	C	C	C	C	C	C	C	C	T	C	C
BS00065932_51	C/A	3A	58447220	C	C	C	C	A	A	C	C	C	C	C	C	A	C	C	A	C	A	A	C	C	C	C	C	C	C	C	C	A	C	C	C	C	C	C	A	C	C	C	C	C	C	C	C	C	C
RAC875_c50864_1921	G/A	3A	59902131	G	G	G	G	A	A	G	G	G	G	G	G	A	G	G	A	G	A	A	G	G	G	G	G	G	G	G	G	A	G	G	G	G	G	G	A	G	G	G	G	G	G	G	G	G	G
RAC875_c55313_89	T/C	3A	60385457	T	T	T	T	C	C	T	T	T	T	T	T	C	T	T	C	T	C	C	T	T	T	T	T	T	T	T	T	C	T	T	T	T	T	T	C	T	T	T	T	T	T	T	T	T	T
Kukri_c28165_906	C/T	3A	67791430	C	C	C	C	C	C	C	C	C	C	T	T	C	C	C	C	C	C	C	C	C	C	C	C	C	T	C	C	T	T	T	C	C	C	C	C	T	T	C	T	C	T	T	C	T	C
Excalibur_c2578_1966	G/A	3A	69997253	G	G	G	G	A	A	G	G	G	G	G	G	A	G	G	A	G	A	A	G	G	G	A	G	G	G	G	G	A	G	G	G	G	G	G	G	G	G	G	G	G	G	G	G	G	G
BS00022624_51	C/T	3A	81869285	C	C	C	C	C	C	C	C	C	C	C	C	C	C	C	C	C	C	C	C	C	C	C	C	C	C	C	C	C	C	C	C	C	C	C	C	C	C	C	C	C	C	C	C	C	C
GENE_4605_536	C/T	3A	140088949	C	C	T	T	C	T	C	C	C	C	C	T	C	C	C	T	C	T	T	C	C	C	C	C	C	C	C	C	T	C	C	T	C	C	C	C	C	C	C	T	C	C	C	T	T	C
BobWhite_c35303_192	T/C	3A	145766075	T	T	T	T	T	T	T	T	T	T	T	T	T	T	T	T	T	T	T	T	T	T	T	T	T	T	T	T	T	T	T	T	T	T	T	T	T	T	T	T	T	T	T	T	T	T
RAC875_c16846_1247	C/T	3A	147502947	C	C	C	C	C	C	C	C	C	C	C	C	C	C	C	C	C	C	C	C	C	C	C	C	C	C	C	C	C	C	C	C	C	C	C	C	C	C	C	C	C	C	C	C	C	C
Excalibur_c9811_131	T/C	3A	148080682	T	T	T	T	T	T	T	T	T	T	T	T	T	T	T	T	T	T	T	T	T	T	T	T	T	T	T	T	T	T	T	T	T	T	T	T	T	T	T	T	T	T	T	T	T	T
BS00098840_51	C/T	3A	151537496	C	C	C	C	C	C	C	C	C	C	C	C	C	C	C	C	C	C	C	C	C	C	C	C	C	C	C	C	C	C	C	C	C	C	C	C	C	C	C	C	C	C	C	C	C	C
TA005199-0585	C/T	3A	151537502	C	C	C	C	C	C	C	C	C	C	C	C	C	C	C	C	C	C	C	C	C	C	C	C	C	C	C	C	C	C	C	C	C	C	C	C	C	C	C	C	C	C	C	C	C	C
Kukri_rep_c71128_1811	T/C	3A	156721824	T	T	T	T	T	T	T	T	T	T	T	T	T	T	T	T	T	T	T	T	T	T	T	T	T	T	T	T	T	T	T	T	T	T	T	T	T	T	T	T	T	T	T	T	T	T
RAC875_c61685_113	G/A	3A	164484595	G	G	G	G	G	G	G	G	G	G	G	G	G	G	G	G	G	G	G	G	G	G	G	G	G	G	G	G	G	G	G	G	G	G	G	G	G	G	G	G	G	G	G	G	G	G
RAC875_c102362_59	A/G	3A	165056048	A	A	A	A	A	A	A	A	A	A	A	A	A	A	A	A	A	A	A	A	A	A	A	A	A	A	A	A	A	A	A	A	A	A	A	A	A	A	A	A	A	A	A	A	A	A
RAC875_c2782_580	T/C	3A	166456876	T	T	T	T	T	T	T	T	T	T	T	T	T	T	T	T	T	T	T	T	T	T	T	T	T	T	T	T	T	T	T	T	T	T	T	T	T	T	T	T	T	T	T	T	T	T
RAC875_c41729_1539	A/G	3A	167216983	A	A	A	A	A	A	A	A	A	A	A	A	A	A	A	A	A	A	A	A	A	A	A	A	A	A	A	A	A	A	A	A	A	A	A	A	A	A	A	A	A	A	A	A	A	A
Excalibur_c5352_1854	C/T	3A	169844671	C	C	C	C	T	T	C	C	C	T	C	C	T	T	T	T	C	T	T	T	C	T	C	T	C	C	C	C	C	C	C	C	C	C	C	C	C	C	T	C	C	C	C	C	C	T
BobWhite_c36584_867	C/T	3A	172828606	C	C	C	C	C	C	C	C	C	C	C	C	C	C	C	C	C	C	C	C	C	C	C	C	C	C	C	C	C	C	C	C	C	C	C	C	C	C	C	C	C	C	C	C	C	C
BobWhite_c9317_397	A/C	3A	175145562	A	A	A	A	A	A	A	A	A	A	A	A	A	A	A	A	A	A	A	A	A	A	A	A	A	A	A	A	A	A	A	A	A	A	A	A	A	A	A	A	A	A	A	A	A	A
Kukri_c691_2811	T/C	3A	179753814	T	T	T	T	T	T	T	T	T	T	T	T	T	T	T	T	T	T	T	T	T	T	T	T	T	T	T	T	T	T	T	T	T	T	T	T	T	T	T	T	T	T	T	T	T	T
Excalibur_rep_c70763_139	G/A	3A	180365311	G	G	G	G	G	G	G	G	G	G	G	G	G	G	G	G	G	G	G	G	G	G	G	G	G	G	G	G	G	G	G	G	G	G	G	G	G	G	G	G	G	G	G	G	G	G
BobWhite_c38308_80	T/C	3A	182075350	T	T	T	T	T	T	T	T	T	T	T	T	T	T	T	T	T	T	T	T	T	T	T	T	T	T	T	T	T	T	T	T	T	T	T	T	T	T	T	T	T	T	T	T	T	T
RAC875_c61343_250	A/C	3A	188575182	A	A	A	A	A	A	A	A	A	A	A	A	A	A	A	A	A	A	A	A	A	A	A	A	A	A	A	A	A	A	A	A	A	A	A	A	A	A	A	A	A	A	A	A	A	A
RFL_Contig1911_115	G/A	3A	197688001	G	G	G	G	G	G	G	G	G	G	G	G	G	G	G	G	G	G	G	G	G	G	G	G	G	G	G	G	G	G	G	G	G	G	G	G	G	G	G	G	G	G	G	G	G	G
BobWhite_c191_1228	C/T	3A	198386964	C	C	C	C	C	C	C	C	C	C	C	C	C	C	C	C	C	C	C	C	C	C	C	C	C	C	C	C	C	C	C	C	C	C	C	C	C	C	C	C	C	C	C	C	C	C
BobWhite_c44640_110	A/G	3A	206922116	A	A	A	A	A	A	A	A	A	A	A	A	A	A	A	A	A	A	A	A	A	A	A	A	A	A	A	A	A	A	A	A	A	A	A	A	A	A	A	A	A	A	A	A	A	A
BS00110129_51	G/A	3A	278367761	G	G	G	G	A	A	G	G	G	A	G	G	A	A	A	A	G	A	A	A	G	A	G	A	G	G	G	G	G	G	G	G	G	G	G	G	G	G	A	G	G	G	G	G	G	A
GENE_1795_81	G/T	3A	342862105	G	G	G	G	G	G	T	G	G	G	G	G	G	G	G	G	G	G	G	G	G	G	G	T	G	G	T	G	G	G	G	G	G	G	G	G	G	T	G	G	G	G	G	G	G	G
BobWhite_c11225_941	T/C	3A	379691939	T	T	T	T	T	T	T	C	C	T	T	T	C	C	C	T	C	T	T	C	C	C	C	C	T	T	T	T	C	T	T	C	T	T	T	T	T	T	C	T	T	T	T	C	T	C
BS00078430_51	A/G	3A	386006195	G	G	G	G	A	A	G	A	A	A	A	A	A	A	A	A	A	A	A	A	A	A	A	A	A	A	G	G	A	A	A	A	G	G	G	G	A	A	A	A	G	A	A	A	A	A
BS00010213_51	A/G	3A	433658729	A	A	A	A	A	A	G	A	A	A	A	A	G	A	A	A	A	A	A	G	A	A	A	A	A	A	A	A	A	A	A	A	G	A	A	A	A	A	A	A	A	A	A	A	A	A
BS00066585_51	C/T	3A	441867593	T	T	T	T	C	C	T	C	C	C	C	C	C	C	C	C	C	C	C	C	C	C	C	C	C	C	T	T	C	C	C	C	T	T	T	T	C	C	C	C	T	C	C	C	C	C
Excalibur_c15098_591	T/C	3A	461002926	T	T	T	T	T	T	T	T	T	C	T	T	T	T	T	T	T	T	T	T	T	T	T	T	T	T	C	T	T	T	T	C	T	T	T	T	T	T	C	T	T	T	T	C	T	C
BS00022016_51	T/G	3A	482821206	T	T	T	T	G	G	T	G	G	G	T	T	G	G	G	G	G	G	G	G	G	G	T	G	T	T	T	T	T	T	T	T	T	T	T	T	T	T	G	T	T	T	T	T	T	G
Kukri_c54729_181	T/C	3A	489277453	T	T	T	T	C	C	T	C	C	C	T	T	C	C	C	C	C	C	C	C	C	C	T	C	T	T	T	T	C	T	T	C	T	T	T	T	T	T	C	T	T	T	T	C	T	C
RAC875_c39728_187	A/G	3A	489277933	A	A	A	A	G	G	A	G	G	G	A	A	G	G	G	G	G	G	G	G	G	G	A	G	A	A	A	A	G	A	A	G	A	A	A	A	A	A	G	A	A	A	A	G	A	G
BS00022029_51	G/A	3A	490389942	G	G	G	G	G	G	G	G	G	G	G	G	G	G	G	G	G	G	G	G	G	G	A	G	G	G	G	G	G	G	G	G	G	G	G	G	G	G	G	G	G	G	G	G	G	G
BS00041121_51	G/T	3A	491905910	G	G	G	G	G	G	G	G	G	G	G	G	G	G	G	G	G	G	G	G	G	G	G	G	G	G	G	G	G	G	G	G	G	G	G	G	G	G	G	G	G	G	G	G	G	G
BS00010531_51	A/G	3A	491909471	A	A	A	A	A	A	A	A	A	A	A	A	A	A	A	A	A	A	A	A	A	A	A	A	A	A	A	A	A	A	A	A	A	A	A	A	A	A	A	A	A	A	A	A	A	A
RAC875_c27323_867	T/C	3A	491910491	T	T	T	T	T	T	T	T	T	T	T	T	T	T	T	T	T	T	T	T	T	T	T	T	T	T	T	T	T	T	T	T	T	T	T	T	T	T	T	T	T	T	T	T	T	T
IAAV488	A/G	3A	493871663	A	A	A	A	A	A	A	A	A	A	A	A	A	A	A	A	A	A	A	A	A	A	G	A	A	A	A	A	A	A	A	A	A	A	A	A	A	A	A	A	A	A	A	A	A	A
RAC875_c19570_671	T/C	3A	495376628	T	T	T	T	T	T	T	T	T	T	T	T	T	T	T	T	T	T	T	T	T	T	C	T	T	T	C	T	T	T	T	T	T	T	T	T	T	T	T	T	T	T	T	T	T	T
BS00045327_51	A/G	3A	496466790	A	A	A	A	A	A	A	A	A	A	A	A	A	A	A	A	A	A	A	A	A	A	A	A	A	A	A	A	A	A	A	A	A	A	A	A	A	A	A	A	A	A	A	A	A	A
BS00093377_51	T/C	3A	496977738	T	T	T	T	T	T	T	T	T	T	T	T	T	T	T	T	T	T	T	T	T	T	T	T	T	T	T	T	T	T	T	T	T	T	T	T	T	T	T	T	T	T	T	T	T	T
Excalibur_c6040_762	C/T	3A	499756396	C	C	C	C	T	T	C	C	C	T	C	C	T	T	T	T	C	T	T	T	C	T	T	T	C	C	C	C	T	C	C	T	C	C	C	C	C	C	T	C	C	C	C	T	C	T
Tdurum_contig42234_6222	A/G	3A	502366988	G	G	A	A	G	G	G	G	R	G	G	G	G	G	A	G	G	G	G	G	G	G	A	G	A	A	A	A	A	G	A	A	G	A	G	A	A	A	A	G	A	A	A	A	A	A
RAC875_c19030_112	C/T	3A	515990145	T	T	C	C	T	T	T	T	N	T	T	T	T	T	C	T	T	T	T	T	T	T	C	T	C	C	C	C	C	T	C	T	T	C	T	C	C	C	C	T	C	C	C	T	C	C
Kukri_c7218_1145	T/C	3A	516168342	T	T	T	T	T	T	T	C	C	T	T	T	T	T	T	T	C	T	T	T	C	T	T	T	T	T	T	T	T	T	T	T	T	T	T	T	T	T	T	T	T	T	T	T	T	T
BS00028660_51	G/A	3A	518824550	G	G	G	G	A	A	G	A	A	A	G	G	A	A	A	A	A	A	A	A	A	A	G	A	G	G	G	G	A	G	G	A	G	G	G	G	G	G	A	G	G	G	G	G	G	A
Kukri_c5459_334	T/C	3A	518826627	T	T	T	T	C	C	T	C	C	C	T	T	C	C	C	C	C	C	C	C	C	C	T	C	T	T	T	T	C	T	T	C	T	T	T	T	T	T	C	T	T	T	T	T	T	C
Excalibur_c9653_605	T/C	3A	522151709	C	T	T	T	T	T	T	T	T	T	T	T	T	T	T	T	T	T	T	T	T	T	T	T	T	T	T	T	T	T	T	T	T	T	T	T	T	T	T	T	T	T	T	T	T	T
TA005795-0543	C/T	3A	522159350	C	C	C	C	T	T	C	C	C	T	C	C	T	T	T	T	C	T	T	T	C	T	T	T	C	C	C	C	T	C	C	T	C	C	C	C	C	C	T	C	C	C	C	C	C	T
BS00071823_51	A/G	3A	523075822	G	A	A	A	G	G	A	A	A	G	A	A	G	G	G	G	A	G	G	G	A	G	G	G	A	A	A	A	G	A	A	G	A	A	A	A	A	A	G	A	A	A	A	A	A	G
IAAV4286	C/A	3A	525798334	C	C	C	C	C	C	C	A	A	C	C	C	A	A	A	C	A	C	C	A	A	A	A	A	C	C	C	C	A	C	C	A	C	C	C	C	C	C	A	C	C	C	C	A	C	A
Tdurum_contig59782_86	C/T	3A	528424373	C	C	C	C	C	C	C	T	T	C	C	C	T	T	T	C	T	C	C	T	T	T	T	T	C	C	C	C	T	C	C	T	C	C	C	C	C	C	T	C	C	C	C	T	C	T
BobWhite_c9468_453	C/T	3A	528424486	C	C	C	C	C	C	C	T	T	C	C	C	T	T	T	C	T	C	C	T	T	T	T	T	C	C	C	C	T	C	C	T	C	C	C	C	C	C	T	C	C	C	C	T	C	T
BobWhite_c9468_478	C/A	3A	528424511	C	C	C	C	C	C	C	A	A	C	C	C	A	A	A	C	A	C	C	A	A	A	A	A	C	C	C	C	A	C	C	A	C	C	C	C	C	C	A	C	C	C	C	A	C	A
CAP7_c3367_68	C/T	3A	529001175	C	C	C	C	C	C	C	T	T	C	C	C	T	T	T	C	T	C	C	T	T	T	T	T	C	C	C	C	T	C	C	T	C	C	C	C	C	C	T	C	C	C	C	T	C	T
RAC875_c37118_595	T/C	3A	530408537	T	T	T	T	T	T	T	C	C	T	T	T	C	C	C	T	C	T	T	C	C	C	C	C	T	T	T	T	C	T	T	C	T	T	T	T	T	T	C	T	T	T	T	C	T	C
Ex_c5858_1681	G/A	3A	530543149	G	G	G	G	G	G	G	A	A	G	G	G	A	A	A	G	A	G	G	A	A	A	A	A	G	G	G	G	A	G	G	A	G	G	G	G	G	G	A	G	G	G	G	A	G	A
Ku_c56370_1155	C/T	3A	533031057	T	T	C	C	T	T	C	T	T	T	C	C	C	C	C	T	T	T	T	C	T	C	C	C	T	C	C	C	C	C	C	C	C	C	C	C	C	C	C	C	C	C	C	C	C	C
IAAV5821	C/T	3A	533371353	C	C	C	C	C	C	C	C	C	C	C	C	T	T	T	C	C	C	C	T	C	T	T	T	C	C	C	C	T	C	C	T	C	C	C	C	C	C	T	C	C	C	C	T	C	T
Ku_c41007_116	C/T	3A	533497621	T	T	C	C	T	T	C	T	T	T	C	C	C	C	C	T	T	T	T	C	T	C	C	C	T	C	C	C	C	C	C	C	C	C	C	C	C	C	C	C	C	C	C	C	C	C
Ex_c18484_2048	G/T	3A	536496978	G	G	T	T	G	G	T	G	G	G	T	T	G	G	G	G	G	G	G	G	G	G	G	G	G	T	T	T	G	T	T	G	T	T	T	T	T	T	G	T	T	T	T	G	T	G
BobWhite_c1740_97	A/G	3A	536499786	G	G	A	A	G	G	A	G	G	G	A	A	A	A	A	G	G	G	G	A	G	A	A	A	G	A	A	A	A	A	A	A	A	A	A	A	A	A	A	A	A	A	A	A	A	A
Kukri_c44263_246	A/G	3A	539878957	A	A	A	A	A	A	A	G	G	A	A	A	A	A	A	A	G	A	A	A	G	A	A	A	A	A	A	A	A	A	A	A	A	A	A	A	A	A	A	A	A	A	A	A	A	A
GENE_1820_661	T/C	3A	540767412	T	T	T	T	T	T	T	T	T	T	T	T	T	T	T	T	T	T	T	T	T	T	T	T	T	T	T	T	T	T	T	T	T	T	T	T	T	T	T	T	T	T	T	T	T	T
Excalibur_c31571_136	T/C	3A	541445085	T	T	T	T	T	T	T	C	C	T	T	T	C	C	C	T	C	T	T	C	C	C	C	C	T	T	T	T	C	T	T	C	T	T	T	T	T	T	C	T	T	T	T	C	T	C
BS00067190_51	T/C	3A	541447784	T	T	T	T	T	T	T	C	C	T	T	T	C	C	C	T	C	T	T	C	C	C	C	C	T	T	T	T	C	T	T	C	T	T	T	T	T	T	C	T	T	T	T	C	T	C
Tdurum_contig59531_914	C/T	3A	541976458	T	T	C	C	T	T	C	C	C	T	C	C	C	C	C	T	C	T	T	C	C	C	C	C	T	C	C	C	C	C	C	C	C	C	C	C	C	C	C	C	C	C	C	C	C	C
BS00032525_51	G/A	3A	543943127	A	A	G	G	A	A	G	G	G	G	G	G	G	G	G	A	G	A	A	G	G	G	G	G	A	G	G	G	G	G	G	G	G	G	G	G	G	G	G	G	G	G	G	G	G	G
BS00021871_51	G/T	3A	544481639	T	T	G	G	T	T	G	G	G	G	G	G	G	G	G	T	G	T	T	G	G	G	G	G	T	G	G	G	G	G	G	G	G	G	G	G	G	G	G	G	G	G	G	G	G	G
Kukri_c80104_809	C/T	3A	545943818	T	T	C	C	T	T	C	C	C	C	C	C	C	C	C	T	C	T	T	C	C	C	C	C	T	C	C	C	C	C	C	C	C	C	C	C	C	C	C	C	C	C	C	C	C	C
BS00067997_51	A/G	3A	547127521	A	A	A	A	A	A	A	A	A	A	A	A	A	A	A	A	A	A	A	A	A	A	A	A	A	A	A	A	A	A	A	A	A	A	A	A	A	A	A	A	A	A	A	A	A	A
BS00039357_51	G/A	3A	548487608	G	G	G	G	G	G	G	G	G	G	G	G	G	G	G	G	G	G	G	G	G	G	G	G	G	G	G	G	G	G	G	G	G	G	G	G	G	G	G	G	G	G	G	G	G	G
BS00092735_51	A/C	3A	548491004	A	A	A	A	A	A	A	A	A	A	A	A	A	A	A	A	A	A	A	A	A	A	A	A	A	A	A	A	A	A	A	A	A	A	A	A	A	A	A	A	A	A	A	A	A	A
Kukri_c34195_357	A/G	3A	548498535	G	G	A	A	G	G	A	A	A	A	A	A	A	A	A	G	A	G	G	A	A	A	A	A	G	A	A	A	A	A	A	A	A	A	A	A	A	A	A	A	A	A	A	A	A	A
BobWhite_rep_c49102_169	G/A	3A	549795246	A	A	G	G	A	A	G	G	G	G	G	G	G	G	G	A	G	A	A	G	G	G	G	G	A	G	G	G	G	G	G	G	G	G	G	G	G	G	G	G	G	G	G	G	G	G
BobWhite_c30232_154	C/T	3A	549798393	C	C	C	C	C	C	C	C	C	C	C	C	C	C	C	C	C	C	C	C	C	C	C	C	C	C	C	C	C	C	C	C	C	C	C	C	C	C	C	C	C	C	C	C	C	C
BS00022882_51	T/C	3A	549896463	T	T	T	T	T	T	T	T	T	T	T	T	T	T	T	T	T	T	T	T	T	T	T	T	T	T	T	T	T	T	T	T	T	T	T	T	T	T	T	T	T	T	T	T	T	T
IACX11287	C/T	3A	550933788	T	C	C	C	T	T	T	T	T	T	C	T	T	T	C	T	T	T	T	T	T	C	C	C	C	C	C	C	C	C	C	C	T	C	T	T	C	C	C	T	C	C	C	C	C	C
BobWhite_c8340_511	C/A	3A	551488296	A	A	C	C	A	A	C	C	C	C	C	C	C	C	C	A	C	A	A	C	C	C	C	C	C	C	C	C	C	C	C	C	C	C	C	C	C	C	C	C	C	C	C	C	C	C
RAC875_c842_1476	C/A	3A	552298941	A	A	C	C	A	A	C	A	A	C	C	C	C	C	C	A	A	A	A	C	A	C	C	C	C	C	C	C	C	C	C	C	C	C	C	C	C	C	C	C	C	C	C	C	C	C
Tdurum_contig51995_474	A/G	3A	552588048	A	A	A	A	A	A	A	A	A	G	A	A	A	A	A	A	A	A	A	A	A	A	A	A	A	A	A	A	A	A	A	A	A	A	A	A	A	A	A	A	A	A	A	A	A	A
RAC875_c67309_634	A/G	3A	558886338	G	G	A	A	G	G	A	G	G	G	A	A	G	G	G	G	G	G	G	G	G	G	G	G	A	A	A	A	G	A	A	G	A	A	A	A	A	A	G	A	A	A	A	G	A	G
RAC875_c13183_369	A/G	3A	559320962	A	A	A	A	A	A	A	G	G	A	A	A	A	A	A	A	G	A	A	A	G	A	A	A	A	A	A	A	A	A	A	A	A	A	A	A	A	A	A	A	A	A	A	A	A	A
Ku_c53625_627	A/G	3A	563520948	G	G	G	G	G	G	G	G	G	A	A	A	A	A	A	G	G	G	G	A	G	A	A	A	G	G	A	G	A	G	G	A	G	G	G	A	G	G	A	A	G	G	G	A	A	A
IAAV5030	T/C	3A	563953316	T	T	C	C	T	T	C	T	T	T	T	T	T	T	T	T	T	T	T	T	T	T	T	T	C	C	T	C	T	C	C	T	C	C	C	T	C	C	T	T	C	C	C	T	T	T
BS00070511_51	T/C	3A	563953416	T	T	C	C	T	T	C	T	T	T	T	T	T	T	T	T	T	T	T	T	T	T	T	T	C	C	T	C	T	C	C	T	C	C	C	T	C	C	T	T	C	C	C	T	T	T
IAAV1334	T/G	3A	563954916	T	T	G	G	T	T	G	T	T	T	T	T	T	T	T	T	T	T	T	T	T	T	T	T	G	G	T	G	T	G	G	T	G	G	G	T	G	G	T	T	G	G	G	T	T	T
Ku_c70534_1215	A/G	3A	569860764	G	G	A	A	G	G	A	A	A	G	A	A	A	A	A	G	A	G	G	A	A	A	A	A	A	A	A	A	A	A	A	A	A	A	A	A	A	A	A	A	A	A	A	A	A	A
RAC875_c58159_521	T/C	3A	569862474	C	C	T	T	C	C	T	T	T	C	T	T	T	T	T	C	T	C	C	T	T	T	T	T	T	T	T	T	T	T	T	T	T	T	T	T	T	T	T	T	T	T	T	T	T	T
IACX6277	G/C	3A	571833813	C	C	G	G	C	C	G	G	G	C	G	G	G	G	G	C	G	C	C	G	G	G	G	G	G	G	G	G	G	G	G	G	G	G	G	G	G	G	G	G	G	G	G	G	G	G
BobWhite_c6300_169	A/G	3A	576614398	A	A	A	A	G	G	A	A	A	A	A	A	A	A	A	G	A	G	G	A	A	A	A	A	A	A	A	A	A	A	A	A	A	A	A	A	A	A	A	A	A	A	A	A	A	A
RAC875_c4024_112	A/G	3A	578006390	G	A	A	A	G	A	G	G	G	G	A	A	G	G	A	A	G	A	A	G	A	A	A	A	A	A	A	A	A	A	A	A	G	A	G	A	A	A	A	G	A	A	A	A	A	A
RAC875_c2140_103	G/A	3A	581671109	G	G	G	G	A	A	G	G	G	G	G	G	G	G	G	A	G	A	A	G	G	G	G	G	G	G	G	G	G	G	G	G	G	G	G	G	G	G	G	G	G	G	G	G	G	G
Kukri_c4724_923	T/C	3A	585133095	T	T	T	T	C	C	T	T	T	T	T	T	T	T	T	C	T	C	C	T	T	T	T	T	T	T	T	T	T	T	T	T	T	T	T	T	T	T	T	T	T	T	T	T	T	T
BS00067639_51	G/A	3A	595201086	A	G	G	G	G	G	G	G	G	G	A	G	G	G	A	G	G	G	G	G	G	G	A	G	G	G	A	G	G	G	G	G	G	G	G	G	G	G	G	G	G	G	G	G	G	G
Kukri_c51055_311	C/A	3A	597705134	C	C	C	C	C	C	C	C	C	C	C	C	C	C	C	C	C	C	C	C	C	C	C	C	C	C	C	C	C	C	C	C	C	C	C	C	C	C	C	C	C	C	C	C	C	C
Kukri_c60531_131	C/T	3A	600277079	C	C	C	C	C	C	C	C	C	C	C	C	C	C	C	C	C	C	C	C	C	C	C	C	C	C	C	C	C	C	C	C	C	C	C	C	C	C	C	C	C	C	C	C	C	C
IACX1932	C/T	3A	604200738	C	T	C	C	C	C	C	C	C	C	C	T	C	C	C	C	C	C	C	C	C	C	C	C	C	C	C	T	C	C	T	C	C	C	C	C	T	T	C	C	C	T	T	C	C	C
Tdurum_contig64606_1104	G/A	3A	612289955	G	G	G	G	G	G	G	G	G	G	G	G	G	G	G	G	G	G	G	G	G	G	G	G	G	G	G	G	G	G	G	G	G	G	G	G	G	G	G	G	G	A	G	G	G	G
Tdurum_contig64606_1106	A/G	3A	612289957	A	A	A	A	A	A	A	A	A	A	A	A	A	A	A	A	A	A	A	A	A	A	A	A	A	A	A	A	A	A	A	A	A	A	A	A	A	A	A	A	A	G	A	A	A	A
Tdurum_contig64606_1309	A/G	3A	612290160	A	A	A	A	A	A	A	A	A	A	A	A	A	A	A	A	A	A	A	A	A	A	A	A	A	A	A	A	A	A	A	A	A	A	A	A	A	A	A	A	A	G	A	A	A	A
BS00066319_51	T/G	3A	623336840	T	T	T	T	T	T	T	T	T	T	T	T	T	T	T	T	T	T	T	T	T	T	T	T	T	T	T	T	T	G	T	T	T	T	G	G	T	T	T	T	T	G	T	T	T	T
Kukri_c33640_640	G/A	3A	639237964	A	A	G	G	A	A	G	A	G	G	G	G	G	G	G	A	A	A	A	G	A	G	G	G	G	G	A	G	G	G	G	G	G	G	G	G	G	G	G	G	G	A	G	G	A	G
Ex_c35861_1382	T/C	3A	645333972	T	T	T	T	T	T	T	T	T	T	T	T	T	T	T	T	T	T	T	T	T	T	T	T	T	T	T	T	T	C	T	T	T	T	T	T	T	T	T	T	T	C	T	T	T	T
Tdurum_contig55560_972	A/G	3A	645780637	A	A	A	A	A	A	A	A	A	A	A	A	A	A	A	A	A	A	A	A	A	A	A	A	A	A	A	A	A	G	A	A	A	A	A	A	A	A	A	A	A	G	A	A	A	A
IAAV969	C/T	3A	645794881	C	C	C	C	C	C	C	C	C	C	C	C	C	C	C	C	C	C	C	C	C	C	C	C	C	C	C	C	C	T	C	C	C	C	C	C	C	C	C	C	C	T	C	C	C	C
Tdurum_contig61190_271	C/T	3A	645794911	C	C	C	C	C	C	C	C	C	C	C	C	C	C	C	C	C	C	C	C	C	C	C	C	C	C	C	C	C	T	C	C	C	C	C	C	C	C	C	C	C	T	C	C	C	C
Tdurum_contig42150_2422	G/A	3A	646232745	G	G	G	G	G	G	G	G	G	G	G	G	G	G	G	G	G	G	G	G	G	G	G	G	G	G	G	G	G	A	G	G	G	G	G	G	G	G	G	G	G	A	G	G	G	G
Tdurum_contig49022_293	C/T	3A	646968315	C	C	C	C	C	C	C	C	C	C	C	C	C	C	C	C	C	C	C	C	C	C	C	C	C	C	C	C	C	T	C	C	C	C	C	C	C	C	C	C	C	T	C	C	C	C
Tdurum_contig48522_227	G/T	3A	647079558	G	G	G	G	G	G	G	G	G	G	G	G	G	G	G	G	G	G	G	G	G	G	G	G	G	G	G	G	G	T	G	G	G	G	G	G	G	G	G	G	G	T	G	G	G	G
Excalibur_c46600_160	C/T	3A	648249836	C	C	C	C	C	C	C	C	C	C	C	C	C	C	C	C	C	C	C	C	C	C	T	C	C	C	C	C	C	C	C	C	C	C	C	C	C	C	C	C	C	C	C	C	C	C
IACX6054	G/A	3A	649071743	G	G	A	A	G	G	A	A	A	G	G	G	G	A	G	G	G	G	G	G	A	A	A	G	A	A	G	A	G	G	A	G	A	A	G	G	A	A	G	G	A	G	A	G	G	G
Kukri_c1308_2782	G/A	3A	650245663	G	G	G	G	G	G	G	G	G	G	G	A	A	G	G	G	G	G	G	G	G	G	G	G	G	G	G	G	G	G	G	G	G	G	G	G	G	G	G	A	G	A	G	G	G	G
Excalibur_c41857_814	G/A	3A	650625847	G	G	G	G	G	G	G	G	G	G	G	A	A	G	G	G	G	G	G	G	G	G	G	G	G	G	G	G	G	G	G	G	G	G	G	G	G	G	G	A	G	A	G	G	G	G
Excalibur_c56240_200	G/A	3A	651822805	G	G	G	G	G	G	G	G	G	G	G	A	A	G	G	G	G	G	G	G	G	G	G	G	G	G	G	G	G	G	G	G	G	G	G	G	G	G	G	A	G	A	G	G	G	G
CAP12_c5387_372	T/G	3A	652217760	T	T	T	T	T	T	T	T	T	T	T	G	G	T	T	T	T	T	T	T	T	T	T	T	T	T	T	T	T	T	T	T	T	T	T	T	T	T	T	G	T	G	T	T	T	T
BobWhite_c17879_519	G/A	3A	659124233	G	G	G	G	G	G	G	G	G	G	G	G	G	G	G	G	G	G	G	G	G	G	A	G	G	G	G	G	G	G	G	G	G	G	G	G	G	G	G	G	G	G	G	G	G	G
CAP11_c3472_60	G/A	3A	659257805	G	G	G	G	G	G	G	G	G	G	G	G	G	G	G	G	G	G	G	G	G	G	A	G	G	G	G	G	G	G	G	G	G	G	G	G	G	G	G	G	G	G	G	G	G	G
Ku_c19456_645	T/C	3A	659608408	T	T	T	T	T	T	T	T	T	T	T	T	T	T	T	T	T	T	T	T	T	T	C	T	T	T	T	T	T	T	T	T	T	T	T	T	T	T	T	T	T	T	T	T	T	T
RAC875_rep_c81701_424	C/T	3A	659610236	C	C	C	C	C	C	C	C	C	C	C	C	C	C	C	C	C	C	C	C	C	C	T	C	C	C	C	C	C	C	C	C	C	C	C	C	C	C	C	C	C	C	C	C	C	C
IACX5899	T/C	3A	659742185	T	T	T	T	T	T	T	T	T	T	T	T	T	T	T	T	T	T	T	T	T	T	C	T	T	T	T	T	T	T	T	T	T	T	T	T	T	T	T	T	T	T	T	T	T	T
Kukri_c1526_616	G/A	3A	663372999	A	G	G	G	G	G	A	G	G	A	G	G	G	G	G	G	G	G	G	G	G	G	G	G	A	G	G	G	G	A	G	G	G	G	G	A	G	G	G	G	G	G	G	G	G	G
BS00084158_51	T/C	3A	671314435	T	T	T	T	C	T	T	T	T	T	C	T	T	T	C	T	C	T	T	T	T	T	T	T	T	T	C	T	T	T	T	T	T	T	T	T	T	T	C	T	T	T	T	T	C	C
BS00084159_51	T/C	3A	671314477	T	T	T	T	C	T	T	T	T	T	C	T	T	T	C	T	C	T	T	T	T	T	T	T	T	T	C	T	T	T	T	T	T	T	T	T	T	T	C	T	T	T	T	T	C	C
Kukri_c41397_86	C/A	3A	683398195	C	C	C	C	C	C	C	C	C	C	C	C	C	C	A	C	C	C	C	C	C	C	A	C	C	C	C	C	A	C	C	C	C	C	C	C	C	C	A	C	C	C	C	C	C	A
Kukri_c17966_561	A/G	3A	683587470	A	A	A	A	A	A	A	A	A	A	G	A	G	A	G	A	A	A	A	A	A	A	A	G	A	G	G	A	G	A	A	G	A	A	G	A	A	A	G	A	A	A	A	G	G	G
RAC875_c15003_377	C/T	3A	683587999	C	C	C	C	C	C	C	C	C	C	T	C	T	C	T	C	C	C	C	C	C	C	C	T	C	T	T	C	T	C	C	T	C	C	T	C	C	C	T	C	C	C	C	T	T	T
BS00063696_51	A/G	3A	683669129	A	A	A	A	A	A	A	A	A	A	G	A	G	A	G	A	A	A	A	A	A	A	A	G	A	G	G	A	G	A	A	G	A	A	G	A	A	A	G	A	A	A	A	G	G	G
Kukri_c8465_54	G/A	3A	684187546	G	G	G	G	G	G	G	G	G	G	A	G	A	G	A	G	G	G	G	G	G	G	G	A	G	A	A	G	A	G	G	A	G	G	A	G	G	G	A	G	G	G	G	A	A	A
BS00039498_51	C/T	3A	684438276	C	C	C	C	C	C	C	C	C	C	T	C	T	C	T	C	C	C	C	C	C	C	C	T	C	T	T	C	T	C	C	T	C	C	T	C	C	C	T	C	C	C	C	T	T	T
Ex_c66357_866	G/A	3A	685494161	G	G	G	G	G	G	G	G	G	G	A	G	A	G	A	G	G	G	G	G	G	G	A	A	G	A	A	G	A	G	G	A	G	G	A	G	G	G	A	G	G	G	G	A	A	A
BS00081610_51	A/G	3A	685914951	A	G	A	A	A	G	A	A	A	A	G	A	G	A	G	G	A	G	G	A	A	A	G	G	A	G	G	A	G	A	A	G	A	A	G	G	A	A	G	A	A	A	A	G	G	G
BobWhite_c38444_238	A/C	3A	686291983	A	C	A	A	A	C	A	A	A	A	A	A	A	A	A	C	A	C	C	A	A	A	A	A	A	A	A	A	A	A	A	A	A	A	A	C	A	A	A	A	A	A	A	A	A	A
RAC875_c4641_773	A/G	3A	686892175	A	A	A	A	A	A	A	A	A	A	A	A	A	A	G	A	A	A	A	A	G	A	G	A	A	A	A	A	G	A	A	A	A	A	A	A	A	A	G	A	A	A	A	A	A	G
BobWhite_c5337_225	T/C	3A	686913418	T	T	C	C	T	T	C	C	C	T	T	T	T	T	T	T	T	T	T	C	C	T	T	T	T	T	T	C	T	T	T	C	C	C	T	T	T	T	T	C	C	T	T	C	T	T
BS00110564_51	C/T	3A	691130180	C	C	C	C	C	C	C	C	C	C	C	C	C	C	C	C	C	C	C	C	C	C	C	C	C	C	C	C	C	C	C	C	C	C	C	C	C	C	C	C	C	C	C	C	C	C
BS00091887_51	T/G	3A	695799481	T	T	G	T	T	T	T	T	T	T	G	T	G	T	T	T	T	T	T	T	T	T	T	G	G	T	G	T	G	G	T	T	T	T	T	T	T	T	G	T	T	T	T	T	G	G
IACX6065	A/G	3A	695799506	A	A	G	A	A	A	A	A	A	A	G	A	G	A	A	A	A	A	A	A	A	A	A	G	G	A	G	A	G	G	A	A	A	A	A	A	A	A	G	A	A	A	A	A	G	G
BS00003935_51	A/G	3A	695799606	A	A	G	A	A	A	A	A	A	A	G	A	G	A	A	A	A	A	A	A	A	A	A	G	G	A	G	A	G	G	A	A	A	A	A	A	A	A	G	A	A	A	A	A	G	G
Kukri_c18749_968	C/T	3A	696436014	T	T	T	T	C	T	C	T	T	C	C	C	T	C	C	T	T	T	T	C	T	C	C	C	C	T	T	T	T	T	T	C	C	T	T	C	T	T	C	T	T	T	T	C	C	C
BS00022459_51	A/G	3A	697514947	A	G	A	A	G	G	A	A	A	A	A	A	A	A	A	G	A	G	G	A	A	A	A	A	A	A	A	A	A	A	A	A	A	A	A	A	A	A	A	A	A	A	A	A	A	A
BS00110550_51	T/C	3A	697517505	T	C	T	T	C	C	T	T	T	T	T	T	T	T	T	C	T	C	C	T	T	T	T	T	T	T	T	T	T	T	T	T	T	T	T	T	T	T	T	T	T	T	T	T	T	T
BS00063946_51	C/T	3A	701931241	T	C	C	C	C	T	C	T	T	C	C	C	C	C	C	T	C	T	C	C	C	C	C	C	C	C	C	C	C	C	C	C	C	C	C	C	C	C	C	C	C	C	C	C	C	C
BS00067163_51	A/G	3A	704835629	A	A	A	A	A	A	A	A	A	A	A	A	G	A	A	A	A	A	A	A	A	A	A	A	A	A	A	A	A	A	A	A	A	A	A	A	A	A	A	A	A	A	A	A	A	A
Excalibur_c24354_465	T/G	3A	705561649	T	T	T	T	T	T	T	T	T	G	T	T	T	T	T	T	T	T	T	T	T	T	T	T	T	T	T	N	G	T	T	T	T	T	T	T	T	T	T	T	T	T	T	T	T	T
BS00065734_51	T/C	3A	711678706	T	T	T	T	T	T	T	T	T	T	T	T	C	T	T	T	T	T	T	T	T	T	T	C	T	T	T	T	T	T	T	T	T	T	T	T	T	T	C	T	T	T	T	T	T	C
Kukri_c18258_440	T/C	3A	715126934	C	C	C	C	C	C	T	T	T	T	T	T	T	T	T	C	T	C	C	T	T	T	T	T	T	T	T	T	C	T	T	T	T	T	T	T	T	T	T	T	T	T	T	T	T	T
BS00023222_51	C/T	3A	715286494	C	C	C	C	C	C	T	C	C	C	C	C	T	C	C	C	C	C	C	C	C	C	C	C	C	C	C	C	C	C	C	C	C	T	T	C	C	C	C	T	C	C	C	C	C	C
BobWhite_c3356_442	C/T	3A	717468536	C	C	T	T	C	C	C	C	C	C	C	C	C	C	C	C	C	C	C	C	C	C	C	C	C	C	C	C	C	C	C	C	C	C	C	C	C	C	C	C	C	C	C	C	C	C
BS00076751_51	C/T	3A	718331001	C	T	N	N	T	T	C	C	C	T	C	T	C	C	C	T	C	T	T	C	C	C	C	C	T	C	C	C	T	C	C	C	C	C	T	T	C	C	C	C	C	C	C	C	T	C
BS00041742_51	G/A	3A	718576341	G	A	G	G	A	A	G	G	G	A	G	A	G	G	G	A	G	A	A	G	G	G	G	G	A	G	G	G	A	G	G	G	G	G	A	A	G	G	G	G	G	G	G	G	A	G
BobWhite_c12428_371	C/T	3A	718576414	C	T	C	C	T	T	C	C	C	T	C	T	C	C	C	T	C	T	T	C	C	C	C	C	T	C	C	C	T	C	C	C	C	C	T	T	C	C	C	C	C	C	C	C	T	C
Excalibur_c24829_189	C/T	3A	722113078	T	C	C	C	C	C	T	T	T	C	T	C	T	T	C	C	T	C	C	T	T	C	C	T	C	T	C	T	C	C	T	C	T	T	C	T	T	C	C	T	T	T	T	C	C	C
BS00065673_51	A/C	3A	722325220	A	N	A	A	C	N	A	A	A	C	A	C	A	A	C	C	A	C	C	A	A	A	C	A	C	A	A	A	A	A	A	A	A	A	C	A	A	A	A	A	A	A	A	A	A	A
CAP7_c3178_52	G/T	3A	724957711	G	T	G	G	T	T	G	T	G	T	G	G	G	G	G	T	T	T	T	T	T	T	G	G	T	G	G	G	T	G	G	G	T	G	G	G	G	G	T	G	G	G	G	G	G	T
[truncated: 3,221 more rows]
[truncated: 203 more columns]

## Sheet: Supplemental Table 6
Supplemental Table 6 Distribution of SNP markers across chromosomes in the wheat genome.
Group	SNPs	FirstSNPa	LastSNP	Coverage	Density	Dist b/w SNPs
1A	295	1232342	598114156	596.882	0.494235	2.02333
1B	318	4976777	698295354	693.319	0.458664	2.18025
1D	189	45404	498299904	498.255	0.379324	2.63627
2A	241	3161768	786638997	783.477	0.307603	3.25094
2B	508	404317	811933305	811.529	0.625979	1.5975
2D	223	682069	656384921	655.703	0.340093	2.94037
3A	240	1482802	752987668	751.505	0.319359	3.13127
3B	307	859487	851859453	851	0.360752	2.77199
3D	128	619595	619246628	618.627	0.20691	4.83302
4A	234	738285	754161521	753.423	0.310582	3.21976
4B	197	905366	663205018	662.3	0.297448	3.36193
4D	62	3416958	512878958	509.462	0.121697	8.21713
5A	310	628558	712383408	711.755	0.435543	2.29598
5B	307	11508666	714561556	703.053	0.436667	2.29007
5D	133	3623062	568753239	565.13	0.235344	4.2491
6A	195	121063	619998171	619.877	0.314578	3.17886
6B	274	138311	728343493	728.205	0.376268	2.65768
6D	160	600810	494584554	493.984	0.323897	3.0874
7A	388	528861	743628144	743.099	0.522137	1.9152
7B	290	424119	763685875	763.262	0.379948	2.63194
7D	168	1306413	640880053	639.574	0.262675	3.80699
UU	52
Genome A	1903			4960.02	0.383668	2.60642
Genome B	2201			5212.67	0.422241	2.36832
Genome D	1063			3980.73	0.267036	3.74481
Total	5219			14153.4	0.368745	2.7119
aPosition and coverage of SNPs is in megabases (Mb) as per refseq v2.1, Distances between SNPs in Mb, Density = No of SNPs per MB, unmapped markers (UU).

## Sheet: Supplemental Table 7
Supplemental Table 7 Analysis of variance (ANOVA) results showing the effect of population structure on yield and yield-related traits in 249 spring wheat lines
Trait	Source of Variation	Df	Sum Sq	Mean Sq	F value	Pr(>F)	R2(%)
YLDa	Cluster	6	1.15662e+06	192770	5.38355	3.06551e-05	0.117758
	Residuals	242	8.66537e+06	35807.3
tSNS	Cluster	6	26.7921	4.46535	4.81785	0.000115186	0.106705
	Residuals	242	224.294	0.926835
TKW	Cluster	6	467.498	77.9163	12.7963	1.51634e-12	0.24085
	Residuals	242	1473.54	6.08899
HD	Cluster	6	163.476	27.246	3.29444	0.00390757	0.0755124
	Residuals	242	2001.42	8.27032
PHT	Cluster	6	2165.84	360.974	12.2113	5.40273e-12	0.232399
	Residuals	242	7153.66	29.5606
aYLD represents yield,HD represents heading date, PHT represents plant height, TKW represents thousand kernel weight, and tSNS represents total spikelet number per spike. Df means degrees of freedom, Sum Sq means sum of squares, Mean Sq means mean squares, and Pr(>F) means the probability value associated with the F-statistic. The "***" indicate that the effect is significant at P < 0.001. R2, ex…

## Sheet: Supplemental Table 8
Supplemental Table 8 Five-fold cross-validation results comparing the performance of seven genomic prediction models for yield and yield-related traits in wheat.
Traits	Statistics	BRR	GBLUP	RKHS	RF	RR	LASSO	SVM
YLD	Range	0.303-0.405±0.023	0.262-0.414±0.029	0.327-0.434±0.022	0.296-0.438±0.03	0.305-0.435±0.025	0.283-0.425±0.034	0.117-0.291±0.04
	Median	0.357	0.367	0.385	0.37	0.355	0.348	0.23
	IQR	0.033	0.042	0.026	0.034	0.039	0.045	0.059
	CV	0.064	0.079	0.058	0.08	0.07	0.098	0.181
tSNS	Range	0.3-0.413±0.028	0.316-0.418±0.03	0.308-0.439±0.03	0.284-0.433±0.03	0.287-0.43±0.03	0.133-0.369±0.04	0.112-0.231±0.03
	Median	0.373	0.3675	0.382	0.372	0.378	0.292	0.1795
	IQR	0.034	0.0425	0.038	0.04625	0.0305	0.045	0.04325
	CV	0.076	0.0780171	0.0656558	0.0858134	0.0712135	0.132001	0.168501
TKW	Range	0.314-0.44±0.029	0.310-0.457±0.03	0.353-0.441±0.02	0.367-0.493±0.03	0.339-0.433±0.02	0.319-0.481±0.04	0.185-0.334±0.02
	Median	0.392	0.377	0.41	0.4365	0.391	0.396	0.274
	IQR	0.042	0.0265	0.0305	0.03825	0.03025	0.05175	0.03175
	CV	0.075	0.0716093	0.0504668	0.0623225	0.0579532	0.106532	0.0907857
HD	Range	0.415-0.523±0.023	0.426-0.514±0.019	0.427-0.512±0.017	0.415-0.536±0.024	0.382-0.521±0.026	0.37-0.507±0.031	0.255-0.394±0.028
	Median	0.465	0.459	0.477	0.466	0.443	0.443	0.345
	IQR	0.034	0.032	0.025	0.025	0.031	0.043	0.031
	CV	0.049	0.042	0.036	0.052	0.06	0.07	0.082
PHT	Range	0.465-0.589±0.029	0.452-0.577±0.03	0.511-0.582±0.02	0.515-0.611±0.02	0.468-0.59±0.02	0.374-0.576±0.04	0.246-0.334±0.02
	Median	0.543	0.528	0.5525	0.554	0.5425	0.4535	0.2925
	IQR	0.042	0.0355	0.0265	0.0305	0.0315	0.041	0.036
	CV	0.054	0.0535652	0.0322017	0.0377574	0.045842	0.0806723	0.0751034

## Sheet: Supplemental Table 9
Supplemental Table 9 Comparison of Predictive Abilities for Yield and Yield-Related Traits Using Models Trained in Different Environments
Traits	Training Environments	Prediction Environments	Prediction accuracies a
YLD	BLUPs	BLUPs	0.382909
		2017	0.289295
		2022	0.151054
		2023	0.312833
YLD	2017	BLUPs	0.275282
		2017	0.34817
		2022	0.147528
		2023	0.0971544
YLD	2022	BLUPs	0.23335
		2017	0.252834
		2022	0.106809
		2023	0.144505
YLD	2023	BLUPs	0.322347
		2017	0.0540156
		2022	0.0871984
		2023	0.39769
tSNS	BLUPs	BLUPs	0.383637
		2021	0.31551
		2022	0.390951
		2023	0.292601
tSNS	2021	BLUPs	0.273732
		2021	0.333598
		2022	0.223017
		2023	0.155047
tSNS	2022	BLUPs	0.374592
		2021	0.247527
		2022	0.454063
		2023	0.284703
tSNS	2023	BLUPs	0.310443
		2021	0.188841
		2022	0.325888
		2023	0.285437
TKW	BLUPs	BLUPs	0.415705
		2021	0.371002
		2022	0.376138
		2023	0.394944
TKW	2021	BLUPs	0.290839
		2021	0.445757
		2022	0.254849
		2023	0.217178
TKW	2022	BLUPs	0.401175
		2021	0.333801
		2022	0.373974
		2023	0.390107
TKW	2023	BLUPs	0.393316
		2021	0.279565
		2022	0.361371
		2023	0.401093
HD	BLUPs	BLUPs	0.479116
		2021	0.507482
		2022	0.356302
		2023	0.497713
HD	2021	BLUPs	0.461981
		2021	0.490057
		2022	0.337283
		2023	0.478311
HD	2022	BLUPs	0.413485
		2021	0.43926
		2022	0.339483
		2023	0.409975
HD	2023	BLUPs	0.481749
		2021	0.505062
		2022	0.335932
		2023	0.509293
PHT	BLUPs	BLUPs	0.551198
		2021	0.510705
		2022	0.542911
		2023	0.415342
PHT	2021	BLUPs	0.429421
		2021	0.6343
		2022	0.389815
		2023	0.272927
PHT	2022	BLUPs	0.533586
		2021	0.450082
		2022	0.572063
		2023	0.389763
PHT	2023	BLUPs	0.459123
		2021	0.362091
		2022	0.437552
		2023	0.372473
aPrediction abilities in the table are represented as median values. BLUPs refer to the models trained on the best linear unbiased predictions of phenotypes for each trait across all environments.

[truncated: 4 more sheets: Supplemental Table 10, Supplemental Table 11, Supplemental Table 12, Supplemental Table 13]
